# Supplementary material for: Polyamination with spermidine enhances pathogenic tau conformations while reducing filamentous aggregate formation in vitro
Source: Biochem J. 2025 Jun 17;482(12):877–99. doi: 10.1042/BCJ20253079 (PMC12235667; doi:10.1042/BCJ20253079)
Supplement: Online supplementary table 1 [file bcj-482-12-BCJ20253079-supp2.xlsx]

## Sheet: Table Legend
Supplemental Information Table 1. Peptide Spectral Matches (PSMs) for Tau Isoforms.
Tab 1: Sample codes for the tau protein samples referenced in Tabs 2 and 3. Tab 2: List of peptide spectral matches (PSMs) for the 4R tau isoform (hT40). Tab 3: List of PSMs for the 3R tau isoform (hT39). Both Tabs 2 and 3 contain comprehensive mass spectrometry data for tau peptides identified in unmodified and SPD-tau proteins, with a false discovery rate of less than 1% (Q value below 0.01)

## Sheet: 1-Sample_codes
Sample_code	Recombinant tau protein
230227-MA-3	Unmodified 3R Tau
230227-MA-3-5	SPD Modified 3R Tau
230227-MA-4	Unmodified 4R Tau
230227-MA-4-5	SPD Modified 4R Tau

## Sheet: 2-hT40
File Name	Scan Number	Scan Retention Time	Num Experimental Peaks	Total Ion Current	Precursor Scan Number	Precursor Charge	Precursor MZ	Precursor Mass	Score	Delta Score	Notch	Base Sequence	Full Sequence	Essential Sequence	Ambiguity Level	PSM Count (unambiguous, <0.01 q-value)	Mods	Mods Chemical Formulas	Mods Combined Chemical Formula	Num Variable Mods	Missed Cleavages	Peptide Monoisotopic Mass	Mass Diff (Da)	Mass Diff (ppm)	Protein Accession	Protein Name	Gene Name	Organism Name	Contaminant	Decoy	Peptide Description	Start and End Residues In Protein	Previous Amino Acid	Next Amino Acid	Theoreticals Searched	Decoy/Contaminant/Target	Matched Ion Series	Matched Ion Mass-To-Charge Ratios	Matched Ion Mass Diff (Da)	Matched Ion Mass Diff (Ppm)	Matched Ion Intensities	Matched Ion Counts	Normalized Spectral Angle	Cumulative Target	Cumulative Decoy	QValue	Cumulative Target Notch	Cumulative Decoy Notch	QValue Notch
230227-MA-4-calib	26666	72.2223	153	3.21868e+06	26665	3	1087.2	3258.59	32.471	27.471	0	HLSNVSSTGSIDMVDSPQLATLADEVSASLAK	HLSNVSSTGSIDM[Common Variable:Oxidation on M]VDSPQLATLADEVSASLAK	HLSNVSSTGSIDMVDSPQLATLADEVSASLAK	1	32	Oxidation on M	O	O	1	0	3258.59	-0.00058	-0.18	P10636-8	Isoform Tau-F of Microtubule-associated protein tau	primary:MAPT	Homo sapiens	N	N	full	[407 to 438]	R	Q		T	[y1+1, y2+1, y3+1, y4+1, y5+1, y6+1, y7+1, y8+1, y9+1, y10+1, y11+1, y12+1, y13+1, y14+1, y16+2, y17+1, y18+1];[b2+1, b3+1, b4+1, b5+1, b6+1, b7+1, b8+1, b9+1, b10+1, b11+1, b12+1, b13+1, b14+1, b15+1, b16+1]	[y1+1:147.11321, y2+1:218.15036, y3+1:331.23418, y4+1:418.26599, y5+1:489.30561, y6+1:576.33549, y7+1:675.40338, y8+1:804.44695, y9+1:919.47558, y10+1:990.51034, y11+1:1103.59443, y12+1:1204.64189, y13+1:1275.68117, y14+1:1388.76028, y16+2:807.44173, y17+1:1700.90375, y18+1:1815.93110];[b2+1:251.15082, b3+1:338.18314, b4+1:452.22587, b5+1:551.29357, b6+1:638.32726, b7+1:725.35578, b8+1:826.40702,…	[y1+1:0.00040, y2+1:0.00045, y3+1:0.00020, y4+1:-0.00002, y5+1:0.00248, y6+1:0.00034, y7+1:-0.00018, y8+1:0.00079, y9+1:0.00248, y10+1:0.00012, y11+1:0.00015, y12+1:-0.00007, y13+1:0.00209, y14+1:-0.00285, y16+2:0.00171, y17+1:-0.00276, y18+1:-0.00235];[b2+1:0.00057, b3+1:0.00086, b4+1:0.00067, b5+1:-0.00006, b6+1:0.00161, b7+1:-0.00190, b8+1:0.00166, b9+1:0.00211, b10+1:0.00234, b11+1:0.00179, b…	[y1+1:2.75, y2+1:2.06, y3+1:0.61, y4+1:-0.04, y5+1:5.08, y6+1:0.59, y7+1:-0.27, y8+1:0.99, y9+1:2.70, y10+1:0.12, y11+1:0.14, y12+1:-0.06, y13+1:1.64, y14+1:-2.05, y16+2:1.06, y17+1:-1.62, y18+1:-1.29];[b2+1:2.26, b3+1:2.56, b4+1:1.48, b5+1:-0.10, b6+1:2.53, b7+1:-2.63, b8+1:2.02, b9+1:2.40, b10+1:2.42, b11+1:1.65, b12+1:-1.61, b13+1:0.17, b14+1:-0.80, b15+1:-1.44, b16+1:0.50]	[y1+1:17495, y2+1:36361, y3+1:22504, y4+1:56969, y5+1:31021, y6+1:81505, y7+1:33421, y8+1:28559, y9+1:79544, y10+1:176294, y11+1:80887, y12+1:135483, y13+1:104219, y14+1:42736, y16+2:27337, y17+1:8341, y18+1:8127];[b2+1:61087, b3+1:15016, b4+1:16375, b5+1:101971, b6+1:53890, b7+1:21488, b8+1:28424, b9+1:27920, b10+1:29557, b11+1:36546, b12+1:38386, b13+1:18589, b14+1:28403, b15+1:23064, b16+1:438…	32	-1	3	0	0	3	0	0
230227-MA-4-calib	27422	74.4137	178	3.43058e+06	27420	3	1081.87	3242.6	32.413	27.413	0	HLSNVSSTGSIDMVDSPQLATLADEVSASLAK	HLSNVSSTGSIDMVDSPQLATLADEVSASLAK	HLSNVSSTGSIDMVDSPQLATLADEVSASLAK	1	20				0	0	3242.6	-0.00034	-0.1	P10636-8	Isoform Tau-F of Microtubule-associated protein tau	primary:MAPT	Homo sapiens	N	N	full	[407 to 438]	R	Q		T	[y1+1, y2+1, y3+1, y4+1, y5+1, y6+1, y7+1, y8+1, y9+1, y10+1, y11+1, y12+1, y13+1, y14+1, y16+2, y18+1];[b2+1, b3+1, b4+1, b5+1, b6+1, b7+1, b8+1, b9+1, b10+1, b11+1, b12+2, b13+1, b14+1, b15+1, b16+2, b18+1]	[y1+1:147.11314, y2+1:218.14981, y3+1:331.23364, y4+1:418.26644, y5+1:489.30226, y6+1:576.33522, y7+1:675.40232, y8+1:804.44676, y9+1:919.47476, y10+1:990.51033, y11+1:1103.59585, y12+1:1204.64350, y13+1:1275.68073, y14+1:1388.76308, y16+2:807.44176, y18+1:1815.92549];[b2+1:251.15042, b3+1:338.18214, b4+1:452.22514, b5+1:551.29409, b6+1:638.32686, b7+1:725.35868, b8+1:826.40553, b9+1:883.42370, b…	[y1+1:0.00034, y2+1:-0.00011, y3+1:-0.00034, y4+1:0.00043, y5+1:-0.00086, y6+1:0.00007, y7+1:-0.00125, y8+1:0.00060, y9+1:0.00166, y10+1:0.00011, y11+1:0.00157, y12+1:0.00154, y13+1:0.00165, y14+1:-0.00006, y16+2:0.00176, y18+1:-0.00796];[b2+1:0.00017, b3+1:-0.00014, b4+1:-0.00006, b5+1:0.00047, b6+1:0.00121, b7+1:0.00100, b8+1:0.00017, b9+1:-0.00312, b10+1:-0.00144, b11+1:-0.00389, b12+2:0.00216…	[y1+1:2.32, y2+1:-0.52, y3+1:-1.03, y4+1:1.03, y5+1:-1.77, y6+1:0.12, y7+1:-1.85, y8+1:0.75, y9+1:1.80, y10+1:0.11, y11+1:1.43, y12+1:1.28, y13+1:1.30, y14+1:-0.04, y16+2:1.09, y18+1:-4.39];[b2+1:0.69, b3+1:-0.42, b4+1:-0.14, b5+1:0.86, b6+1:1.90, b7+1:1.38, b8+1:0.21, b9+1:-3.54, b10+1:-1.49, b11+1:-3.59, b12+2:1.80, b13+1:-0.38, b14+1:-1.34, b15+1:0.54, b16+2:2.87, b18+1:-9.24]	[y1+1:29123, y2+1:33458, y3+1:34938, y4+1:56587, y5+1:37265, y6+1:79621, y7+1:35094, y8+1:46137, y9+1:95944, y10+1:164920, y11+1:64142, y12+1:111220, y13+1:102691, y14+1:26127, y16+2:28967, y18+1:9519];[b2+1:36828, b3+1:11380, b4+1:13716, b5+1:73196, b6+1:31945, b7+1:21420, b8+1:27935, b9+1:17101, b10+1:31746, b11+1:37244, b12+2:8219, b13+1:49556, b14+1:50095, b15+1:35605, b16+2:7294, b18+1:7956]	32	-1	6	0	0	6	0	0
230227-MA-4-calib	26921	72.8821	200	1.81697e+07	26920	3	1087.2	3258.59	32.406	27.406	0	HLSNVSSTGSIDMVDSPQLATLADEVSASLAK	HLSNVSSTGSIDM[Common Variable:Oxidation on M]VDSPQLATLADEVSASLAK	HLSNVSSTGSIDMVDSPQLATLADEVSASLAK	1	32	Oxidation on M	O	O	1	0	3258.59	0.0003	0.09	P10636-8	Isoform Tau-F of Microtubule-associated protein tau	primary:MAPT	Homo sapiens	N	N	full	[407 to 438]	R	Q		T	[y1+1, y2+1, y3+1, y4+1, y5+1, y6+1, y7+1, y8+1, y9+1, y10+1, y11+1, y12+1, y13+1, y14+1, y16+2, y17+1, y18+1];[b2+1, b3+1, b4+1, b5+1, b6+1, b7+1, b8+1, b9+1, b10+1, b11+1, b12+1, b13+1, b14+1, b15+1, b16+1]	[y1+1:147.11299, y2+1:218.15006, y3+1:331.23405, y4+1:418.26651, y5+1:489.30235, y6+1:576.33549, y7+1:675.40369, y8+1:804.44812, y9+1:919.47249, y10+1:990.51064, y11+1:1103.59486, y12+1:1204.64192, y13+1:1275.68134, y14+1:1388.76309, y16+2:807.44097, y17+1:1700.91790, y18+1:1815.91764];[b2+1:251.15074, b3+1:338.18310, b4+1:452.22596, b5+1:551.29399, b6+1:638.32529, b7+1:725.35714, b8+1:826.40629,…	[y1+1:0.00019, y2+1:0.00014, y3+1:0.00007, y4+1:0.00050, y5+1:-0.00077, y6+1:0.00034, y7+1:0.00012, y8+1:0.00196, y9+1:-0.00062, y10+1:0.00042, y11+1:0.00058, y12+1:-0.00004, y13+1:0.00227, y14+1:-0.00005, y16+2:0.00019, y17+1:0.01139, y18+1:-0.01581];[b2+1:0.00049, b3+1:0.00082, b4+1:0.00075, b5+1:0.00037, b6+1:-0.00036, b7+1:-0.00054, b8+1:0.00093, b9+1:-0.00138, b10+1:0.00228, b11+1:0.00292, b…	[y1+1:1.28, y2+1:0.64, y3+1:0.21, y4+1:1.20, y5+1:-1.58, y6+1:0.60, y7+1:0.18, y8+1:2.44, y9+1:-0.67, y10+1:0.43, y11+1:0.52, y12+1:-0.03, y13+1:1.78, y14+1:-0.03, y16+2:0.12, y17+1:6.70, y18+1:-8.71];[b2+1:1.96, b3+1:2.43, b4+1:1.66, b5+1:0.67, b6+1:-0.56, b7+1:-0.74, b8+1:1.13, b9+1:-1.56, b10+1:2.35, b11+1:2.70, b12+1:0.92, b13+1:0.66, b14+1:-4.94, b15+1:0.94, b16+1:0.87]	[y1+1:93235, y2+1:229771, y3+1:122480, y4+1:313766, y5+1:164211, y6+1:428487, y7+1:170204, y8+1:148585, y9+1:455879, y10+1:825175, y11+1:350547, y12+1:574305, y13+1:434006, y14+1:163385, y16+2:122977, y17+1:33336, y18+1:35194];[b2+1:421820, b3+1:64752, b4+1:87820, b5+1:500030, b6+1:261106, b7+1:89952, b8+1:194537, b9+1:119592, b10+1:141699, b11+1:208585, b12+1:154207, b13+1:136200, b14+1:91359, b…	32	-1	7	0	0	7	0	0
230227-MA-4-calib	26859	72.7244	150	7.78742e+06	26857	3	1087.21	3258.59	31.479	26.479	0	HLSNVSSTGSIDMVDSPQLATLADEVSASLAK	HLSNVSSTGSIDM[Common Variable:Oxidation on M]VDSPQLATLADEVSASLAK	HLSNVSSTGSIDMVDSPQLATLADEVSASLAK	1	32	Oxidation on M	O	O	1	0	3258.59	0.00131	0.4	P10636-8	Isoform Tau-F of Microtubule-associated protein tau	primary:MAPT	Homo sapiens	N	N	full	[407 to 438]	R	Q		T	[y1+1, y2+1, y3+1, y4+1, y5+1, y6+1, y7+1, y8+1, y9+1, y10+1, y11+1, y12+1, y13+1, y14+1, y16+1, y18+1];[b2+1, b3+1, b4+1, b5+1, b6+1, b7+1, b8+1, b9+1, b10+1, b11+1, b12+1, b13+1, b14+1, b15+1, b16+1]	[y1+1:147.11274, y2+1:218.15013, y3+1:331.23360, y4+1:418.26543, y5+1:489.30370, y6+1:576.33504, y7+1:675.40516, y8+1:804.44861, y9+1:919.47485, y10+1:990.50911, y11+1:1103.59312, y12+1:1204.64242, y13+1:1275.67923, y14+1:1388.75801, y16+1:1613.87876, y18+1:1815.93343];[b2+1:251.15052, b3+1:338.18320, b4+1:452.22487, b5+1:551.29319, b6+1:638.32532, b7+1:725.35464, b8+1:826.40865, b9+1:883.42407, …	[y1+1:-0.00006, y2+1:0.00021, y3+1:-0.00038, y4+1:-0.00058, y5+1:0.00058, y6+1:-0.00011, y7+1:0.00159, y8+1:0.00245, y9+1:0.00175, y10+1:-0.00110, y11+1:-0.00116, y12+1:0.00046, y13+1:0.00016, y14+1:-0.00513, y16+1:0.00428, y18+1:-0.00002];[b2+1:0.00027, b3+1:0.00092, b4+1:-0.00034, b5+1:-0.00044, b6+1:-0.00033, b7+1:-0.00304, b8+1:0.00329, b9+1:-0.00275, b10+1:-0.00100, b11+1:0.00107, b12+1:0.00…	[y1+1:-0.43, y2+1:0.96, y3+1:-1.15, y4+1:-1.39, y5+1:1.18, y6+1:-0.20, y7+1:2.36, y8+1:3.05, y9+1:1.90, y10+1:-1.11, y11+1:-1.05, y12+1:0.39, y13+1:0.12, y14+1:-3.70, y16+1:2.65, y18+1:-0.01];[b2+1:1.06, b3+1:2.73, b4+1:-0.75, b5+1:-0.79, b6+1:-0.52, b7+1:-4.19, b8+1:3.99, b9+1:-3.12, b10+1:-1.03, b11+1:0.99, b12+1:2.51, b13+1:-1.20, b14+1:-0.36, b15+1:1.53, b16+1:-3.17]	[y1+1:29021, y2+1:93902, y3+1:75725, y4+1:141706, y5+1:86538, y6+1:257472, y7+1:99031, y8+1:89824, y9+1:186805, y10+1:387053, y11+1:194160, y12+1:324331, y13+1:275550, y14+1:79009, y16+1:106586, y18+1:26358];[b2+1:153356, b3+1:21172, b4+1:36156, b5+1:245465, b6+1:113670, b7+1:51090, b8+1:79839, b9+1:59726, b10+1:71485, b11+1:106946, b12+1:90988, b13+1:52761, b14+1:68156, b15+1:42212, b16+1:85984]	31	-1	10	0	0	10	0	0
230227-MA-4-calib	27706	74.9165	151	5.95623e+06	27705	3	1081.87	3242.59	31.474	26.446	0	HLSNVSSTGSIDMVDSPQLATLADEVSASLAK	HLSNVSSTGSIDMVDSPQLATLADEVSASLAK	HLSNVSSTGSIDMVDSPQLATLADEVSASLAK	1	20				0	0	3242.6	-0.00271	-0.83	P10636-8	Isoform Tau-F of Microtubule-associated protein tau	primary:MAPT	Homo sapiens	N	N	full	[407 to 438]	R	Q		T	[y1+1, y2+1, y3+1, y4+1, y5+1, y6+1, y7+1, y8+1, y9+1, y10+1, y11+1, y12+1, y13+1, y14+1, y16+2, y17+1, y18+1];[b2+1, b4+1, b5+1, b6+1, b7+1, b8+1, b9+1, b10+1, b11+1, b12+1, b13+1, b14+1, b15+1, b16+1]	[y1+1:147.11293, y2+1:218.15042, y3+1:331.23352, y4+1:418.26594, y5+1:489.30444, y6+1:576.33631, y7+1:675.40548, y8+1:804.44375, y9+1:919.47634, y10+1:990.51028, y11+1:1103.59396, y12+1:1204.64036, y13+1:1275.67877, y14+1:1388.76608, y16+2:807.44226, y17+1:1700.89559, y18+1:1815.92860];[b2+1:251.15015, b4+1:452.22537, b5+1:551.29385, b6+1:638.32700, b7+1:725.35612, b8+1:826.40435, b9+1:883.42563,…	[y1+1:0.00013, y2+1:0.00051, y3+1:-0.00046, y4+1:-0.00007, y5+1:0.00131, y6+1:0.00116, y7+1:0.00192, y8+1:-0.00241, y9+1:0.00324, y10+1:0.00006, y11+1:-0.00032, y12+1:-0.00160, y13+1:-0.00030, y14+1:0.00294, y16+2:0.00276, y17+1:-0.01092, y18+1:-0.00485];[b2+1:-0.00010, b4+1:0.00016, b5+1:0.00023, b6+1:0.00135, b7+1:-0.00156, b8+1:-0.00100, b9+1:-0.00119, b10+1:-0.00093, b11+1:0.00105, b12+1:-0.0…	[y1+1:0.89, y2+1:2.33, y3+1:-1.39, y4+1:-0.16, y5+1:2.69, y6+1:2.02, y7+1:2.84, y8+1:-3.00, y9+1:3.52, y10+1:0.06, y11+1:-0.29, y12+1:-1.33, y13+1:-0.24, y14+1:2.12, y16+2:1.71, y17+1:-6.42, y18+1:-2.67];[b2+1:-0.40, b4+1:0.36, b5+1:0.41, b6+1:2.11, b7+1:-2.16, b8+1:-1.22, b9+1:-1.35, b10+1:-0.96, b11+1:0.97, b12+1:-1.93, b13+1:1.11, b14+1:-1.20, b15+1:-2.32, b16+1:4.15]	[y1+1:27879, y2+1:61429, y3+1:48078, y4+1:109096, y5+1:69265, y6+1:130594, y7+1:53552, y8+1:71546, y9+1:169513, y10+1:296332, y11+1:96950, y12+1:266151, y13+1:182328, y14+1:65061, y16+2:29356, y17+1:14467, y18+1:16925];[b2+1:109081, b4+1:31781, b5+1:158354, b6+1:59727, b7+1:53721, b8+1:45995, b9+1:34641, b10+1:39667, b11+1:75268, b12+1:135025, b13+1:109872, b14+1:115819, b15+1:44166, b16+1:103949]	31	-1	11	0	0	11	0	0
230227-MA-4-calib	26034	70.2553	160	3.31937e+06	26032	3	1087.2	3258.59	31.468	26.468	0	HLSNVSSTGSIDMVDSPQLATLADEVSASLAK	HLSNVSSTGSIDM[Common Variable:Oxidation on M]VDSPQLATLADEVSASLAK	HLSNVSSTGSIDMVDSPQLATLADEVSASLAK	1	32	Oxidation on M	O	O	1	0	3258.59	-0.00236	-0.72	P10636-8	Isoform Tau-F of Microtubule-associated protein tau	primary:MAPT	Homo sapiens	N	N	full	[407 to 438]	R	Q		T	[y1+1, y2+1, y3+1, y4+1, y5+1, y6+1, y7+1, y8+1, y9+1, y10+1, y11+1, y12+1, y13+1, y14+1, y16+2, y17+1];[b2+1, b3+1, b4+1, b5+1, b6+1, b7+1, b8+1, b9+1, b10+1, b11+1, b12+1, b13+1, b14+1, b15+1, b16+1]	[y1+1:147.11285, y2+1:218.15005, y3+1:331.23434, y4+1:418.26646, y5+1:489.30218, y6+1:576.33539, y7+1:675.40224, y8+1:804.44701, y9+1:919.47511, y10+1:990.51090, y11+1:1103.59357, y12+1:1204.64235, y13+1:1275.68138, y14+1:1388.76118, y16+2:807.44149, y17+1:1700.89602];[b2+1:251.15039, b3+1:338.18250, b4+1:452.22460, b5+1:551.29441, b6+1:638.32618, b7+1:725.35789, b8+1:826.40435, b9+1:883.42445, b…	[y1+1:0.00005, y2+1:0.00013, y3+1:0.00036, y4+1:0.00045, y5+1:-0.00094, y6+1:0.00024, y7+1:-0.00133, y8+1:0.00085, y9+1:0.00201, y10+1:0.00068, y11+1:-0.00072, y12+1:0.00039, y13+1:0.00231, y14+1:-0.00195, y16+2:0.00122, y17+1:-0.01048];[b2+1:0.00013, b3+1:0.00022, b4+1:-0.00061, b5+1:0.00079, b6+1:0.00053, b7+1:0.00021, b8+1:-0.00101, b9+1:-0.00237, b10+1:-0.00078, b11+1:0.00167, b12+1:0.00226, …	[y1+1:0.32, y2+1:0.62, y3+1:1.09, y4+1:1.08, y5+1:-1.93, y6+1:0.42, y7+1:-1.97, y8+1:1.05, y9+1:2.18, y10+1:0.69, y11+1:-0.65, y12+1:0.33, y13+1:1.81, y14+1:-1.41, y16+2:0.76, y17+1:-6.17];[b2+1:0.53, b3+1:0.66, b4+1:-1.34, b5+1:1.44, b6+1:0.84, b7+1:0.29, b8+1:-1.22, b9+1:-2.69, b10+1:-0.81, b11+1:1.54, b12+1:1.89, b13+1:3.52, b14+1:1.63, b15+1:-0.85, b16+1:-2.18]	[y1+1:18394, y2+1:35394, y3+1:29189, y4+1:58718, y5+1:33469, y6+1:98080, y7+1:30681, y8+1:31886, y9+1:90279, y10+1:168559, y11+1:71812, y12+1:133369, y13+1:106421, y14+1:42685, y16+2:25346, y17+1:11178];[b2+1:69964, b3+1:13143, b4+1:15599, b5+1:107590, b6+1:33555, b7+1:26341, b8+1:26892, b9+1:19445, b10+1:43033, b11+1:52671, b12+1:38909, b13+1:24858, b14+1:30584, b15+1:18669, b16+1:46319]	31	-1	12	0	0	12	0	0
230227-MA-4-calib	26727	72.3763	200	2.17086e+07	26726	3	1087.2	3258.59	31.422	26.422	0	HLSNVSSTGSIDMVDSPQLATLADEVSASLAK	HLSNVSSTGSIDM[Common Variable:Oxidation on M]VDSPQLATLADEVSASLAK	HLSNVSSTGSIDMVDSPQLATLADEVSASLAK	1	32	Oxidation on M	O	O	1	0	3258.59	-0.00083	-0.25	P10636-8	Isoform Tau-F of Microtubule-associated protein tau	primary:MAPT	Homo sapiens	N	N	full	[407 to 438]	R	Q		T	[y1+1, y2+1, y3+1, y4+1, y5+1, y6+1, y7+1, y8+1, y9+1, y10+1, y11+1, y12+1, y13+1, y14+1, y16+1, y18+1];[b2+1, b3+1, b4+1, b5+1, b6+1, b7+1, b8+1, b9+1, b10+1, b11+1, b12+1, b13+1, b14+1, b15+1, b16+1]	[y1+1:147.11300, y2+1:218.15057, y3+1:331.23434, y4+1:418.26611, y5+1:489.30263, y6+1:576.33547, y7+1:675.40375, y8+1:804.44936, y9+1:919.47204, y10+1:990.51144, y11+1:1103.59481, y12+1:1204.64415, y13+1:1275.68238, y14+1:1388.76726, y16+1:1613.86948, y18+1:1815.93346];[b2+1:251.15062, b3+1:338.18142, b4+1:452.22588, b5+1:551.29366, b6+1:638.32701, b7+1:725.35776, b8+1:826.40459, b9+1:883.42746, …	[y1+1:0.00020, y2+1:0.00065, y3+1:0.00036, y4+1:0.00010, y5+1:-0.00049, y6+1:0.00032, y7+1:0.00018, y8+1:0.00320, y9+1:-0.00106, y10+1:0.00122, y11+1:0.00053, y12+1:0.00219, y13+1:0.00330, y14+1:0.00412, y16+1:-0.00500, y18+1:0.00001];[b2+1:0.00037, b3+1:-0.00086, b4+1:0.00068, b5+1:0.00004, b6+1:0.00136, b7+1:0.00008, b8+1:-0.00076, b9+1:0.00063, b10+1:0.00349, b11+1:0.00116, b12+1:-0.00349, b13…	[y1+1:1.35, y2+1:3.00, y3+1:1.09, y4+1:0.24, y5+1:-1.01, y6+1:0.56, y7+1:0.27, y8+1:3.98, y9+1:-1.16, y10+1:1.24, y11+1:0.48, y12+1:1.82, y13+1:2.59, y14+1:2.97, y16+1:-3.10, y18+1:0.00];[b2+1:1.49, b3+1:-2.55, b4+1:1.50, b5+1:0.07, b6+1:2.13, b7+1:0.11, b8+1:-0.93, b9+1:0.72, b10+1:3.60, b11+1:1.07, b12+1:-2.91, b13+1:-6.11, b14+1:9.36, b15+1:-7.21, b16+1:0.48]	[y1+1:115583, y2+1:271227, y3+1:175327, y4+1:413906, y5+1:219272, y6+1:510319, y7+1:223452, y8+1:222104, y9+1:571049, y10+1:955757, y11+1:462785, y12+1:714304, y13+1:665190, y14+1:206334, y16+1:164340, y18+1:47707];[b2+1:443767, b3+1:53609, b4+1:95333, b5+1:622301, b6+1:252743, b7+1:103664, b8+1:190176, b9+1:125212, b10+1:227776, b11+1:265193, b12+1:255913, b13+1:131051, b14+1:124850, b15+1:12426…	31	-1	15	0	0	15	0	0
230227-MA-4-calib	26070	70.3595	176	9.49445e+06	26069	3	1087.2	3258.59	31.409	26.391	0	HLSNVSSTGSIDMVDSPQLATLADEVSASLAK	HLSNVSSTGSIDM[Common Variable:Oxidation on M]VDSPQLATLADEVSASLAK	HLSNVSSTGSIDMVDSPQLATLADEVSASLAK	1	32	Oxidation on M	O	O	1	0	3258.59	-0.00336	-1.03	P10636-8	Isoform Tau-F of Microtubule-associated protein tau	primary:MAPT	Homo sapiens	N	N	full	[407 to 438]	R	Q		T	[y1+1, y2+1, y3+1, y4+1, y5+1, y6+1, y7+1, y8+1, y9+1, y10+1, y11+1, y12+1, y13+1, y14+1, y16+1, y18+1];[b2+1, b3+1, b4+1, b5+1, b6+1, b7+1, b8+1, b9+1, b10+1, b11+1, b12+1, b13+1, b14+1, b15+1, b16+1]	[y1+1:147.11304, y2+1:218.15005, y3+1:331.23376, y4+1:418.26673, y5+1:489.30370, y6+1:576.33562, y7+1:675.40381, y8+1:804.44777, y9+1:919.47460, y10+1:990.51087, y11+1:1103.59437, y12+1:1204.64070, y13+1:1275.67944, y14+1:1388.76609, y16+1:1613.87699, y18+1:1815.92267];[b2+1:251.15058, b3+1:338.18204, b4+1:452.22453, b5+1:551.29347, b6+1:638.32592, b7+1:725.35704, b8+1:826.40431, b9+1:883.42790, …	[y1+1:0.00024, y2+1:0.00013, y3+1:-0.00022, y4+1:0.00072, y5+1:0.00058, y6+1:0.00046, y7+1:0.00024, y8+1:0.00161, y9+1:0.00150, y10+1:0.00065, y11+1:0.00009, y12+1:-0.00126, y13+1:0.00037, y14+1:0.00295, y16+1:0.00251, y18+1:-0.01078];[b2+1:0.00033, b3+1:-0.00024, b4+1:-0.00068, b5+1:-0.00015, b6+1:0.00027, b7+1:-0.00064, b8+1:-0.00104, b9+1:0.00108, b10+1:0.00095, b11+1:0.00286, b12+1:0.00617, b…	[y1+1:1.64, y2+1:0.59, y3+1:-0.68, y4+1:1.73, y5+1:1.18, y6+1:0.81, y7+1:0.36, y8+1:2.00, y9+1:1.63, y10+1:0.66, y11+1:0.08, y12+1:-1.05, y13+1:0.29, y14+1:2.13, y16+1:1.56, y18+1:-5.94];[b2+1:1.32, b3+1:-0.70, b4+1:-1.51, b5+1:-0.27, b6+1:0.42, b7+1:-0.88, b8+1:-1.27, b9+1:1.22, b10+1:0.98, b11+1:2.64, b12+1:5.15, b13+1:-0.76, b14+1:1.94, b15+1:-6.08, b16+1:1.11]	[y1+1:61254, y2+1:116190, y3+1:62096, y4+1:170072, y5+1:104283, y6+1:247249, y7+1:82436, y8+1:109109, y9+1:209280, y10+1:433189, y11+1:161056, y12+1:321197, y13+1:251063, y14+1:92143, y16+1:72392, y18+1:24050];[b2+1:213409, b3+1:34257, b4+1:52356, b5+1:229439, b6+1:94347, b7+1:52680, b8+1:75015, b9+1:57337, b10+1:77323, b11+1:104783, b12+1:101627, b13+1:55935, b14+1:83626, b15+1:43623, b16+1:8731…	31	-1	18	0	0	18	0	0
230227-MA-4-calib	27086	73.387	200	4.65685e+06	27085	3	1087.21	3258.59	31.408	26.408	0	HLSNVSSTGSIDMVDSPQLATLADEVSASLAK	HLSNVSSTGSIDM[Common Variable:Oxidation on M]VDSPQLATLADEVSASLAK	HLSNVSSTGSIDMVDSPQLATLADEVSASLAK	1	32	Oxidation on M	O	O	1	0	3258.59	0.0024	0.74	P10636-8	Isoform Tau-F of Microtubule-associated protein tau	primary:MAPT	Homo sapiens	N	N	full	[407 to 438]	R	Q		T	[y1+1, y2+1, y3+1, y4+1, y5+1, y6+1, y7+1, y8+1, y9+1, y10+1, y11+1, y12+1, y13+1, y14+1, y16+2, y18+1];[b2+1, b3+1, b4+1, b5+1, b6+1, b7+1, b8+1, b9+1, b10+1, b11+1, b12+1, b13+1, b14+1, b15+1, b16+1]	[y1+1:147.11303, y2+1:218.15037, y3+1:331.23490, y4+1:418.26617, y5+1:489.30327, y6+1:576.33688, y7+1:675.40546, y8+1:804.44625, y9+1:919.47585, y10+1:990.51262, y11+1:1103.59441, y12+1:1204.64255, y13+1:1275.68014, y14+1:1388.77032, y16+2:807.44157, y18+1:1815.91650];[b2+1:251.15079, b3+1:338.18298, b4+1:452.22607, b5+1:551.29400, b6+1:638.32530, b7+1:725.35663, b8+1:826.40713, b9+1:883.42408, b…	[y1+1:0.00023, y2+1:0.00045, y3+1:0.00092, y4+1:0.00016, y5+1:0.00015, y6+1:0.00173, y7+1:0.00189, y8+1:0.00009, y9+1:0.00275, y10+1:0.00240, y11+1:0.00013, y12+1:0.00060, y13+1:0.00106, y14+1:0.00718, y16+2:0.00139, y18+1:-0.01695];[b2+1:0.00054, b3+1:0.00070, b4+1:0.00086, b5+1:0.00038, b6+1:-0.00035, b7+1:-0.00105, b8+1:0.00177, b9+1:-0.00274, b10+1:0.00154, b11+1:-0.00143, b12+1:0.00401, b13+…	[y1+1:1.56, y2+1:2.09, y3+1:2.79, y4+1:0.39, y5+1:0.30, y6+1:3.00, y7+1:2.81, y8+1:0.11, y9+1:2.99, y10+1:2.43, y11+1:0.12, y12+1:0.50, y13+1:0.84, y14+1:5.17, y16+2:0.86, y18+1:-9.34];[b2+1:2.16, b3+1:2.07, b4+1:1.91, b5+1:0.68, b6+1:-0.55, b7+1:-1.45, b8+1:2.15, b9+1:-3.11, b10+1:1.59, b11+1:-1.32, b12+1:3.35, b13+1:2.16, b14+1:-2.70, b15+1:-2.58, b16+1:0.98]	[y1+1:34494, y2+1:48537, y3+1:43199, y4+1:81355, y5+1:39013, y6+1:104049, y7+1:57331, y8+1:50864, y9+1:104329, y10+1:216534, y11+1:93570, y12+1:136079, y13+1:123106, y14+1:41090, y16+2:39726, y18+1:11476];[b2+1:106847, b3+1:16143, b4+1:27995, b5+1:125062, b6+1:48323, b7+1:31747, b8+1:37541, b9+1:19865, b10+1:50808, b11+1:37188, b12+1:46853, b13+1:35579, b14+1:26327, b15+1:22751, b16+1:43729]	31	-1	19	0	0	19	0	0
230227-MA-4-calib	16180	48.226	200	1.36656e+08	16175	4	989.72	3954.85	31.321	26.321	0	QAAAQPHTEIPEGTTAEEAGIGDTPSLEDEAAGHVTQAR	QAAAQPHTEIPEGTTAEEAGIGDTPSLEDEAAGHVTQAR	QAAAQPHTEIPEGTTAEEAGIGDTPSLEDEAAGHVTQAR	1	24				0	0	3954.85	0.00328	0.83	P10636-8	Isoform Tau-F of Microtubule-associated protein tau	primary:MAPT	Homo sapiens	N	N	full	[88 to 126]	K	M		T	[y1+1, y2+1, y3+1, y4+1, y5+1, y6+1, y7+1, y8+1, y9+1, y10+1, y11+1, y12+1, y13+2, y14+1, y15+2, y16+2, y17+2, y18+2, y19+2, y20+2, y22+2];[b2+1, b3+1, b4+1, b5+1, b8+1, b9+1, b10+1, b12+1, b17+2, b18+2]	[y1+1:175.11908, y2+1:246.15613, y3+1:374.21476, y4+1:475.26279, y5+1:574.33089, y6+1:711.38968, y7+1:768.41218, y8+1:839.45007, y9+1:910.48758, y10+1:1039.52933, y11+1:1154.55612, y12+1:1283.59812, y13+2:698.84430, y14+1:1483.71840, y15+2:790.88731, y16+2:841.40968, y17+2:898.92446, y18+2:927.43554, y19+2:983.97929, y20+2:1012.48838, y22+2:1112.52653];[b2+1:200.10317, b3+1:271.14023, b4+1:342.17…	[y1+1:0.00013, y2+1:0.00006, y3+1:0.00012, y4+1:0.00047, y5+1:0.00016, y6+1:0.00003, y7+1:0.00107, y8+1:0.00184, y9+1:0.00224, y10+1:0.00140, y11+1:0.00125, y12+1:0.00065, y13+2:-0.00020, y14+1:0.00484, y15+2:0.00102, y16+2:-0.00193, y17+2:0.00069, y18+2:0.00140, y19+2:0.00483, y20+2:0.00155, y22+2:-0.00186];[b2+1:0.00020, b3+1:0.00015, b4+1:0.00072, b5+1:-0.00054, b8+1:-0.00509, b9+1:0.00110, b1…	[y1+1:0.76, y2+1:0.26, y3+1:0.31, y4+1:0.99, y5+1:0.28, y6+1:0.04, y7+1:1.40, y8+1:2.20, y9+1:2.46, y10+1:1.35, y11+1:1.08, y12+1:0.51, y13+2:-0.14, y14+1:3.26, y15+2:0.65, y16+2:-1.15, y17+2:0.39, y18+2:0.75, y19+2:2.46, y20+2:0.77, y22+2:-0.84];[b2+1:1.01, b3+1:0.55, b4+1:2.11, b5+1:-1.15, b8+1:-6.32, b9+1:1.18, b10+1:0.84, b12+1:-4.19, b17+2:-0.16, b18+2:-0.60]	[y1+1:939996, y2+1:856292, y3+1:781581, y4+1:2458136, y5+1:1588502, y6+1:1083914, y7+1:2757348, y8+1:2064402, y9+1:1425231, y10+1:1426852, y11+1:1569786, y12+1:1610416, y13+2:521774, y14+1:468747, y15+2:5694336, y16+2:2521444, y17+2:902114, y18+2:3837460, y19+2:671936, y20+2:2410855, y22+2:414464];[b2+1:1221609, b3+1:911000, b4+1:628999, b5+1:490203, b8+1:281964, b9+1:577649, b10+1:2842609, b12+1…	31	-1	22	0	0	22	0	0
230227-MA-4-calib	16268	48.3391	200	8.41692e+07	16264	4	989.72	3954.85	31.318	26.318	0	QAAAQPHTEIPEGTTAEEAGIGDTPSLEDEAAGHVTQAR	QAAAQPHTEIPEGTTAEEAGIGDTPSLEDEAAGHVTQAR	QAAAQPHTEIPEGTTAEEAGIGDTPSLEDEAAGHVTQAR	1	24				0	0	3954.85	0.00262	0.66	P10636-8	Isoform Tau-F of Microtubule-associated protein tau	primary:MAPT	Homo sapiens	N	N	full	[88 to 126]	K	M		T	[y1+1, y2+1, y3+1, y4+1, y5+1, y6+1, y7+1, y8+1, y9+1, y10+1, y11+1, y12+1, y13+1, y14+1, y15+1, y16+2, y17+2, y18+2, y19+2, y20+2, y22+2];[b2+1, b3+1, b4+1, b5+1, b9+1, b10+1, b12+1, b14+1, b16+2, b17+2]	[y1+1:175.11892, y2+1:246.15591, y3+1:374.21439, y4+1:475.26240, y5+1:574.33095, y6+1:711.38938, y7+1:768.41138, y8+1:839.44879, y9+1:910.48795, y10+1:1039.52610, y11+1:1154.55430, y12+1:1283.59776, y13+1:1396.67901, y14+1:1483.71279, y15+1:1580.76622, y16+2:841.41021, y17+2:898.92360, y18+2:927.43436, y19+2:983.97576, y20+2:1012.48741, y22+2:1112.52746];[b2+1:200.10292, b3+1:271.13981, b4+1:342.…	[y1+1:-0.00003, y2+1:-0.00015, y3+1:-0.00025, y4+1:0.00008, y5+1:0.00021, y6+1:-0.00026, y7+1:0.00027, y8+1:0.00056, y9+1:0.00261, y10+1:-0.00183, y11+1:-0.00058, y12+1:0.00030, y13+1:-0.00252, y14+1:-0.00077, y15+1:-0.00010, y16+2:-0.00085, y17+2:-0.00101, y18+2:-0.00097, y19+2:-0.00224, y20+2:-0.00039, y22+2:0.00001];[b2+1:-0.00005, b3+1:-0.00028, b4+1:0.00018, b5+1:-0.00030, b9+1:-0.00150, b10…	[y1+1:-0.19, y2+1:-0.63, y3+1:-0.67, y4+1:0.16, y5+1:0.37, y6+1:-0.37, y7+1:0.35, y8+1:0.67, y9+1:2.87, y10+1:-1.76, y11+1:-0.50, y12+1:0.23, y13+1:-1.80, y14+1:-0.52, y15+1:-0.06, y16+2:-0.51, y17+2:-0.56, y18+2:-0.53, y19+2:-1.14, y20+2:-0.19, y22+2:0.00];[b2+1:-0.24, b3+1:-1.02, b4+1:0.53, b5+1:-0.63, b9+1:-1.61, b10+1:-0.19, b12+1:-1.64, b14+1:-3.69, b16+2:-4.71, b17+2:-1.22]	[y1+1:571162, y2+1:563990, y3+1:488430, y4+1:1562215, y5+1:1113954, y6+1:662734, y7+1:1783633, y8+1:1299503, y9+1:1015782, y10+1:915945, y11+1:1089456, y12+1:1151076, y13+1:374936, y14+1:267947, y15+1:1107684, y16+2:1833080, y17+2:689705, y18+2:3362986, y19+2:516075, y20+2:1280573, y22+2:305281];[b2+1:676184, b3+1:530763, b4+1:360157, b5+1:374764, b9+1:360176, b10+1:1673472, b12+1:190970, b14+1:1…	31	-1	23	0	0	23	0	0
230227-MA-4-calib	26401	71.3673	97	914509	26400	3	1087.2	3258.59	30.502	25.502	0	HLSNVSSTGSIDMVDSPQLATLADEVSASLAK	HLSNVSSTGSIDM[Common Variable:Oxidation on M]VDSPQLATLADEVSASLAK	HLSNVSSTGSIDMVDSPQLATLADEVSASLAK	1	32	Oxidation on M	O	O	1	0	3258.59	0.00025	0.08	P10636-8	Isoform Tau-F of Microtubule-associated protein tau	primary:MAPT	Homo sapiens	N	N	full	[407 to 438]	R	Q		T	[y1+1, y2+1, y3+1, y4+1, y5+1, y6+1, y7+1, y8+1, y9+1, y10+1, y11+1, y12+1, y13+1, y14+1, y16+1, y17+1];[b2+1, b3+1, b4+1, b5+1, b6+1, b7+1, b8+1, b9+1, b10+1, b11+1, b12+1, b14+1, b15+1, b16+1]	[y1+1:147.11292, y2+1:218.15041, y3+1:331.23441, y4+1:418.26591, y5+1:489.30302, y6+1:576.33505, y7+1:675.40295, y8+1:804.44827, y9+1:919.47326, y10+1:990.50742, y11+1:1103.59691, y12+1:1204.64060, y13+1:1275.67948, y14+1:1388.76606, y16+1:1613.86542, y17+1:1700.91025];[b2+1:251.15050, b3+1:338.18255, b4+1:452.22389, b5+1:551.29392, b6+1:638.32694, b7+1:725.35859, b8+1:826.40241, b9+1:883.42662, …	[y1+1:0.00011, y2+1:0.00049, y3+1:0.00043, y4+1:-0.00010, y5+1:-0.00010, y6+1:-0.00010, y7+1:-0.00062, y8+1:0.00211, y9+1:0.00015, y10+1:-0.00280, y11+1:0.00262, y12+1:-0.00136, y13+1:0.00041, y14+1:0.00292, y16+1:-0.00906, y17+1:0.00374];[b2+1:0.00025, b3+1:0.00027, b4+1:-0.00132, b5+1:0.00030, b6+1:0.00129, b7+1:0.00091, b8+1:-0.00295, b9+1:-0.00020, b10+1:-0.00198, b11+1:-0.00571, b12+1:-0.002…	[y1+1:0.77, y2+1:2.28, y3+1:1.31, y4+1:-0.24, y5+1:-0.20, y6+1:-0.18, y7+1:-0.91, y8+1:2.63, y9+1:0.17, y10+1:-2.83, y11+1:2.38, y12+1:-1.13, y13+1:0.32, y14+1:2.11, y16+1:-5.62, y17+1:2.20];[b2+1:1.00, b3+1:0.79, b4+1:-2.93, b5+1:0.54, b6+1:2.02, b7+1:1.26, b8+1:-3.57, b9+1:-0.23, b10+1:-2.05, b11+1:-5.27, b12+1:-2.12, b14+1:-7.58, b15+1:-0.29, b16+1:-6.07]	[y1+1:3905, y2+1:9824, y3+1:6314, y4+1:22036, y5+1:11670, y6+1:25786, y7+1:13031, y8+1:11193, y9+1:28312, y10+1:46923, y11+1:21965, y12+1:41485, y13+1:31798, y14+1:8410, y16+1:7179, y17+1:3669];[b2+1:24688, b3+1:5176, b4+1:5464, b5+1:30967, b6+1:12444, b7+1:6905, b8+1:13233, b9+1:5713, b10+1:13278, b11+1:11152, b12+1:10481, b14+1:7116, b15+1:6141, b16+1:12722]	30	-1	25	0	0	25	0	0
230227-MA-4-calib	27840	75.3326	126	1.22293e+06	27839	3	1081.87	3242.6	30.444	25.444	0	HLSNVSSTGSIDMVDSPQLATLADEVSASLAK	HLSNVSSTGSIDMVDSPQLATLADEVSASLAK	HLSNVSSTGSIDMVDSPQLATLADEVSASLAK	1	20				0	0	3242.6	0.00015	0.05	P10636-8	Isoform Tau-F of Microtubule-associated protein tau	primary:MAPT	Homo sapiens	N	N	full	[407 to 438]	R	Q		T	[y1+1, y2+1, y3+1, y4+1, y5+1, y6+1, y7+1, y8+1, y9+1, y10+1, y11+1, y12+1, y13+1, y14+1, y16+2, y18+1];[b2+1, b4+1, b5+1, b6+1, b7+1, b8+1, b9+1, b10+1, b11+1, b12+2, b13+1, b14+1, b15+1, b16+1]	[y1+1:147.11302, y2+1:218.15026, y3+1:331.23480, y4+1:418.26687, y5+1:489.30251, y6+1:576.33545, y7+1:675.40046, y8+1:804.44634, y9+1:919.47465, y10+1:990.50933, y11+1:1103.59234, y12+1:1204.64170, y13+1:1275.68150, y14+1:1388.75704, y16+2:807.44240, y18+1:1815.94931];[b2+1:251.15060, b4+1:452.22579, b5+1:551.29417, b6+1:638.32612, b7+1:725.35636, b8+1:826.40329, b9+1:883.42688, b10+1:970.45901, …	[y1+1:0.00021, y2+1:0.00035, y3+1:0.00081, y4+1:0.00086, y5+1:-0.00061, y6+1:0.00030, y7+1:-0.00311, y8+1:0.00018, y9+1:0.00154, y10+1:-0.00089, y11+1:-0.00194, y12+1:-0.00026, y13+1:0.00243, y14+1:-0.00609, y16+2:0.00304, y18+1:0.01586];[b2+1:0.00034, b4+1:0.00058, b5+1:0.00054, b6+1:0.00047, b7+1:-0.00132, b8+1:-0.00207, b9+1:0.00006, b10+1:0.00016, b11+1:0.00105, b12+2:0.00048, b13+1:-0.00192,…	[y1+1:1.46, y2+1:1.60, y3+1:2.46, y4+1:2.05, y5+1:-1.25, y6+1:0.52, y7+1:-4.60, y8+1:0.22, y9+1:1.68, y10+1:-0.90, y11+1:-1.76, y12+1:-0.22, y13+1:1.90, y14+1:-4.39, y16+2:1.89, y18+1:8.74];[b2+1:1.38, b4+1:1.29, b5+1:0.99, b6+1:0.73, b7+1:-1.82, b8+1:-2.51, b9+1:0.07, b10+1:0.16, b11+1:0.97, b12+2:0.40, b13+1:-1.45, b14+1:-6.17, b15+1:-2.86, b16+1:-5.85]	[y1+1:6080, y2+1:14694, y3+1:10879, y4+1:25216, y5+1:14114, y6+1:35909, y7+1:7949, y8+1:12967, y9+1:30730, y10+1:62999, y11+1:28953, y12+1:39734, y13+1:41278, y14+1:11069, y16+2:11828, y18+1:4777];[b2+1:23421, b4+1:8148, b5+1:34087, b6+1:11474, b7+1:8954, b8+1:10530, b9+1:6345, b10+1:8683, b11+1:9512, b12+2:6073, b13+1:13887, b14+1:12032, b15+1:11935, b16+1:18453]	30	-1	27	0	0	27	0	0
230227-MA-4-calib	27247	73.8894	173	1.91787e+06	27246	3	1087.2	3258.59	30.421	25.421	0	HLSNVSSTGSIDMVDSPQLATLADEVSASLAK	HLSNVSSTGSIDM[Common Variable:Oxidation on M]VDSPQLATLADEVSASLAK	HLSNVSSTGSIDMVDSPQLATLADEVSASLAK	1	32	Oxidation on M	O	O	1	0	3258.59	-0.00086	-0.26	P10636-8	Isoform Tau-F of Microtubule-associated protein tau	primary:MAPT	Homo sapiens	N	N	full	[407 to 438]	R	Q		T	[y1+1, y2+1, y3+1, y4+1, y5+1, y6+1, y7+1, y8+1, y9+1, y10+1, y11+1, y12+1, y13+1, y14+1, y16+2];[b2+1, b3+1, b4+1, b5+1, b6+1, b7+1, b8+1, b9+1, b10+1, b11+1, b12+1, b13+1, b14+1, b15+1, b16+1]	[y1+1:147.11273, y2+1:218.15004, y3+1:331.23442, y4+1:418.26647, y5+1:489.30401, y6+1:576.33517, y7+1:675.40315, y8+1:804.44455, y9+1:919.47469, y10+1:990.50890, y11+1:1103.59496, y12+1:1204.64142, y13+1:1275.67824, y14+1:1388.76593, y16+2:807.44156];[b2+1:251.15017, b3+1:338.18161, b4+1:452.22636, b5+1:551.29263, b6+1:638.32451, b7+1:725.35806, b8+1:826.40636, b9+1:883.42753, b10+1:970.45425, b1…	[y1+1:-0.00007, y2+1:0.00013, y3+1:0.00044, y4+1:0.00046, y5+1:0.00088, y6+1:0.00001, y7+1:-0.00042, y8+1:-0.00161, y9+1:0.00159, y10+1:-0.00131, y11+1:0.00068, y12+1:-0.00054, y13+1:-0.00083, y14+1:0.00280, y16+2:0.00137];[b2+1:-0.00008, b3+1:-0.00067, b4+1:0.00115, b5+1:-0.00100, b6+1:-0.00114, b7+1:0.00039, b8+1:0.00100, b9+1:0.00071, b10+1:-0.00460, b11+1:0.00101, b12+1:0.00503, b13+1:-0.0046…	[y1+1:-0.48, y2+1:0.58, y3+1:1.33, y4+1:1.10, y5+1:1.81, y6+1:0.02, y7+1:-0.62, y8+1:-2.01, y9+1:1.73, y10+1:-1.33, y11+1:0.62, y12+1:-0.44, y13+1:-0.65, y14+1:2.02, y16+2:0.85];[b2+1:-0.33, b3+1:-1.99, b4+1:2.55, b5+1:-1.81, b6+1:-1.80, b7+1:0.53, b8+1:1.22, b9+1:0.80, b10+1:-4.74, b11+1:0.94, b12+1:4.20, b13+1:-3.49, b14+1:-2.99, b15+1:-0.92, b16+1:1.10]	[y1+1:13802, y2+1:29425, y3+1:14477, y4+1:37876, y5+1:19886, y6+1:51072, y7+1:20991, y8+1:19890, y9+1:41800, y10+1:92195, y11+1:41405, y12+1:60150, y13+1:52610, y14+1:19682, y16+2:18664];[b2+1:37944, b3+1:5250, b4+1:8232, b5+1:50926, b6+1:23711, b7+1:10179, b8+1:20091, b9+1:8497, b10+1:15819, b11+1:21955, b12+1:18125, b13+1:14262, b14+1:13388, b15+1:9764, b16+1:15725]	30	-1	29	0	0	29	0	0
230227-MA-4-calib	13027	43.012	200	3.70228e+06	13025	4	1139.23	4552.91	30.238	25.238	0	DQGGYTMHQDQEGDTDAGLKESPLQTPTEDGSEEPGSETSDAK	DQGGYTM[Common Variable:Oxidation on M]HQDQEGDTDAGLKESPLQTPTEDGSEEPGSETSDAK	DQGGYTMHQDQEGDTDAGLKESPLQTPTEDGSEEPGSETSDAK	1	16	Oxidation on M	O	O	1	1	4552.91	0.0024	0.53	P10636-8	Isoform Tau-F of Microtubule-associated protein tau	primary:MAPT	Homo sapiens	N	N	full	[25 to 67]	K	S		T	[y1+1, y2+1, y3+1, y4+1, y5+1, y6+1, y7+1, y8+1, y9+2, y10+1, y11+1, y12+1, y13+1, y14+1, y17+1, y18+2];[b2+1, b3+1, b4+1, b5+1, b8+1, b9+1, b11+1, b12+1, b14+1, b15+2, b16+1, b17+1, b22+2, b24+2]	[y1+1:147.11259, y2+1:218.14997, y3+1:333.17727, y4+1:420.20919, y5+1:521.25631, y6+1:650.29837, y7+1:737.33075, y8+1:794.35452, y9+2:446.20637, y10+1:1020.44946, y11+1:1149.48388, y12+1:1236.52121, y13+1:1293.54242, y14+1:1408.56369, y17+1:1735.71510, y18+2:918.88337];[b2+1:244.09282, b3+1:301.11443, b4+1:358.13457, b5+1:521.19589, b8+1:906.34532, b9+1:1034.40007, b11+1:1277.48100, b12+1:1406.51…	[y1+1:-0.00022, y2+1:0.00005, y3+1:0.00041, y4+1:0.00030, y5+1:-0.00026, y6+1:-0.00079, y7+1:-0.00044, y8+1:0.00187, y9+2:0.00004, y10+1:0.00145, y11+1:-0.00672, y12+1:-0.00142, y13+1:-0.00168, y14+1:-0.00735, y17+1:0.00102, y18+2:-0.00228];[b2+1:0.00002, b3+1:0.00017, b4+1:-0.00115, b5+1:-0.00316, b8+1:0.00428, b9+1:0.00045, b11+1:-0.00414, b12+1:-0.00852, b14+1:-0.00390, b15+2:-0.00647, b16+1:-…	[y1+1:-1.48, y2+1:0.22, y3+1:1.23, y4+1:0.71, y5+1:-0.50, y6+1:-1.21, y7+1:-0.60, y8+1:2.35, y9+2:0.05, y10+1:1.42, y11+1:-5.85, y12+1:-1.15, y13+1:-1.30, y14+1:-5.22, y17+1:0.59, y18+2:-1.24];[b2+1:0.08, b3+1:0.58, b4+1:-3.23, b5+1:-6.08, b8+1:4.72, b9+1:0.44, b11+1:-3.24, b12+1:-6.06, b14+1:-2.47, b15+2:-3.86, b16+1:-1.05, b17+1:-2.42, b22+2:-0.36, b24+2:0.59]	[y1+1:22585, y2+1:75662, y3+1:19411, y4+1:36281, y5+1:79535, y6+1:27495, y7+1:25777, y8+1:51996, y9+2:129609, y10+1:50820, y11+1:35590, y12+1:20411, y13+1:46970, y14+1:29247, y17+1:13764, y18+2:15685];[b2+1:43705, b3+1:14358, b4+1:10269, b5+1:6595, b8+1:6514, b9+1:8530, b11+1:10530, b12+1:11376, b14+1:9943, b15+2:9150, b16+1:16038, b17+1:9980, b22+2:14839, b24+2:28144]	30	-1	36	0	0	36	0	0
230227-MA-4-calib	27413	74.3927	128	1.22355e+06	27412	3	1087.21	3258.59	29.444	24.444	0	HLSNVSSTGSIDMVDSPQLATLADEVSASLAK	HLSNVSSTGSIDM[Common Variable:Oxidation on M]VDSPQLATLADEVSASLAK	HLSNVSSTGSIDMVDSPQLATLADEVSASLAK	1	32	Oxidation on M	O	O	1	0	3258.59	0.00163	0.5	P10636-8	Isoform Tau-F of Microtubule-associated protein tau	primary:MAPT	Homo sapiens	N	N	full	[407 to 438]	R	Q		T	[y1+1, y2+1, y3+1, y4+1, y5+1, y6+1, y7+1, y8+1, y9+1, y10+1, y11+1, y12+1, y13+1, y14+1, y16+1];[b2+1, b3+1, b4+1, b5+1, b6+1, b7+1, b8+1, b10+1, b11+1, b12+1, b13+1, b14+1, b15+1, b16+1]	[y1+1:147.11284, y2+1:218.15061, y3+1:331.23461, y4+1:418.26650, y5+1:489.30207, y6+1:576.33554, y7+1:675.40235, y8+1:804.44675, y9+1:919.47404, y10+1:990.51107, y11+1:1103.59462, y12+1:1204.64410, y13+1:1275.68288, y14+1:1388.76221, y16+1:1613.86952];[b2+1:251.15019, b3+1:338.18253, b4+1:452.22480, b5+1:551.29369, b6+1:638.32742, b7+1:725.35690, b8+1:826.40213, b10+1:970.46026, b11+1:1083.53709,…	[y1+1:0.00003, y2+1:0.00069, y3+1:0.00063, y4+1:0.00049, y5+1:-0.00105, y6+1:0.00039, y7+1:-0.00121, y8+1:0.00059, y9+1:0.00094, y10+1:0.00085, y11+1:0.00034, y12+1:0.00214, y13+1:0.00381, y14+1:-0.00093, y16+1:-0.00496];[b2+1:-0.00006, b3+1:0.00025, b4+1:-0.00041, b5+1:0.00007, b6+1:0.00177, b7+1:-0.00078, b8+1:-0.00322, b10+1:0.00142, b11+1:-0.00582, b12+1:-0.00506, b13+1:-0.00234, b14+1:-0.004…	[y1+1:0.22, y2+1:3.19, y3+1:1.91, y4+1:1.17, y5+1:-2.15, y6+1:0.68, y7+1:-1.80, y8+1:0.73, y9+1:1.03, y10+1:0.86, y11+1:0.31, y12+1:1.78, y13+1:2.99, y14+1:-0.67, y16+1:-3.07];[b2+1:-0.24, b3+1:0.74, b4+1:-0.90, b5+1:0.12, b6+1:2.78, b7+1:-1.07, b8+1:-3.90, b10+1:1.46, b11+1:-5.38, b12+1:-4.22, b13+1:-1.74, b14+1:-3.41, b15+1:-5.99, b16+1:-0.91]	[y1+1:9670, y2+1:16312, y3+1:11452, y4+1:20097, y5+1:14210, y6+1:33069, y7+1:12106, y8+1:17638, y9+1:30542, y10+1:64481, y11+1:25820, y12+1:44743, y13+1:32973, y14+1:11475, y16+1:11015];[b2+1:28510, b3+1:6186, b4+1:5372, b5+1:34587, b6+1:17461, b7+1:11157, b8+1:9209, b10+1:14337, b11+1:14525, b12+1:10178, b13+1:7268, b14+1:8519, b15+1:9856, b16+1:10601]	29	-1	39	0	0	39	0	0
230227-MA-4-calib	27665	74.8308	184	2.70187e+07	27664	3	1081.87	3242.6	29.427	24.401	0	HLSNVSSTGSIDMVDSPQLATLADEVSASLAK	HLSNVSSTGSIDMVDSPQLATLADEVSASLAK	HLSNVSSTGSIDMVDSPQLATLADEVSASLAK	1	20				0	0	3242.6	-0.00201	-0.62	P10636-8	Isoform Tau-F of Microtubule-associated protein tau	primary:MAPT	Homo sapiens	N	N	full	[407 to 438]	R	Q		T	[y1+1, y2+1, y3+1, y4+1, y5+1, y6+1, y7+1, y8+1, y9+1, y10+1, y11+1, y12+1, y13+1, y14+1, y16+1];[b2+1, b4+1, b5+1, b6+1, b7+1, b8+1, b9+1, b10+1, b11+1, b12+1, b13+1, b14+1, b15+1, b16+1]	[y1+1:147.11275, y2+1:218.14990, y3+1:331.23381, y4+1:418.26651, y5+1:489.30401, y6+1:576.33489, y7+1:675.40171, y8+1:804.44462, y9+1:919.47532, y10+1:990.51001, y11+1:1103.59536, y12+1:1204.64147, y13+1:1275.67717, y14+1:1388.76722, y16+1:1613.87452];[b2+1:251.15001, b4+1:452.22523, b5+1:551.29392, b6+1:638.32598, b7+1:725.35673, b8+1:826.40391, b9+1:883.42236, b10+1:970.46225, b11+1:1083.54367,…	[y1+1:-0.00006, y2+1:-0.00002, y3+1:-0.00017, y4+1:0.00050, y5+1:0.00089, y6+1:-0.00026, y7+1:-0.00185, y8+1:-0.00154, y9+1:0.00222, y10+1:-0.00020, y11+1:0.00108, y12+1:-0.00049, y13+1:-0.00190, y14+1:0.00408, y16+1:0.00004];[b2+1:-0.00024, b4+1:0.00002, b5+1:0.00030, b6+1:0.00033, b7+1:-0.00095, b8+1:-0.00145, b9+1:-0.00446, b10+1:0.00340, b11+1:0.00076, b12+1:-0.00062, b13+1:-0.00129, b14+1:-0…	[y1+1:-0.40, y2+1:-0.09, y3+1:-0.53, y4+1:1.20, y5+1:1.82, y6+1:-0.46, y7+1:-2.75, y8+1:-1.92, y9+1:2.42, y10+1:-0.20, y11+1:0.98, y12+1:-0.41, y13+1:-1.49, y14+1:2.94, y16+1:0.03];[b2+1:-0.95, b4+1:0.05, b5+1:0.55, b6+1:0.52, b7+1:-1.31, b8+1:-1.76, b9+1:-5.06, b10+1:3.51, b11+1:0.70, b12+1:-0.52, b13+1:-0.97, b14+1:-1.36, b15+1:-2.11, b16+1:-1.88]	[y1+1:166508, y2+1:309731, y3+1:197877, y4+1:505258, y5+1:257463, y6+1:613905, y7+1:257155, y8+1:283312, y9+1:685590, y10+1:1248669, y11+1:496712, y12+1:936357, y13+1:682972, y14+1:244451, y16+1:170308];[b2+1:423996, b4+1:127597, b5+1:682464, b6+1:263137, b7+1:162457, b8+1:239727, b9+1:170131, b10+1:178871, b11+1:233239, b12+1:639187, b13+1:410598, b14+1:348658, b15+1:209476, b16+1:381433]	29	-1	40	0	0	40	0	0
230227-MA-4-calib	26554	71.871	187	2.60317e+06	26553	3	1087.2	3258.59	29.402	24.402	0	HLSNVSSTGSIDMVDSPQLATLADEVSASLAK	HLSNVSSTGSIDM[Common Variable:Oxidation on M]VDSPQLATLADEVSASLAK	HLSNVSSTGSIDMVDSPQLATLADEVSASLAK	1	32	Oxidation on M	O	O	1	0	3258.59	4e-05	0.01	P10636-8	Isoform Tau-F of Microtubule-associated protein tau	primary:MAPT	Homo sapiens	N	N	full	[407 to 438]	R	Q		T	[y1+1, y3+1, y4+1, y5+1, y6+1, y7+1, y8+1, y9+1, y10+1, y11+1, y12+1, y13+1, y14+1, y16+2];[b2+1, b3+1, b4+1, b5+1, b6+1, b7+1, b8+1, b9+1, b10+1, b11+1, b12+1, b13+1, b14+1, b15+1, b16+1]	[y1+1:147.11294, y3+1:331.23447, y4+1:418.26588, y5+1:489.30411, y6+1:576.33588, y7+1:675.40413, y8+1:804.44656, y9+1:919.47417, y10+1:990.51068, y11+1:1103.59443, y12+1:1204.64354, y13+1:1275.68275, y14+1:1388.76434, y16+2:807.43958];[b2+1:251.15044, b3+1:338.18260, b4+1:452.22592, b5+1:551.29480, b6+1:638.32600, b7+1:725.35654, b8+1:826.40627, b9+1:883.42823, b10+1:970.45650, b11+1:1083.54642, …	[y1+1:0.00014, y3+1:0.00049, y4+1:-0.00013, y5+1:0.00099, y6+1:0.00073, y7+1:0.00056, y8+1:0.00040, y9+1:0.00107, y10+1:0.00046, y11+1:0.00015, y12+1:0.00158, y13+1:0.00367, y14+1:0.00120, y16+2:-0.00260];[b2+1:0.00018, b3+1:0.00032, b4+1:0.00071, b5+1:0.00118, b6+1:0.00034, b7+1:-0.00114, b8+1:0.00091, b9+1:0.00141, b10+1:-0.00235, b11+1:0.00350, b12+1:-0.00158, b13+1:-0.00897, b14+1:-0.00358, b…	[y1+1:0.94, y3+1:1.48, y4+1:-0.32, y5+1:2.02, y6+1:1.26, y7+1:0.84, y8+1:0.50, y9+1:1.17, y10+1:0.46, y11+1:0.14, y12+1:1.32, y13+1:2.88, y14+1:0.87, y16+2:-1.61];[b2+1:0.74, b3+1:0.96, b4+1:1.57, b5+1:2.14, b6+1:0.54, b7+1:-1.57, b8+1:1.10, b9+1:1.60, b10+1:-2.43, b11+1:3.24, b12+1:-1.32, b13+1:-6.67, b14+1:-2.48, b15+1:-2.40, b16+1:-7.91]	[y1+1:16993, y3+1:16209, y4+1:47705, y5+1:28700, y6+1:73885, y7+1:28749, y8+1:22942, y9+1:65678, y10+1:108111, y11+1:50016, y12+1:80663, y13+1:74510, y14+1:27282, y16+2:16590];[b2+1:52081, b3+1:10067, b4+1:18858, b5+1:76674, b6+1:30522, b7+1:19380, b8+1:21620, b9+1:15718, b10+1:19574, b11+1:29669, b12+1:24011, b13+1:18898, b14+1:15280, b15+1:13162, b16+1:23919]	29	-1	41	0	0	41	0	0
230227-MA-4-calib	16290	48.3685	200	1.3035e+08	16285	4	989.719	3954.85	29.331	24.331	0	QAAAQPHTEIPEGTTAEEAGIGDTPSLEDEAAGHVTQAR	QAAAQPHTEIPEGTTAEEAGIGDTPSLEDEAAGHVTQAR	QAAAQPHTEIPEGTTAEEAGIGDTPSLEDEAAGHVTQAR	1	24				0	0	3954.85	0.0007	0.18	P10636-8	Isoform Tau-F of Microtubule-associated protein tau	primary:MAPT	Homo sapiens	N	N	full	[88 to 126]	K	M		T	[y1+1, y2+1, y3+1, y4+1, y5+1, y6+1, y7+1, y8+1, y9+1, y10+1, y11+1, y12+1, y13+1, y14+1, y15+2, y16+2, y17+2, y18+2, y19+2, y20+2, y22+2];[b2+1, b3+1, b4+1, b5+1, b9+1, b10+1, b12+1, b17+2]	[y1+1:175.11895, y2+1:246.15615, y3+1:374.21455, y4+1:475.26193, y5+1:574.33104, y6+1:711.38940, y7+1:768.41175, y8+1:839.44936, y9+1:910.48769, y10+1:1039.52926, y11+1:1154.55473, y12+1:1283.59894, y13+1:1396.67477, y14+1:1483.71463, y15+2:790.88690, y16+2:841.40937, y17+2:898.92429, y18+2:927.43514, y19+2:983.97534, y20+2:1012.48785, y22+2:1112.52371];[b2+1:200.10300, b3+1:271.14016, b4+1:342.1…	[y1+1:0.00000, y2+1:0.00008, y3+1:-0.00009, y4+1:-0.00039, y5+1:0.00031, y6+1:-0.00025, y7+1:0.00064, y8+1:0.00113, y9+1:0.00235, y10+1:0.00133, y11+1:-0.00014, y12+1:0.00147, y13+1:-0.00676, y14+1:0.00107, y15+2:0.00020, y16+2:-0.00253, y17+2:0.00036, y18+2:0.00060, y19+2:-0.00307, y20+2:0.00048, y22+2:-0.00751];[b2+1:0.00003, b3+1:0.00008, b4+1:0.00007, b5+1:-0.00012, b9+1:0.00113, b10+1:0.0003…	[y1+1:0.01, y2+1:0.33, y3+1:-0.25, y4+1:-0.82, y5+1:0.54, y6+1:-0.36, y7+1:0.83, y8+1:1.35, y9+1:2.58, y10+1:1.28, y11+1:-0.13, y12+1:1.14, y13+1:-4.85, y14+1:0.72, y15+2:0.13, y16+2:-1.51, y17+2:0.20, y18+2:0.32, y19+2:-1.56, y20+2:0.24, y22+2:-3.38];[b2+1:0.14, b3+1:0.29, b4+1:0.20, b5+1:-0.27, b9+1:1.22, b10+1:0.36, b12+1:-2.08, b17+2:-0.18]	[y1+1:756364, y2+1:926446, y3+1:723208, y4+1:2494844, y5+1:1619987, y6+1:1011194, y7+1:2543581, y8+1:1947490, y9+1:1613914, y10+1:1379636, y11+1:1768882, y12+1:1703714, y13+1:542255, y14+1:430293, y15+2:5798469, y16+2:2448749, y17+2:756915, y18+2:4717680, y19+2:758483, y20+2:1941891, y22+2:333280];[b2+1:999496, b3+1:754967, b4+1:575467, b5+1:529128, b9+1:544348, b10+1:2798984, b12+1:195434, b17+2…	29	-1	42	0	0	42	0	0
230227-MA-4-calib	16217	48.2727	200	2.42903e+07	16213	3	1319.29	3954.85	29.318	24.318	0	QAAAQPHTEIPEGTTAEEAGIGDTPSLEDEAAGHVTQAR	QAAAQPHTEIPEGTTAEEAGIGDTPSLEDEAAGHVTQAR	QAAAQPHTEIPEGTTAEEAGIGDTPSLEDEAAGHVTQAR	1	24				0	0	3954.85	0.0013	0.33	P10636-8	Isoform Tau-F of Microtubule-associated protein tau	primary:MAPT	Homo sapiens	N	N	full	[88 to 126]	K	M		T	[y1+1, y2+1, y3+1, y4+1, y5+1, y6+1, y7+1, y8+1, y9+1, y10+2, y11+1, y12+1, y13+1, y14+1, y15+2, y16+2, y17+1, y18+2, y20+2, y29+2, y34+2];[b2+1, b3+1, b4+1, b5+1, b7+1, b8+1, b9+1, b10+1]	[y1+1:175.11902, y2+1:246.15618, y3+1:374.21465, y4+1:475.26243, y5+1:574.33075, y6+1:711.39093, y7+1:768.41151, y8+1:839.44927, y9+1:910.48644, y10+2:520.26804, y11+1:1154.55524, y12+1:1283.59793, y13+1:1396.68014, y14+1:1483.71521, y15+2:790.88725, y16+2:841.41065, y17+1:1796.83997, y18+2:927.43554, y20+2:1012.48742, y29+2:1455.17469, y34+2:1743.81771];[b2+1:200.10305, b3+1:271.14010, b4+1:342.…	[y1+1:0.00006, y2+1:0.00011, y3+1:0.00001, y4+1:0.00011, y5+1:0.00001, y6+1:0.00128, y7+1:0.00040, y8+1:0.00104, y9+1:0.00110, y10+2:0.00087, y11+1:0.00036, y12+1:0.00046, y13+1:-0.00139, y14+1:0.00165, y15+2:0.00090, y16+2:0.00002, y17+1:-0.00098, y18+2:0.00139, y20+2:-0.00037, y29+2:0.00257, y34+2:0.00260];[b2+1:0.00009, b3+1:0.00001, b4+1:0.00010, b5+1:0.00002, b7+1:0.00325, b8+1:-0.00073, b9+…	[y1+1:0.36, y2+1:0.46, y3+1:0.02, y4+1:0.23, y5+1:0.02, y6+1:1.80, y7+1:0.52, y8+1:1.25, y9+1:1.21, y10+2:0.84, y11+1:0.31, y12+1:0.36, y13+1:-1.00, y14+1:1.11, y15+2:0.57, y16+2:0.01, y17+1:-0.55, y18+2:0.75, y20+2:-0.18, y29+2:0.88, y34+2:0.75];[b2+1:0.43, b3+1:0.05, b4+1:0.28, b5+1:0.04, b7+1:4.62, b8+1:-0.90, b9+1:-0.01, b10+1:0.43]	[y1+1:259530, y2+1:209318, y3+1:179562, y4+1:693596, y5+1:438437, y6+1:271339, y7+1:607054, y8+1:416632, y9+1:296116, y10+2:118397, y11+1:283988, y12+1:245068, y13+1:86342, y14+1:88419, y15+2:648535, y16+2:457301, y17+1:47899, y18+2:166529, y20+2:115929, y29+2:209801, y34+2:147772];[b2+1:324088, b3+1:295037, b4+1:234079, b5+1:189142, b7+1:43563, b8+1:65902, b9+1:133805, b10+1:451201]	29	-1	45	0	0	45	0	0
230227-MA-4-calib	14117	44.521	200	3.0831e+06	14111	4	1135.24	4536.91	29.313	24.29	0	DQGGYTMHQDQEGDTDAGLKESPLQTPTEDGSEEPGSETSDAK	DQGGYTMHQDQEGDTDAGLKESPLQTPTEDGSEEPGSETSDAK	DQGGYTMHQDQEGDTDAGLKESPLQTPTEDGSEEPGSETSDAK	1	3				0	1	4536.91	0.00304	0.67	P10636-8	Isoform Tau-F of Microtubule-associated protein tau	primary:MAPT	Homo sapiens	N	N	full	[25 to 67]	K	S		T	[y1+1, y2+1, y3+1, y4+1, y5+1, y6+1, y7+1, y8+1, y9+1, y10+1, y11+1, y12+1, y13+1, y14+1, y15+1, y17+1];[b2+1, b3+1, b4+1, b8+1, b9+1, b10+1, b11+1, b12+1, b13+1, b14+1, b16+1, b17+1, b19+1]	[y1+1:147.11295, y2+1:218.15015, y3+1:333.17651, y4+1:420.20971, y5+1:521.25722, y6+1:650.29953, y7+1:737.33288, y8+1:794.35272, y9+1:891.40643, y10+1:1020.44940, y11+1:1149.48954, y12+1:1236.51771, y13+1:1293.54425, y14+1:1408.56658, y15+1:1537.60480, y17+1:1735.71876];[b2+1:244.09315, b3+1:301.11471, b4+1:358.13573, b8+1:890.34494, b9+1:1018.40488, b10+1:1133.42595, b11+1:1261.48831, b12+1:1390…	[y1+1:0.00015, y2+1:0.00023, y3+1:-0.00035, y4+1:0.00082, y5+1:0.00065, y6+1:0.00037, y7+1:0.00169, y8+1:0.00007, y9+1:0.00101, y10+1:0.00139, y11+1:-0.00106, y12+1:-0.00493, y13+1:0.00016, y14+1:-0.00446, y15+1:-0.00884, y17+1:0.00469];[b2+1:0.00036, b3+1:0.00045, b4+1:0.00001, b8+1:-0.00119, b9+1:0.00017, b10+1:-0.00570, b11+1:-0.00192, b12+1:0.00652, b13+1:-0.00060, b14+1:-0.00570, b16+1:-0.00…	[y1+1:1.03, y2+1:1.06, y3+1:-1.06, y4+1:1.95, y5+1:1.26, y6+1:0.57, y7+1:2.30, y8+1:0.08, y9+1:1.13, y10+1:1.36, y11+1:-0.92, y12+1:-3.99, y13+1:0.12, y14+1:-3.17, y15+1:-5.75, y17+1:2.70];[b2+1:1.46, b3+1:1.49, b4+1:0.02, b8+1:-1.34, b9+1:0.17, b10+1:-5.03, b11+1:-1.52, b12+1:4.69, b13+1:-0.42, b14+1:-3.65, b16+1:-2.43, b17+1:1.60, b19+1:-3.50]	[y1+1:27160, y2+1:81324, y3+1:19577, y4+1:35570, y5+1:66466, y6+1:25596, y7+1:25156, y8+1:48794, y9+1:303415, y10+1:34526, y11+1:25742, y12+1:12991, y13+1:30898, y14+1:15317, y15+1:7245, y17+1:9810];[b2+1:44348, b3+1:12033, b4+1:5251, b8+1:23374, b9+1:18759, b10+1:21666, b11+1:12026, b12+1:21194, b13+1:5776, b14+1:7431, b16+1:10544, b17+1:5768, b19+1:6755]	29	-1	46	0	0	46	0	0
230227-MA-4-calib	13404	43.5166	200	1.92181e+07	13403	4	1139.23	4552.91	29.253	24.253	0	DQGGYTMHQDQEGDTDAGLKESPLQTPTEDGSEEPGSETSDAK	DQGGYTM[Common Variable:Oxidation on M]HQDQEGDTDAGLKESPLQTPTEDGSEEPGSETSDAK	DQGGYTMHQDQEGDTDAGLKESPLQTPTEDGSEEPGSETSDAK	1	16	Oxidation on M	O	O	1	1	4552.91	-0.00048	-0.11	P10636-8	Isoform Tau-F of Microtubule-associated protein tau	primary:MAPT	Homo sapiens	N	N	full	[25 to 67]	K	S		T	[y1+1, y2+1, y3+1, y4+1, y5+1, y6+1, y7+1, y8+1, y9+2, y10+1, y11+1, y12+1, y13+1, y14+1, y15+1, y17+2, y18+2];[b2+1, b3+1, b4+1, b8+1, b9+1, b11+1, b12+1, b14+1, b16+1, b22+2, b25+2, b26+2]	[y1+1:147.11283, y2+1:218.15002, y3+1:333.17677, y4+1:420.20892, y5+1:521.25693, y6+1:650.29846, y7+1:737.33037, y8+1:794.35419, y9+2:446.20649, y10+1:1020.44750, y11+1:1149.49906, y12+1:1236.51871, y13+1:1293.54156, y14+1:1408.56738, y15+1:1537.60407, y17+2:868.36238, y18+2:918.88289];[b2+1:244.09303, b3+1:301.11548, b4+1:358.13600, b8+1:906.34085, b9+1:1034.39894, b11+1:1277.48117, b12+1:1406.5…	[y1+1:0.00003, y2+1:0.00010, y3+1:-0.00009, y4+1:0.00004, y5+1:0.00036, y6+1:-0.00070, y7+1:-0.00082, y8+1:0.00154, y9+2:0.00029, y10+1:-0.00051, y11+1:0.00846, y12+1:-0.00392, y13+1:-0.00253, y14+1:-0.00366, y15+1:-0.00957, y17+2:0.00341, y18+2:-0.00325];[b2+1:0.00024, b3+1:0.00122, b4+1:0.00027, b8+1:-0.00019, b9+1:-0.00068, b11+1:-0.00398, b12+1:-0.01035, b14+1:-0.01324, b16+1:-0.00339, b22+2:…	[y1+1:0.20, y2+1:0.47, y3+1:-0.28, y4+1:0.08, y5+1:0.70, y6+1:-1.08, y7+1:-1.11, y8+1:1.94, y9+2:0.33, y10+1:-0.50, y11+1:7.37, y12+1:-3.17, y13+1:-1.96, y14+1:-2.60, y15+1:-6.23, y17+2:1.97, y18+2:-1.77];[b2+1:0.97, b3+1:4.05, b4+1:0.77, b8+1:-0.22, b9+1:-0.66, b11+1:-3.11, b12+1:-7.36, b14+1:-8.39, b16+1:-1.89, b22+2:-2.62, b25+2:2.88, b26+2:-8.92]	[y1+1:138614, y2+1:344235, y3+1:77441, y4+1:208593, y5+1:364209, y6+1:120655, y7+1:150367, y8+1:218430, y9+2:721659, y10+1:302847, y11+1:208754, y12+1:97686, y13+1:206240, y14+1:149487, y15+1:61936, y17+2:328111, y18+2:75048];[b2+1:289241, b3+1:59570, b4+1:38725, b8+1:80289, b9+1:65236, b11+1:52845, b12+1:61245, b14+1:46959, b16+1:39004, b22+2:97460, b25+2:128055, b26+2:127277]	29	-1	48	0	0	48	0	0
230227-MA-4-calib	16134	48.1669	200	3.26203e+08	16133	4	989.72	3954.85	28.3	23.3	0	QAAAQPHTEIPEGTTAEEAGIGDTPSLEDEAAGHVTQAR	QAAAQPHTEIPEGTTAEEAGIGDTPSLEDEAAGHVTQAR	QAAAQPHTEIPEGTTAEEAGIGDTPSLEDEAAGHVTQAR	1	24				0	0	3954.85	0.0029	0.73	P10636-8	Isoform Tau-F of Microtubule-associated protein tau	primary:MAPT	Homo sapiens	N	N	full	[88 to 126]	K	M		T	[y1+1, y2+1, y3+1, y4+1, y5+1, y6+1, y7+1, y8+1, y9+1, y10+1, y11+1, y12+1, y13+1, y14+1, y15+2, y16+2, y18+2, y19+2, y20+2, y22+2, y23+2];[b2+1, b3+1, b4+1, b5+1, b9+1, b10+1, b12+1]	[y1+1:175.11913, y2+1:246.15630, y3+1:374.21477, y4+1:475.26239, y5+1:574.33213, y6+1:711.38939, y7+1:768.41208, y8+1:839.44914, y9+1:910.48824, y10+1:1039.52704, y11+1:1154.55484, y12+1:1283.59888, y13+1:1396.67999, y14+1:1483.71916, y15+2:790.88743, y16+2:841.41071, y18+2:927.43527, y19+2:983.97762, y20+2:1012.48851, y22+2:1112.52826, y23+2:1177.04777];[b2+1:200.10304, b3+1:271.13999, b4+1:342.…	[y1+1:0.00018, y2+1:0.00024, y3+1:0.00012, y4+1:0.00006, y5+1:0.00139, y6+1:-0.00026, y7+1:0.00097, y8+1:0.00091, y9+1:0.00290, y10+1:-0.00090, y11+1:-0.00003, y12+1:0.00141, y13+1:-0.00154, y14+1:0.00560, y15+2:0.00126, y16+2:0.00013, y18+2:0.00085, y19+2:0.00149, y20+2:0.00180, y22+2:0.00160, y23+2:-0.00197];[b2+1:0.00007, b3+1:-0.00009, b4+1:0.00030, b5+1:0.00014, b9+1:0.00020, b10+1:0.00054, …	[y1+1:1.04, y2+1:0.96, y3+1:0.33, y4+1:0.14, y5+1:2.43, y6+1:-0.37, y7+1:1.26, y8+1:1.09, y9+1:3.19, y10+1:-0.86, y11+1:-0.03, y12+1:1.10, y13+1:-1.11, y14+1:3.78, y15+2:0.80, y16+2:0.08, y18+2:0.46, y19+2:0.76, y20+2:0.89, y22+2:0.72, y23+2:-0.84];[b2+1:0.34, b3+1:-0.33, b4+1:0.88, b5+1:0.30, b9+1:0.22, b10+1:0.51, b12+1:1.21]	[y1+1:2242736, y2+1:2269851, y3+1:2040068, y4+1:6238500, y5+1:3705650, y6+1:2701480, y7+1:6534360, y8+1:4839492, y9+1:3288590, y10+1:3109491, y11+1:3739830, y12+1:3242380, y13+1:1161487, y14+1:714417, y15+2:11833349, y16+2:5011013, y18+2:9075929, y19+2:2248935, y20+2:5899002, y22+2:1126154, y23+2:843131];[b2+1:2859665, b3+1:1879076, b4+1:1605211, b5+1:1298928, b9+1:1138055, b10+1:6517550, b12+1:6…	28	-1	54	0	0	54	0	0
230227-MA-4-calib	11002	39.4605	200	4.19984e+06	11001	5	937.209	4681.01	28.227	23.227	0	KDQGGYTMHQDQEGDTDAGLKESPLQTPTEDGSEEPGSETSDAK	KDQGGYTM[Common Variable:Oxidation on M]HQDQEGDTDAGLKESPLQTPTEDGSEEPGSETSDAK	KDQGGYTMHQDQEGDTDAGLKESPLQTPTEDGSEEPGSETSDAK	1	8	Oxidation on M	O	O	1	2	4681	0.00674	1.44	P10636-8	Isoform Tau-F of Microtubule-associated protein tau	primary:MAPT	Homo sapiens	N	N	full	[24 to 67]	R	S		T	[b1+1, b2+1, b6+1, b9+1, b11+1, b13+2, b15+2, b18+2, b20+2, b23+2, b25+3, b26+3, b27+3];[y1+1, y2+1, y3+1, y4+1, y5+1, y6+1, y7+1, y8+1, y9+2, y10+1, y11+1, y12+1, y13+1, y14+1, y17+2]	[b1+1:129.10245, b2+1:244.12901, b6+1:649.29502, b9+1:1034.43681, b11+1:1277.52130, b13+2:767.81619, b15+2:853.83963, b18+2:997.39253, b20+2:1082.44825, b23+2:1254.53114, b25+3:906.73415, b26+3:949.42136, b27+3:983.10303];[y1+1:147.11277, y2+1:218.15010, y3+1:333.17694, y4+1:420.20874, y5+1:521.25716, y6+1:650.29661, y7+1:737.32930, y8+1:794.35201, y9+2:446.20659, y10+1:1020.44612, y11+1:1149.493…	[b1+1:0.00021, b2+1:-0.00018, b6+1:0.00101, b9+1:0.00080, b11+1:-0.00023, b13+2:0.00240, b15+2:0.00089, b18+2:-0.00505, b20+2:0.00085, b23+2:-0.00295, b25+3:-0.00688, b26+3:-0.00382, b27+3:-0.00649];[y1+1:-0.00003, y2+1:0.00018, y3+1:0.00008, y4+1:-0.00015, y5+1:0.00059, y6+1:-0.00255, y7+1:-0.00189, y8+1:-0.00064, y9+2:0.00048, y10+1:-0.00189, y11+1:0.00260, y12+1:0.00387, y13+1:0.00103, y14+1:-…	[b1+1:1.66, b2+1:-0.72, b6+1:1.56, b9+1:0.77, b11+1:-0.18, b13+2:1.57, b15+2:0.52, b18+2:-2.54, b20+2:0.39, b23+2:-1.18, b25+3:-2.53, b26+3:-1.34, b27+3:-2.20];[y1+1:-0.22, y2+1:0.82, y3+1:0.24, y4+1:-0.35, y5+1:1.13, y6+1:-3.92, y7+1:-2.57, y8+1:-0.81, y9+2:0.54, y10+1:-1.85, y11+1:2.27, y12+1:3.14, y13+1:0.79, y14+1:-8.09, y17+2:2.36]	[b1+1:61760, b2+1:16282, b6+1:7766, b9+1:10952, b11+1:13226, b13+2:25237, b15+2:27059, b18+2:18142, b20+2:54467, b23+2:12153, b25+3:28427, b26+3:35254, b27+3:37880];[y1+1:13652, y2+1:55578, y3+1:14385, y4+1:33659, y5+1:48345, y6+1:16859, y7+1:28357, y8+1:49470, y9+2:170930, y10+1:46716, y11+1:35763, y12+1:18859, y13+1:24838, y14+1:13530, y17+2:32502]	28	-1	57	0	0	57	0	0
230227-MA-4-calib	11293	39.9672	200	3.86191e+06	11291	5	937.208	4681	28.22	23.22	0	KDQGGYTMHQDQEGDTDAGLKESPLQTPTEDGSEEPGSETSDAK	KDQGGYTM[Common Variable:Oxidation on M]HQDQEGDTDAGLKESPLQTPTEDGSEEPGSETSDAK	KDQGGYTMHQDQEGDTDAGLKESPLQTPTEDGSEEPGSETSDAK	1	8	Oxidation on M	O	O	1	2	4681	0.0016	0.34	P10636-8	Isoform Tau-F of Microtubule-associated protein tau	primary:MAPT	Homo sapiens	N	N	full	[24 to 67]	R	S		T	[b1+1, b2+1, b9+1, b11+2, b12+2, b13+2, b15+2, b16+2, b18+2, b20+2, b23+3, b25+3, b26+2, b27+3];[y1+1, y2+1, y3+1, y4+1, y5+1, y6+1, y7+1, y8+1, y9+2, y10+1, y11+1, y12+1, y13+1, y14+1]	[b1+1:129.10246, b2+1:244.12932, b9+1:1034.43715, b11+2:639.26414, b12+2:703.29096, b13+2:767.81639, b15+2:853.83826, b16+2:904.36484, b18+2:997.39546, b20+2:1082.44717, b23+3:836.68870, b25+3:906.73459, b26+2:1423.62609, b27+3:983.10676];[y1+1:147.11274, y2+1:218.15009, y3+1:333.17636, y4+1:420.20967, y5+1:521.25812, y6+1:650.29869, y7+1:737.33193, y8+1:794.35444, y9+2:446.20650, y10+1:1020.4485…	[b1+1:0.00022, b2+1:0.00014, b9+1:0.00114, b11+2:-0.00052, b12+2:-0.00546, b13+2:0.00281, b15+2:-0.00187, b16+2:0.00362, b18+2:0.00081, b20+2:-0.00130, b23+3:-0.00641, b25+3:-0.00557, b26+2:-0.00846, b27+3:0.00470];[y1+1:-0.00006, y2+1:0.00017, y3+1:-0.00050, y4+1:0.00078, y5+1:0.00155, y6+1:-0.00047, y7+1:0.00074, y8+1:0.00178, y9+2:0.00030, y10+1:0.00053, y11+1:0.00035, y12+1:-0.00538, y13+1:-0…	[b1+1:1.75, b2+1:0.56, b9+1:1.10, b11+2:-0.40, b12+2:-3.89, b13+2:1.83, b15+2:-1.10, b16+2:2.00, b18+2:0.41, b20+2:-0.60, b23+3:-2.56, b25+3:-2.05, b26+2:-2.97, b27+3:1.60];[y1+1:-0.44, y2+1:0.77, y3+1:-1.50, y4+1:1.86, y5+1:2.98, y6+1:-0.73, y7+1:1.01, y8+1:2.25, y9+2:0.34, y10+1:0.52, y11+1:0.30, y12+1:-4.36, y13+1:-3.67, y14+1:-2.76]	[b1+1:55736, b2+1:16878, b9+1:8815, b11+2:22003, b12+2:14219, b13+2:23519, b15+2:27096, b16+2:7181, b18+2:14317, b20+2:49428, b23+3:32826, b25+3:21198, b26+2:10236, b27+3:32875];[y1+1:16840, y2+1:50023, y3+1:10746, y4+1:31443, y5+1:42817, y6+1:21642, y7+1:17547, y8+1:43164, y9+2:164923, y10+1:46917, y11+1:28592, y12+1:11943, y13+1:15514, y14+1:12234]	28	-1	58	0	0	58	0	0
230227-MA-4-calib	20189	55.1838	200	7.88571e+06	20188	5	1179.17	5890.81	28.214	23.214	0	STPTAEDVTAPLVDEGAPGKQAAAQPHTEIPEGTTAEEAGIGDTPSLEDEAAGHVTQAR	STPTAEDVTAPLVDEGAPGKQAAAQPHTEIPEGTTAEEAGIGDTPSLEDEAAGHVTQAR	STPTAEDVTAPLVDEGAPGKQAAAQPHTEIPEGTTAEEAGIGDTPSLEDEAAGHVTQAR	1	4				0	1	5890.79	0.01639	2.78	P10636-8	Isoform Tau-F of Microtubule-associated protein tau	primary:MAPT	Homo sapiens	N	N	full	[68 to 126]	K	M		T	[y1+1, y2+1, y3+1, y4+1, y5+1, y6+1, y7+1, y8+1, y9+1, y10+1, y11+1, y12+1, y15+2, y16+2, y17+2, y18+2, y19+2, y20+2, y21+2, y29+2, y46+3, y49+4, y50+4, y53+4];[b2+1, b4+1, b5+1, b6+1]	[y1+1:175.11936, y2+1:246.15679, y3+1:374.21476, y4+1:475.26275, y5+1:574.33189, y6+1:711.39208, y7+1:768.41590, y8+1:839.44843, y9+1:910.48467, y10+1:1039.53170, y11+1:1154.55615, y12+1:1283.60294, y15+2:790.88799, y16+2:841.41077, y17+2:898.92592, y18+2:927.43571, y19+2:983.97802, y20+2:1012.48958, y21+2:1048.01007, y29+2:1455.17563, y46+3:1537.38623, y49+4:1230.59609, y50+4:1248.35278, y53+4:1…	[y1+1:0.00041, y2+1:0.00072, y3+1:0.00012, y4+1:0.00042, y5+1:0.00116, y6+1:0.00244, y7+1:0.00479, y8+1:0.00021, y9+1:-0.00067, y10+1:0.00376, y11+1:0.00128, y12+1:0.00547, y15+2:0.00238, y16+2:0.00027, y17+2:0.00363, y18+2:0.00173, y19+2:0.00229, y20+2:0.00395, y21+2:0.00781, y29+2:0.00445, y46+3:-0.00720, y49+4:0.00595, y50+4:-0.00439, y53+4:0.00568];[b2+1:0.00047, b4+1:0.00014, b5+1:0.00055, b…	[y1+1:2.35, y2+1:2.94, y3+1:0.32, y4+1:0.89, y5+1:2.02, y6+1:3.43, y7+1:6.24, y8+1:0.24, y9+1:-0.74, y10+1:3.62, y11+1:1.11, y12+1:4.26, y15+2:1.51, y16+2:0.16, y17+2:2.02, y18+2:0.93, y19+2:1.17, y20+2:1.95, y21+2:3.73, y29+2:1.53, y46+3:-1.56, y49+4:1.21, y50+4:-0.88, y53+4:1.07];[b2+1:2.52, b4+1:0.37, b5+1:1.20, b6+1:1.72]	[y1+1:35487, y2+1:26948, y3+1:25181, y4+1:97926, y5+1:53605, y6+1:30565, y7+1:80657, y8+1:51583, y9+1:34875, y10+1:37418, y11+1:40404, y12+1:45329, y15+2:197694, y16+2:114062, y17+2:25357, y18+2:136278, y19+2:34287, y20+2:72584, y21+2:45165, y29+2:152143, y46+3:24180, y49+4:126727, y50+4:40877, y53+4:34731];[b2+1:42216, b4+1:29751, b5+1:21102, b6+1:28680]	28	-1	59	0	0	59	0	0
230227-MA-4-calib	27298	74.0328	78	609165	27297	3	1087.2	3258.59	27.55	22.55	0	HLSNVSSTGSIDMVDSPQLATLADEVSASLAK	HLSNVSSTGSIDM[Common Variable:Oxidation on M]VDSPQLATLADEVSASLAK	HLSNVSSTGSIDMVDSPQLATLADEVSASLAK	1	32	Oxidation on M	O	O	1	0	3258.59	-0.00142	-0.44	P10636-8	Isoform Tau-F of Microtubule-associated protein tau	primary:MAPT	Homo sapiens	N	N	full	[407 to 438]	R	Q		T	[y1+1, y2+1, y3+1, y4+1, y5+1, y6+1, y7+1, y8+1, y9+1, y10+1, y11+1, y12+1, y13+1, y14+1, y16+1];[b2+1, b3+1, b5+1, b6+1, b7+1, b8+1, b9+1, b10+1, b11+1, b12+1, b14+1, b16+1]	[y1+1:147.11284, y2+1:218.15002, y3+1:331.23402, y4+1:418.26601, y5+1:489.30245, y6+1:576.33434, y7+1:675.40203, y8+1:804.44571, y9+1:919.47000, y10+1:990.50951, y11+1:1103.59365, y12+1:1204.64268, y13+1:1275.67721, y14+1:1388.75920, y16+1:1613.87300];[b2+1:251.15017, b3+1:338.18164, b5+1:551.29450, b6+1:638.32646, b7+1:725.35939, b8+1:826.40394, b9+1:883.43224, b10+1:970.46396, b11+1:1083.54002,…	[y1+1:0.00004, y2+1:0.00010, y3+1:0.00004, y4+1:-0.00000, y5+1:-0.00067, y6+1:-0.00081, y7+1:-0.00154, y8+1:-0.00045, y9+1:-0.00310, y10+1:-0.00070, y11+1:-0.00063, y12+1:0.00073, y13+1:-0.00186, y14+1:-0.00394, y16+1:-0.00147];[b2+1:-0.00008, b3+1:-0.00065, b5+1:0.00088, b6+1:0.00081, b7+1:0.00171, b8+1:-0.00141, b9+1:0.00542, b10+1:0.00511, b11+1:-0.00289, b12+1:-0.00289, b14+1:-0.00312, b16+1:…	[y1+1:0.26, y2+1:0.46, y3+1:0.12, y4+1:-0.01, y5+1:-1.38, y6+1:-1.41, y7+1:-2.28, y8+1:-0.55, y9+1:-3.38, y10+1:-0.71, y11+1:-0.57, y12+1:0.60, y13+1:-1.46, y14+1:-2.84, y16+1:-0.91];[b2+1:-0.34, b3+1:-1.91, b5+1:1.60, b6+1:1.27, b7+1:2.36, b8+1:-1.71, b9+1:6.15, b10+1:5.27, b11+1:-2.67, b12+1:-2.42, b14+1:-2.16, b16+1:-0.05]	[y1+1:5846, y2+1:11127, y3+1:6913, y4+1:17632, y5+1:8491, y6+1:18926, y7+1:6396, y8+1:8335, y9+1:18269, y10+1:42106, y11+1:15703, y12+1:28263, y13+1:23064, y14+1:8353, y16+1:7775];[b2+1:11611, b3+1:3282, b5+1:25453, b6+1:8010, b7+1:5881, b8+1:7996, b9+1:5313, b10+1:7866, b11+1:8595, b12+1:9985, b14+1:7598, b16+1:6336]	27	-1	60	0	0	60	0	0
230227-MA-4-calib	27388	74.3257	86	697760	27387	3	1081.87	3242.6	27.503	22.503	0	HLSNVSSTGSIDMVDSPQLATLADEVSASLAK	HLSNVSSTGSIDMVDSPQLATLADEVSASLAK	HLSNVSSTGSIDMVDSPQLATLADEVSASLAK	1	20				0	0	3242.6	0.00413	1.27	P10636-8	Isoform Tau-F of Microtubule-associated protein tau	primary:MAPT	Homo sapiens	N	N	full	[407 to 438]	R	Q		T	[y1+1, y2+1, y3+1, y4+1, y5+1, y6+1, y7+1, y8+1, y9+1, y10+1, y11+1, y12+1, y13+1, y16+1];[b2+1, b3+1, b5+1, b7+1, b8+1, b9+1, b10+1, b11+1, b12+1, b13+1, b14+1, b15+1, b16+1]	[y1+1:147.11290, y2+1:218.15047, y3+1:331.23428, y4+1:418.26549, y5+1:489.30183, y6+1:576.33444, y7+1:675.40498, y8+1:804.44653, y9+1:919.47292, y10+1:990.50877, y11+1:1103.59251, y12+1:1204.64394, y13+1:1275.67922, y16+1:1613.88326];[b2+1:251.14992, b3+1:338.18415, b5+1:551.29271, b7+1:725.35861, b8+1:826.40761, b9+1:883.42754, b10+1:970.46014, b11+1:1083.54243, b12+1:1198.56822, b13+1:1329.6131…	[y1+1:0.00009, y2+1:0.00056, y3+1:0.00030, y4+1:-0.00052, y5+1:-0.00130, y6+1:-0.00071, y7+1:0.00141, y8+1:0.00037, y9+1:-0.00019, y10+1:-0.00145, y11+1:-0.00177, y12+1:0.00199, y13+1:0.00014, y16+1:0.00879];[b2+1:-0.00033, b3+1:0.00187, b5+1:-0.00091, b7+1:0.00093, b8+1:0.00225, b9+1:0.00071, b10+1:0.00129, b11+1:-0.00049, b12+1:-0.00164, b13+1:0.00280, b14+1:-0.00456, b15+1:-0.00147, b16+1:-0.0…	[y1+1:0.64, y2+1:2.56, y3+1:0.90, y4+1:-1.25, y5+1:-2.65, y6+1:-1.24, y7+1:2.09, y8+1:0.46, y9+1:-0.20, y10+1:-1.47, y11+1:-1.61, y12+1:1.65, y13+1:0.11, y16+1:5.45];[b2+1:-1.34, b3+1:5.54, b5+1:-1.65, b7+1:1.29, b8+1:2.72, b9+1:0.81, b10+1:1.33, b11+1:-0.45, b12+1:-1.37, b13+1:2.11, b14+1:-3.19, b15+1:-0.95, b16+1:-1.31]	[y1+1:6938, y2+1:8914, y3+1:5720, y4+1:12179, y5+1:10013, y6+1:22867, y7+1:8718, y8+1:8375, y9+1:26753, y10+1:47138, y11+1:13176, y12+1:29800, y13+1:23522, y16+1:7383];[b2+1:14603, b3+1:3116, b5+1:20510, b7+1:4909, b8+1:7264, b9+1:5838, b10+1:5869, b11+1:14628, b12+1:12528, b13+1:9156, b14+1:12166, b15+1:4132, b16+1:4440]	27	-1	61	0	0	61	0	0
230227-MA-4-calib	16331	48.4211	200	3.0685e+06	16330	3	1319.29	3954.85	27.319	22.319	0	QAAAQPHTEIPEGTTAEEAGIGDTPSLEDEAAGHVTQAR	QAAAQPHTEIPEGTTAEEAGIGDTPSLEDEAAGHVTQAR	QAAAQPHTEIPEGTTAEEAGIGDTPSLEDEAAGHVTQAR	1	24				0	0	3954.85	0.00387	0.98	P10636-8	Isoform Tau-F of Microtubule-associated protein tau	primary:MAPT	Homo sapiens	N	N	full	[88 to 126]	K	M		T	[y1+1, y2+1, y3+1, y4+1, y5+1, y6+1, y7+1, y8+1, y9+1, y10+1, y11+1, y12+1, y14+1, y15+1, y16+1, y17+1, y18+1, y20+1, y21+1];[b2+1, b3+1, b4+1, b5+1, b7+1, b9+1, b10+1, b12+1]	[y1+1:175.11876, y2+1:246.15571, y3+1:374.21475, y4+1:475.26224, y5+1:574.33106, y6+1:711.38850, y7+1:768.41020, y8+1:839.44722, y9+1:910.48592, y10+1:1039.52920, y11+1:1154.55409, y12+1:1283.59963, y14+1:1483.70773, y15+1:1580.76874, y16+1:1681.81388, y17+1:1796.83527, y18+1:1853.86214, y20+1:2023.96191, y21+1:2094.99958];[b2+1:200.10321, b3+1:271.14031, b4+1:342.17703, b5+1:470.23614, b7+1:704.…	[y1+1:-0.00019, y2+1:-0.00036, y3+1:0.00010, y4+1:-0.00008, y5+1:0.00032, y6+1:-0.00114, y7+1:-0.00091, y8+1:-0.00100, y9+1:0.00059, y10+1:0.00127, y11+1:-0.00078, y12+1:0.00216, y14+1:-0.00583, y15+1:0.00241, y16+1:-0.00012, y17+1:-0.00568, y18+1:-0.00027, y20+1:-0.00602, y21+1:-0.00547];[b2+1:0.00024, b3+1:0.00023, b4+1:-0.00017, b5+1:0.00037, b7+1:0.00278, b9+1:-0.00225, b10+1:0.00083, b12+1:-…	[y1+1:-1.10, y2+1:-1.46, y3+1:0.28, y4+1:-0.18, y5+1:0.56, y6+1:-1.61, y7+1:-1.19, y8+1:-1.20, y9+1:0.64, y10+1:1.22, y11+1:-0.68, y12+1:1.68, y14+1:-3.93, y15+1:1.53, y16+1:-0.07, y17+1:-3.16, y18+1:-0.15, y20+1:-2.98, y21+1:-2.61];[b2+1:1.19, b3+1:0.83, b4+1:-0.49, b5+1:0.78, b7+1:3.95, b9+1:-2.41, b10+1:0.80, b12+1:-8.88]	[y1+1:27684, y2+1:26573, y3+1:20223, y4+1:82533, y5+1:68993, y6+1:35359, y7+1:78470, y8+1:62190, y9+1:41087, y10+1:48008, y11+1:42216, y12+1:39598, y14+1:12777, y15+1:83876, y16+1:26743, y17+1:13603, y18+1:46879, y20+1:13596, y21+1:5382];[b2+1:37060, b3+1:29699, b4+1:30442, b5+1:19999, b7+1:7828, b9+1:13793, b10+1:59534, b12+1:5871]	27	-1	62	0	0	62	0	0
230227-MA-4-calib	16521	48.677	200	8.6048e+06	16520	4	989.721	3954.85	27.305	22.305	0	QAAAQPHTEIPEGTTAEEAGIGDTPSLEDEAAGHVTQAR	QAAAQPHTEIPEGTTAEEAGIGDTPSLEDEAAGHVTQAR	QAAAQPHTEIPEGTTAEEAGIGDTPSLEDEAAGHVTQAR	1	24				0	0	3954.85	0.00752	1.9	P10636-8	Isoform Tau-F of Microtubule-associated protein tau	primary:MAPT	Homo sapiens	N	N	full	[88 to 126]	K	M		T	[y1+1, y2+1, y3+1, y4+1, y5+1, y6+1, y7+1, y8+1, y9+1, y10+1, y11+1, y12+1, y13+2, y14+1, y15+2, y16+2, y18+2, y19+2, y20+2];[b2+1, b3+1, b4+1, b5+1, b7+1, b8+1, b9+1, b10+1]	[y1+1:175.11929, y2+1:246.15643, y3+1:374.21488, y4+1:475.26262, y5+1:574.33072, y6+1:711.39031, y7+1:768.41229, y8+1:839.45103, y9+1:910.48798, y10+1:1039.52622, y11+1:1154.55794, y12+1:1283.60158, y13+2:698.84374, y14+1:1483.70844, y15+2:790.88735, y16+2:841.41146, y18+2:927.43594, y19+2:983.97781, y20+2:1012.48814];[b2+1:200.10322, b3+1:271.14052, b4+1:342.17717, b5+1:470.23534, b7+1:704.34626…	[y1+1:0.00034, y2+1:0.00036, y3+1:0.00024, y4+1:0.00030, y5+1:-0.00001, y6+1:0.00066, y7+1:0.00118, y8+1:0.00280, y9+1:0.00264, y10+1:-0.00171, y11+1:0.00307, y12+1:0.00411, y13+2:-0.00133, y14+1:-0.00512, y15+2:0.00109, y16+2:0.00165, y18+2:0.00219, y19+2:0.00188, y20+2:0.00107];[b2+1:0.00025, b3+1:0.00044, b4+1:-0.00002, b5+1:-0.00044, b7+1:-0.00119, b8+1:-0.00402, b9+1:-0.00014, b10+1:0.00204]	[y1+1:1.96, y2+1:1.48, y3+1:0.64, y4+1:0.63, y5+1:-0.02, y6+1:0.93, y7+1:1.53, y8+1:3.34, y9+1:2.91, y10+1:-1.65, y11+1:2.66, y12+1:3.21, y13+2:-0.96, y14+1:-3.46, y15+2:0.69, y16+2:0.98, y18+2:1.18, y19+2:0.96, y20+2:0.53];[b2+1:1.27, b3+1:1.64, b4+1:-0.07, b5+1:-0.93, b7+1:-1.69, b8+1:-5.00, b9+1:-0.15, b10+1:1.95]	[y1+1:56868, y2+1:58078, y3+1:36609, y4+1:158761, y5+1:98863, y6+1:71166, y7+1:161473, y8+1:134001, y9+1:101884, y10+1:109192, y11+1:121943, y12+1:76536, y13+2:41056, y14+1:13591, y15+2:343384, y16+2:166252, y18+2:254192, y19+2:43432, y20+2:156581];[b2+1:73962, b3+1:48760, b4+1:31985, b5+1:27696, b7+1:16676, b8+1:16220, b9+1:36557, b10+1:166759]	27	-1	64	0	0	64	0	0
230227-MA-4-calib	11754	40.6763	177	1.62754e+06	11751	4	1167.26	4665.01	27.246	22.246	0	KDQGGYTMHQDQEGDTDAGLKESPLQTPTEDGSEEPGSETSDAK	KDQGGYTMHQDQEGDTDAGLKESPLQTPTEDGSEEPGSETSDAK	KDQGGYTMHQDQEGDTDAGLKESPLQTPTEDGSEEPGSETSDAK	1	3				0	2	4665.01	0.00179	0.38	P10636-8	Isoform Tau-F of Microtubule-associated protein tau	primary:MAPT	Homo sapiens	N	N	full	[24 to 67]	R	S		T	[b1+1, b2+1, b3+1, b6+1, b7+1, b8+1, b10+2, b11+2, b13+2, b15+1, b17+1];[y1+1, y2+1, y3+1, y4+1, y5+1, y6+1, y7+1, y8+1, y9+2, y10+1, y11+1, y12+1, y13+1, y14+1, y15+1, y17+1]	[b1+1:129.10233, b2+1:244.12954, b3+1:372.18730, b6+1:649.29401, b7+1:750.33898, b8+1:881.38173, b10+2:573.75340, b11+2:631.26745, b13+2:759.81472, b15+1:1690.67691, b17+1:1906.75526];[y1+1:147.11286, y2+1:218.15015, y3+1:333.17665, y4+1:420.20862, y5+1:521.25615, y6+1:650.29597, y7+1:737.32931, y8+1:794.35245, y9+2:446.20665, y10+1:1020.44487, y11+1:1149.48940, y12+1:1236.51774, y13+1:1293.54358…	[b1+1:0.00010, b2+1:0.00036, b3+1:-0.00046, b6+1:-0.00000, b7+1:-0.00272, b8+1:-0.00045, b10+2:-0.00014, b11+2:0.00101, b13+2:-0.00563, b15+1:0.00072, b17+1:0.00445];[y1+1:0.00006, y2+1:0.00023, y3+1:-0.00021, y4+1:-0.00027, y5+1:-0.00042, y6+1:-0.00319, y7+1:-0.00188, y8+1:-0.00021, y9+2:0.00061, y10+1:-0.00314, y11+1:-0.00121, y12+1:-0.00490, y13+1:-0.00051, y14+1:-0.00554, y15+1:-0.00752, y17+…	[b1+1:0.74, b2+1:1.48, b3+1:-1.23, b6+1:-0.00, b7+1:-3.63, b8+1:-0.51, b10+2:-0.12, b11+2:0.80, b13+2:-3.71, b15+1:0.43, b17+1:2.34];[y1+1:0.39, y2+1:1.05, y3+1:-0.63, y4+1:-0.64, y5+1:-0.81, y6+1:-4.92, y7+1:-2.55, y8+1:-0.26, y9+2:0.69, y10+1:-3.08, y11+1:-1.05, y12+1:-3.96, y13+1:-0.40, y14+1:-3.94, y15+1:-4.89, y17+1:-3.86]	[b1+1:61095, b2+1:19911, b3+1:3883, b6+1:7764, b7+1:4302, b8+1:20837, b10+2:7430, b11+2:19238, b13+2:10345, b15+1:4510, b17+1:7637];[y1+1:15204, y2+1:35112, y3+1:10197, y4+1:15202, y5+1:24682, y6+1:12661, y7+1:7246, y8+1:17897, y9+2:10599, y10+1:14822, y11+1:11435, y12+1:10324, y13+1:23661, y14+1:9942, y15+1:6150, y17+1:8390]	27	-1	65	0	0	65	0	0
230227-MA-4-calib	28001	75.8363	64	452812	28000	3	1081.87	3242.6	26.552	21.552	0	HLSNVSSTGSIDMVDSPQLATLADEVSASLAK	HLSNVSSTGSIDMVDSPQLATLADEVSASLAK	HLSNVSSTGSIDMVDSPQLATLADEVSASLAK	1	20				0	0	3242.6	5e-05	0.01	P10636-8	Isoform Tau-F of Microtubule-associated protein tau	primary:MAPT	Homo sapiens	N	N	full	[407 to 438]	R	Q		T	[y1+1, y2+1, y3+1, y4+1, y5+1, y6+1, y7+1, y8+1, y9+1, y10+1, y11+1, y12+1, y13+1, y14+1];[b2+1, b5+1, b6+1, b7+1, b8+1, b10+1, b11+1, b12+1, b13+1, b14+1, b15+1, b16+1]	[y1+1:147.11273, y2+1:218.15014, y3+1:331.23402, y4+1:418.26551, y5+1:489.30311, y6+1:576.33438, y7+1:675.40379, y8+1:804.44686, y9+1:919.47018, y10+1:990.51134, y11+1:1103.58752, y12+1:1204.64365, y13+1:1275.68382, y14+1:1388.75806];[b2+1:251.14996, b5+1:551.29309, b6+1:638.32695, b7+1:725.35240, b8+1:826.40429, b10+1:970.45764, b11+1:1083.54233, b12+1:1198.56796, b13+1:1329.60649, b14+1:1428.67…	[y1+1:-0.00008, y2+1:0.00023, y3+1:0.00004, y4+1:-0.00050, y5+1:-0.00002, y6+1:-0.00077, y7+1:0.00022, y8+1:0.00070, y9+1:-0.00292, y10+1:0.00112, y11+1:-0.00676, y12+1:0.00169, y13+1:0.00474, y14+1:-0.00507];[b2+1:-0.00029, b5+1:-0.00053, b6+1:0.00130, b7+1:-0.00528, b8+1:-0.00107, b10+1:-0.00121, b11+1:-0.00059, b12+1:-0.00190, b13+1:-0.00385, b14+1:-0.00587, b15+1:0.00801, b16+1:-0.00388]	[y1+1:-0.52, y2+1:1.05, y3+1:0.11, y4+1:-1.21, y5+1:-0.04, y6+1:-1.34, y7+1:0.33, y8+1:0.88, y9+1:-3.18, y10+1:1.14, y11+1:-6.13, y12+1:1.40, y13+1:3.72, y14+1:-3.66];[b2+1:-1.17, b5+1:-0.97, b6+1:2.05, b7+1:-7.29, b8+1:-1.29, b10+1:-1.24, b11+1:-0.54, b12+1:-1.59, b13+1:-2.90, b14+1:-4.11, b15+1:5.19, b16+1:-2.38]	[y1+1:5103, y2+1:5279, y3+1:9374, y4+1:9341, y5+1:5726, y6+1:15950, y7+1:5118, y8+1:5702, y9+1:15830, y10+1:30709, y11+1:12246, y12+1:18040, y13+1:16945, y14+1:3953];[b2+1:9387, b5+1:13684, b6+1:7188, b7+1:3587, b8+1:4549, b10+1:4650, b11+1:5301, b12+1:12792, b13+1:6811, b14+1:8838, b15+1:5654, b16+1:8128]	26	-1	68	0	0	68	0	0
230227-MA-4-calib	27625	74.7394	71	497287	27623	3	1087.2	3258.59	26.541	21.541	0	HLSNVSSTGSIDMVDSPQLATLADEVSASLAK	HLSNVSSTGSIDM[Common Variable:Oxidation on M]VDSPQLATLADEVSASLAK	HLSNVSSTGSIDMVDSPQLATLADEVSASLAK	1	32	Oxidation on M	O	O	1	0	3258.59	-0.0025	-0.77	P10636-8	Isoform Tau-F of Microtubule-associated protein tau	primary:MAPT	Homo sapiens	N	N	full	[407 to 438]	R	Q		T	[y1+1, y2+1, y3+1, y4+1, y5+1, y6+1, y7+1, y8+1, y9+1, y10+1, y11+1, y12+1, y13+1, y14+1, y16+1];[b2+1, b5+1, b6+1, b7+1, b8+1, b9+1, b10+1, b11+1, b12+1, b15+1, b16+1]	[y1+1:147.11288, y2+1:218.15003, y3+1:331.23518, y4+1:418.26632, y5+1:489.30293, y6+1:576.33391, y7+1:675.40092, y8+1:804.44757, y9+1:919.46950, y10+1:990.50809, y11+1:1103.58927, y12+1:1204.64518, y13+1:1275.68151, y14+1:1388.75830, y16+1:1613.87562];[b2+1:251.14953, b5+1:551.29378, b6+1:638.32599, b7+1:725.35563, b8+1:826.40323, b9+1:883.42765, b10+1:970.45521, b11+1:1083.53725, b12+1:1198.5721…	[y1+1:0.00008, y2+1:0.00011, y3+1:0.00120, y4+1:0.00031, y5+1:-0.00020, y6+1:-0.00124, y7+1:-0.00265, y8+1:0.00141, y9+1:-0.00361, y10+1:-0.00213, y11+1:-0.00501, y12+1:0.00322, y13+1:0.00244, y14+1:-0.00484, y16+1:0.00115];[b2+1:-0.00072, b5+1:0.00016, b6+1:0.00034, b7+1:-0.00205, b8+1:-0.00213, b9+1:0.00082, b10+1:-0.00364, b11+1:-0.00566, b12+1:0.00231, b15+1:-0.00755, b16+1:0.00007]	[y1+1:0.55, y2+1:0.51, y3+1:3.63, y4+1:0.73, y5+1:-0.40, y6+1:-2.16, y7+1:-3.93, y8+1:1.76, y9+1:-3.93, y10+1:-2.15, y11+1:-4.54, y12+1:2.67, y13+1:1.91, y14+1:-3.48, y16+1:0.71];[b2+1:-2.87, b5+1:0.29, b6+1:0.53, b7+1:-2.83, b8+1:-2.58, b9+1:0.93, b10+1:-3.75, b11+1:-5.23, b12+1:1.93, b15+1:-4.84, b16+1:0.05]	[y1+1:3998, y2+1:5968, y3+1:6768, y4+1:13693, y5+1:3978, y6+1:15650, y7+1:5042, y8+1:7704, y9+1:13050, y10+1:35257, y11+1:15920, y12+1:19990, y13+1:22430, y14+1:5716, y16+1:5003];[b2+1:14586, b5+1:20825, b6+1:7042, b7+1:3980, b8+1:6088, b9+1:3670, b10+1:4920, b11+1:6758, b12+1:7125, b15+1:6037, b16+1:7962]	26	-1	69	0	0	69	0	0
230227-MA-4-calib	27695	74.8936	72	602774	27694	3	1087.2	3258.59	26.525	21.525	0	HLSNVSSTGSIDMVDSPQLATLADEVSASLAK	HLSNVSSTGSIDM[Common Variable:Oxidation on M]VDSPQLATLADEVSASLAK	HLSNVSSTGSIDMVDSPQLATLADEVSASLAK	1	32	Oxidation on M	O	O	1	0	3258.59	-0.00183	-0.56	P10636-8	Isoform Tau-F of Microtubule-associated protein tau	primary:MAPT	Homo sapiens	N	N	full	[407 to 438]	R	Q		T	[y1+1, y2+1, y3+1, y4+1, y5+1, y6+1, y7+1, y8+1, y9+1, y10+1, y11+1, y12+1, y13+1, y16+2];[b2+1, b5+1, b6+1, b7+1, b8+1, b10+1, b11+1, b12+1, b13+1, b14+1, b15+1, b16+1]	[y1+1:147.11269, y2+1:218.15017, y3+1:331.23551, y4+1:418.26584, y5+1:489.30357, y6+1:576.33570, y7+1:675.40401, y8+1:804.44495, y9+1:919.47332, y10+1:990.50930, y11+1:1103.59538, y12+1:1204.63823, y13+1:1275.67636, y16+2:807.44200];[b2+1:251.15001, b5+1:551.29352, b6+1:638.32474, b7+1:725.35953, b8+1:826.40184, b10+1:970.45758, b11+1:1083.53898, b12+1:1198.56367, b13+1:1345.60697, b14+1:1444.680…	[y1+1:-0.00011, y2+1:0.00026, y3+1:0.00152, y4+1:-0.00017, y5+1:0.00044, y6+1:0.00055, y7+1:0.00045, y8+1:-0.00121, y9+1:0.00022, y10+1:-0.00092, y11+1:0.00110, y12+1:-0.00372, y13+1:-0.00271, y16+2:0.00224];[b2+1:-0.00025, b5+1:-0.00010, b6+1:-0.00091, b7+1:0.00185, b8+1:-0.00351, b10+1:-0.00127, b11+1:-0.00393, b12+1:-0.00618, b13+1:0.00171, b14+1:0.00729, b15+1:0.01212, b16+1:-0.00978]	[y1+1:-0.77, y2+1:1.18, y3+1:4.62, y4+1:-0.41, y5+1:0.90, y6+1:0.95, y7+1:0.66, y8+1:-1.50, y9+1:0.24, y10+1:-0.93, y11+1:0.99, y12+1:-3.09, y13+1:-2.13, y16+2:1.39];[b2+1:-0.98, b5+1:-0.19, b6+1:-1.43, b7+1:2.55, b8+1:-4.26, b10+1:-1.30, b11+1:-3.63, b12+1:-5.16, b13+1:1.27, b14+1:5.05, b15+1:7.78, b16+1:-5.94]	[y1+1:6579, y2+1:8473, y3+1:7014, y4+1:14162, y5+1:6262, y6+1:15619, y7+1:9788, y8+1:7882, y9+1:23555, y10+1:39097, y11+1:19318, y12+1:28333, y13+1:21616, y16+2:9870];[b2+1:14519, b5+1:16331, b6+1:9705, b7+1:5358, b8+1:7776, b10+1:7551, b11+1:9446, b12+1:7907, b13+1:3698, b14+1:4462, b15+1:3953, b16+1:8334]	26	-1	70	0	0	70	0	0
230227-MA-4-calib	26247	70.8633	72	510672	26246	3	1087.21	3258.59	26.521	21.521	0	HLSNVSSTGSIDMVDSPQLATLADEVSASLAK	HLSNVSSTGSIDM[Common Variable:Oxidation on M]VDSPQLATLADEVSASLAK	HLSNVSSTGSIDMVDSPQLATLADEVSASLAK	1	32	Oxidation on M	O	O	1	0	3258.59	0.00153	0.47	P10636-8	Isoform Tau-F of Microtubule-associated protein tau	primary:MAPT	Homo sapiens	N	N	full	[407 to 438]	R	Q		T	[y1+1, y2+1, y3+1, y4+1, y5+1, y6+1, y7+1, y8+1, y9+1, y10+1, y11+1, y12+1, y13+1, y14+1, y16+1];[b2+1, b3+1, b5+1, b6+1, b7+1, b8+1, b10+1, b11+1, b12+1, b13+1, b15+1]	[y1+1:147.11308, y2+1:218.15020, y3+1:331.23239, y4+1:418.26642, y5+1:489.30244, y6+1:576.33504, y7+1:675.40078, y8+1:804.44642, y9+1:919.47535, y10+1:990.51081, y11+1:1103.59394, y12+1:1204.64882, y13+1:1275.67724, y14+1:1388.75658, y16+1:1613.88492];[b2+1:251.14989, b3+1:338.18208, b5+1:551.29303, b6+1:638.32533, b7+1:725.35625, b8+1:826.40355, b10+1:970.46433, b11+1:1083.53470, b12+1:1198.5634…	[y1+1:0.00027, y2+1:0.00028, y3+1:-0.00159, y4+1:0.00041, y5+1:-0.00068, y6+1:-0.00011, y7+1:-0.00279, y8+1:0.00026, y9+1:0.00225, y10+1:0.00060, y11+1:-0.00034, y12+1:0.00686, y13+1:-0.00184, y14+1:-0.00656, y16+1:0.01044];[b2+1:-0.00036, b3+1:-0.00020, b5+1:-0.00059, b6+1:-0.00032, b7+1:-0.00143, b8+1:-0.00180, b10+1:0.00548, b11+1:-0.00821, b12+1:-0.00638, b13+1:0.00927, b15+1:-0.01391]	[y1+1:1.87, y2+1:1.28, y3+1:-4.82, y4+1:0.99, y5+1:-1.40, y6+1:-0.19, y7+1:-4.14, y8+1:0.33, y9+1:2.45, y10+1:0.60, y11+1:-0.31, y12+1:5.70, y13+1:-1.44, y14+1:-4.73, y16+1:6.47];[b2+1:-1.45, b3+1:-0.60, b5+1:-1.07, b6+1:-0.50, b7+1:-1.97, b8+1:-2.18, b10+1:5.65, b11+1:-7.58, b12+1:-5.33, b13+1:6.90, b15+1:-8.93]	[y1+1:5120, y2+1:3399, y3+1:3088, y4+1:12536, y5+1:3553, y6+1:15087, y7+1:6491, y8+1:7078, y9+1:19927, y10+1:37770, y11+1:16476, y12+1:22290, y13+1:17211, y14+1:9322, y16+1:3869];[b2+1:9765, b3+1:3095, b5+1:19023, b6+1:9501, b7+1:6682, b8+1:7550, b10+1:4777, b11+1:7543, b12+1:7869, b13+1:3157, b15+1:4060]	26	-1	71	0	0	71	0	0
230227-MA-4-calib	16743	49.0007	187	1.48521e+08	16740	2	977.985	1953.96	26.369	21.369	0	STPTAEDVTAPLVDEGAPGK	STPTAEDVTAPLVDEGAPGK	STPTAEDVTAPLVDEGAPGK	1	22				0	0	1953.95	0.00243	1.24	P10636-8	Isoform Tau-F of Microtubule-associated protein tau	primary:MAPT	Homo sapiens	N	N	full	[68 to 87]	K	Q		T	[y1+1, y2+1, y3+1, y4+1, y5+1, y6+1, y7+1, y8+1, y10+1, y11+1, y12+1, y13+1, y14+1, y15+1, y16+1, y17+1, y18+1];[b2+1, b4+1, b5+1, b6+1, b7+1, b8+1, b9+1, b10+1, b17+1]	[y1+1:147.11260, y2+1:204.13443, y3+1:301.18738, y4+1:372.22435, y5+1:429.24474, y6+1:558.28833, y7+1:673.31450, y8+1:772.38450, y10+1:982.52000, y11+1:1053.55656, y12+1:1154.60460, y13+1:1253.67287, y14+1:1368.70122, y15+1:1497.74203, y16+1:1568.78514, y17+1:1669.82611, y18+1:1766.89454];[b2+1:189.08689, b4+1:387.18755, b5+1:458.22481, b6+1:587.26559, b7+1:702.29399, b8+1:801.36371, b9+1:902.408…	[y1+1:-0.00020, y2+1:0.00017, y3+1:0.00035, y4+1:0.00020, y5+1:-0.00086, y6+1:0.00013, y7+1:-0.00065, y8+1:0.00094, y10+1:-0.00039, y11+1:-0.00094, y12+1:-0.00058, y13+1:-0.00073, y14+1:0.00069, y15+1:-0.00110, y16+1:0.00490, y17+1:-0.00181, y18+1:0.01386];[b2+1:-0.00009, b4+1:0.00013, b5+1:0.00027, b6+1:-0.00155, b7+1:-0.00008, b8+1:0.00122, b9+1:-0.00158, b10+1:-0.00486, b17+1:-0.00740]	[y1+1:-1.39, y2+1:0.82, y3+1:1.17, y4+1:0.54, y5+1:-2.02, y6+1:0.23, y7+1:-0.96, y8+1:1.22, y10+1:-0.39, y11+1:-0.90, y12+1:-0.50, y13+1:-0.58, y14+1:0.50, y15+1:-0.74, y16+1:3.12, y17+1:-1.09, y18+1:7.85];[b2+1:-0.49, b4+1:0.33, b5+1:0.59, b6+1:-2.64, b7+1:-0.12, b8+1:1.53, b9+1:-1.75, b10+1:-5.00, b17+1:-4.47]	[y1+1:414877, y2+1:497068, y3+1:8807036, y4+1:663924, y5+1:1352801, y6+1:1845773, y7+1:2154247, y8+1:719602, y10+1:12279823, y11+1:4809868, y12+1:9032154, y13+1:2106791, y14+1:2455139, y15+1:1736476, y16+1:781870, y17+1:277083, y18+1:162514];[b2+1:438582, b4+1:700777, b5+1:589654, b6+1:627097, b7+1:653001, b8+1:760423, b9+1:225524, b10+1:527006, b17+1:124812]	26	-1	74	0	0	74	0	0
230227-MA-4-calib	8437	33.8502	198	5.92183e+06	8433	4	604.313	2413.22	25.365	19.328	0	AKTDHGAEIVYKSPVVSGDTSPR	AKTDHGAEIVYKSPVVSGDTSPR	AKTDHGAEIVYKSPVVSGDTSPR	1	7				0	2	2413.22	-0.00166	-0.69	P10636-8	Isoform Tau-F of Microtubule-associated protein tau	primary:MAPT	Homo sapiens	N	N	full	[384 to 406]	K	H		T	[y1+1, y2+1, y3+1, y4+1, y5+1, y6+1, y7+1, y8+1, y9+1, y10+1, y11+1];[b2+1, b3+1, b4+1, b5+1, b6+1, b7+1, b8+1, b9+1, b10+2, b11+1, b12+1, b13+1, b15+2, b16+2]	[y1+1:175.11911, y2+1:272.17123, y3+1:359.20414, y4+1:460.25150, y5+1:575.27761, y6+1:632.29957, y7+1:719.33212, y8+1:818.39829, y9+1:917.46768, y10+1:1014.52226, y11+1:1101.55318];[b2+1:200.13940, b3+1:301.18773, b4+1:416.21715, b5+1:553.27319, b6+1:610.29673, b7+1:681.33312, b8+1:810.37385, b9+1:923.45770, b10+2:511.76658, b11+1:1185.59047, b12+1:1313.68948, b13+1:1400.72751, b15+2:798.92318, b…	[y1+1:0.00015, y2+1:-0.00049, y3+1:0.00040, y4+1:0.00008, y5+1:-0.00076, y6+1:-0.00026, y7+1:0.00026, y8+1:-0.00198, y9+1:-0.00100, y10+1:0.00081, y11+1:-0.00030];[b2+1:0.00005, b3+1:0.00070, b4+1:0.00317, b5+1:0.00030, b6+1:0.00238, b7+1:0.00165, b8+1:-0.00020, b9+1:-0.00042, b10+2:-0.00065, b11+1:0.00061, b12+1:0.00465, b13+1:0.01066, b15+2:0.00105, b16+2:-0.00449]	[y1+1:0.89, y2+1:-1.80, y3+1:1.11, y4+1:0.16, y5+1:-1.32, y6+1:-0.41, y7+1:0.37, y8+1:-2.42, y9+1:-1.10, y10+1:0.79, y11+1:-0.27];[b2+1:0.26, b3+1:2.33, b4+1:7.64, b5+1:0.55, b6+1:3.91, b7+1:2.43, b8+1:-0.25, b9+1:-0.46, b10+2:-0.64, b11+1:0.51, b12+1:3.55, b13+1:7.61, b15+2:0.66, b16+2:-2.65]	[y1+1:32295, y2+1:66109, y3+1:83034, y4+1:326210, y5+1:121265, y6+1:229200, y7+1:436830, y8+1:141752, y9+1:17195, y10+1:71186, y11+1:48426];[b2+1:32521, b3+1:8441, b4+1:23387, b5+1:24769, b6+1:14689, b7+1:34752, b8+1:113485, b9+1:90146, b10+2:49528, b11+1:74125, b12+1:13734, b13+1:9635, b15+2:84383, b16+2:15034]	25	-1	79	0	0	79	0	0
230227-MA-4-calib	16896	49.2073	178	1.58107e+06	16893	4	989.719	3954.85	25.204	20.204	0	QAAAQPHTEIPEGTTAEEAGIGDTPSLEDEAAGHVTQAR	QAAAQPHTEIPEGTTAEEAGIGDTPSLEDEAAGHVTQAR	QAAAQPHTEIPEGTTAEEAGIGDTPSLEDEAAGHVTQAR	1	24				0	0	3954.85	0.00176	0.44	P10636-8	Isoform Tau-F of Microtubule-associated protein tau	primary:MAPT	Homo sapiens	N	N	full	[88 to 126]	K	M		T	[y1+1, y2+1, y3+1, y4+1, y5+1, y6+1, y7+1, y8+1, y9+1, y11+1, y12+1, y13+1, y14+1, y15+2, y16+2, y17+2, y18+2, y20+2];[b2+1, b3+1, b4+1, b5+1, b9+1, b10+1, b17+2]	[y1+1:175.11935, y2+1:246.15658, y3+1:374.21387, y4+1:475.26181, y5+1:574.33219, y6+1:711.38956, y7+1:768.41040, y8+1:839.44675, y9+1:910.48801, y11+1:1154.55634, y12+1:1283.59659, y13+1:1396.68535, y14+1:1483.71948, y15+2:790.88680, y16+2:841.40980, y17+2:898.92073, y18+2:927.43468, y20+2:1012.48700];[b2+1:200.10342, b3+1:271.14041, b4+1:342.17798, b5+1:470.23459, b9+1:934.43780, b10+1:1047.5207…	[y1+1:0.00039, y2+1:0.00051, y3+1:-0.00077, y4+1:-0.00051, y5+1:0.00145, y6+1:-0.00009, y7+1:-0.00071, y8+1:-0.00148, y9+1:0.00267, y11+1:0.00147, y12+1:-0.00088, y13+1:0.00382, y14+1:0.00592, y15+2:0.00001, y16+2:-0.00168, y17+2:-0.00677, y18+2:-0.00033, y20+2:-0.00121];[b2+1:0.00045, b3+1:0.00033, b4+1:0.00079, b5+1:-0.00119, b9+1:0.00008, b10+1:-0.00106, b17+2:-0.00623]	[y1+1:2.26, y2+1:2.10, y3+1:-2.07, y4+1:-1.07, y5+1:2.53, y6+1:-0.12, y7+1:-0.93, y8+1:-1.77, y9+1:2.93, y11+1:1.27, y12+1:-0.68, y13+1:2.73, y14+1:4.00, y15+2:0.01, y16+2:-1.00, y17+2:-3.77, y18+2:-0.18, y20+2:-0.60];[b2+1:2.28, b3+1:1.23, b4+1:2.31, b5+1:-2.53, b9+1:0.08, b10+1:-1.01, b17+2:-3.59]	[y1+1:8027, y2+1:8517, y3+1:4436, y4+1:20165, y5+1:9220, y6+1:9020, y7+1:19037, y8+1:18317, y9+1:9519, y11+1:15821, y12+1:10032, y13+1:4253, y14+1:5437, y15+2:49184, y16+2:14066, y17+2:8001, y18+2:41111, y20+2:17912];[b2+1:11828, b3+1:3419, b4+1:4521, b5+1:5255, b9+1:4305, b10+1:17908, b17+2:3329]	25	-1	88	0	0	88	0	0
230227-MA-4-calib	16751	49.0099	200	5.85099e+07	16740	2	977.985	1953.96	24.339	19.323	0	STPTAEDVTAPLVDEGAPGK	STPTAEDVTAPLVDEGAPGK	STPTAEDVTAPLVDEGAPGK	1	22				0	0	1953.95	0.00243	1.24	P10636-8	Isoform Tau-F of Microtubule-associated protein tau	primary:MAPT	Homo sapiens	N	N	full	[68 to 87]	K	Q		T	[y1+1, y2+1, y3+1, y4+1, y5+1, y6+1, y7+1, y8+1, y9+1, y10+1, y11+1, y12+1, y13+1, y14+1, y15+1, y16+1, y17+1];[b2+1, b4+1, b5+1, b6+1, b7+1, b8+1, b10+1]	[y1+1:147.11272, y2+1:204.13426, y3+1:301.18685, y4+1:372.22382, y5+1:429.24538, y6+1:558.28889, y7+1:673.31472, y8+1:772.38227, y9+1:885.47069, y10+1:982.51958, y11+1:1053.55710, y12+1:1154.60478, y13+1:1253.67305, y14+1:1368.70075, y15+1:1497.74295, y16+1:1568.78169, y17+1:1669.83218];[b2+1:189.08698, b4+1:387.18742, b5+1:458.22409, b6+1:587.26779, b7+1:702.29362, b8+1:801.36199, b10+1:973.4485…	[y1+1:-0.00008, y2+1:-0.00001, y3+1:-0.00018, y4+1:-0.00032, y5+1:-0.00023, y6+1:0.00068, y7+1:-0.00042, y8+1:-0.00129, y9+1:0.00306, y10+1:-0.00081, y11+1:-0.00040, y12+1:-0.00040, y13+1:-0.00054, y14+1:0.00021, y15+1:-0.00018, y16+1:0.00145, y17+1:0.00426];[b2+1:-0.00000, b4+1:-0.00000, b5+1:-0.00045, b6+1:0.00066, b7+1:-0.00045, b8+1:-0.00050, b10+1:0.00131]	[y1+1:-0.55, y2+1:-0.03, y3+1:-0.61, y4+1:-0.87, y5+1:-0.55, y6+1:1.23, y7+1:-0.63, y8+1:-1.67, y9+1:3.47, y10+1:-0.82, y11+1:-0.38, y12+1:-0.35, y13+1:-0.43, y14+1:0.16, y15+1:-0.12, y16+1:0.93, y17+1:2.55];[b2+1:-0.02, b4+1:-0.00, b5+1:-0.98, b6+1:1.12, b7+1:-0.64, b8+1:-0.63, b10+1:1.35]	[y1+1:317946, y2+1:495131, y3+1:4602194, y4+1:459983, y5+1:923933, y6+1:939219, y7+1:981442, y8+1:373330, y9+1:100940, y10+1:3807268, y11+1:1424078, y12+1:2319892, y13+1:533669, y14+1:623963, y15+1:359191, y16+1:219300, y17+1:73941];[b2+1:224214, b4+1:365786, b5+1:186276, b6+1:172444, b7+1:146021, b8+1:125028, b10+1:58258]	24	-1	94	0	0	94	0	0
230227-MA-4-calib	14438	44.976	123	1.0277e+06	14437	4	1135.24	4536.92	24.268	19.268	0	DQGGYTMHQDQEGDTDAGLKESPLQTPTEDGSEEPGSETSDAK	DQGGYTMHQDQEGDTDAGLKESPLQTPTEDGSEEPGSETSDAK	DQGGYTMHQDQEGDTDAGLKESPLQTPTEDGSEEPGSETSDAK	1	3				0	1	4536.91	0.00446	0.98	P10636-8	Isoform Tau-F of Microtubule-associated protein tau	primary:MAPT	Homo sapiens	N	N	full	[25 to 67]	K	S		T	[y1+1, y2+1, y4+1, y5+1, y6+1, y7+1, y8+1, y9+2, y10+1, y11+1, y12+1, y13+1, y14+1, y17+2];[b2+1, b4+1, b8+1, b9+1, b10+1, b12+1, b14+1, b16+1, b17+1, b22+2]	[y1+1:147.11298, y2+1:218.14994, y4+1:420.20921, y5+1:521.25723, y6+1:650.29964, y7+1:737.32967, y8+1:794.35111, y9+2:446.20669, y10+1:1020.44949, y11+1:1149.48604, y12+1:1236.52547, y13+1:1293.53625, y14+1:1408.57062, y17+2:868.36127];[b2+1:244.09307, b4+1:358.13665, b8+1:890.34763, b9+1:1018.40224, b10+1:1133.43524, b12+1:1390.52763, b14+1:1562.57583, b16+1:1778.65486, b17+1:1849.69084, b22+2:1…	[y1+1:0.00017, y2+1:0.00003, y4+1:0.00032, y5+1:0.00066, y6+1:0.00048, y7+1:-0.00152, y8+1:-0.00154, y9+2:0.00068, y10+1:0.00148, y11+1:-0.00456, y12+1:0.00283, y13+1:-0.00784, y14+1:-0.00042, y17+2:0.00120];[b2+1:0.00027, b4+1:0.00093, b8+1:0.00150, b9+1:-0.00246, b10+1:0.00359, b12+1:-0.00519, b14+1:-0.00540, b16+1:-0.00099, b17+1:-0.00212, b22+2:-0.00237]	[y1+1:1.17, y2+1:0.12, y4+1:0.77, y5+1:1.28, y6+1:0.74, y7+1:-2.07, y8+1:-1.95, y9+2:0.76, y10+1:1.45, y11+1:-3.97, y12+1:2.29, y13+1:-6.07, y14+1:-0.30, y17+2:0.69];[b2+1:1.13, b4+1:2.59, b8+1:1.69, b9+1:-2.42, b10+1:3.17, b12+1:-3.74, b14+1:-3.45, b16+1:-0.56, b17+1:-1.15, b22+2:-1.00]	[y1+1:7709, y2+1:24118, y4+1:12884, y5+1:19611, y6+1:8850, y7+1:7803, y8+1:12934, y9+2:38579, y10+1:17138, y11+1:8638, y12+1:7319, y13+1:9695, y14+1:6315, y17+2:20552];[b2+1:18044, b4+1:5287, b8+1:6448, b9+1:6447, b10+1:5656, b12+1:4551, b14+1:4926, b16+1:5481, b17+1:4911, b22+2:11277]	24	-1	99	0	0	99	0	0
230227-MA-4-calib	10143	37.9671	200	2.03334e+07	10124	2	1196.02	2390.02	24.264	19.264	0	ESPLQTPTEDGSEEPGSETSDAK	ESPLQTPTEDGSEEPGSETSDAK	ESPLQTPTEDGSEEPGSETSDAK	1	8				0	0	2390.02	-0.00147	-0.62	P10636-8	Isoform Tau-F of Microtubule-associated protein tau	primary:MAPT	Homo sapiens	N	N	full	[45 to 67]	K	S		T	[y1+1, y2+1, y3+1, y4+1, y5+1, y6+1, y7+1, y8+1, y9+1, y10+1, y11+1, y12+1, y13+1, y14+1, y15+1, y16+1, y17+2, y18+1];[b2+1, b3+1, b4+1, b5+1, b6+1, b11+1]	[y1+1:147.11277, y2+1:218.14997, y3+1:333.17655, y4+1:420.20901, y5+1:521.25700, y6+1:650.29943, y7+1:737.33113, y8+1:794.35273, y9+1:891.40514, y10+1:1020.44836, y11+1:1149.49262, y12+1:1236.52176, y13+1:1293.54565, y14+1:1408.57015, y15+1:1537.61215, y16+1:1638.66035, y17+2:868.36104, y18+1:1836.76199];[b2+1:217.08219, b3+1:314.13466, b4+1:427.21781, b5+1:555.27736, b6+1:656.32519, b11+1:1155.5…	[y1+1:-0.00003, y2+1:0.00005, y3+1:-0.00031, y4+1:0.00012, y5+1:0.00043, y6+1:0.00027, y7+1:-0.00006, y8+1:0.00008, y9+1:-0.00028, y10+1:0.00035, y11+1:0.00202, y12+1:-0.00087, y13+1:0.00156, y14+1:-0.00088, y15+1:-0.00148, y16+1:-0.00096, y17+2:0.00072, y18+1:0.00024];[b2+1:0.00029, b3+1:-0.00000, b4+1:-0.00092, b5+1:0.00005, b6+1:0.00021, b11+1:0.00928]	[y1+1:-0.20, y2+1:0.24, y3+1:-0.95, y4+1:0.30, y5+1:0.83, y6+1:0.41, y7+1:-0.08, y8+1:0.10, y9+1:-0.31, y10+1:0.34, y11+1:1.76, y12+1:-0.70, y13+1:1.20, y14+1:-0.63, y15+1:-0.96, y16+1:-0.58, y17+2:0.42, y18+1:0.13];[b2+1:1.35, b3+1:-0.02, b4+1:-2.15, b5+1:0.10, b6+1:0.32, b11+1:8.04]	[y1+1:95305, y2+1:338599, y3+1:107421, y4+1:185462, y5+1:317778, y6+1:136376, y7+1:101827, y8+1:76480, y9+1:1759412, y10+1:228117, y11+1:110131, y12+1:78183, y13+1:363076, y14+1:182465, y15+1:60578, y16+1:50670, y17+2:203750, y18+1:161213];[b2+1:63694, b3+1:82432, b4+1:189312, b5+1:184466, b6+1:265930, b11+1:27864]	24	-1	100	0	0	100	0	0
230227-MA-4-calib	13775	44.0284	191	2.13149e+06	13774	4	1139.23	4552.91	24.225	19.225	0	DQGGYTMHQDQEGDTDAGLKESPLQTPTEDGSEEPGSETSDAK	DQGGYTM[Common Variable:Oxidation on M]HQDQEGDTDAGLKESPLQTPTEDGSEEPGSETSDAK	DQGGYTMHQDQEGDTDAGLKESPLQTPTEDGSEEPGSETSDAK	1	16	Oxidation on M	O	O	1	1	4552.91	0.00488	1.07	P10636-8	Isoform Tau-F of Microtubule-associated protein tau	primary:MAPT	Homo sapiens	N	N	full	[25 to 67]	K	S		T	[y1+1, y2+1, y3+1, y4+1, y5+1, y6+1, y7+1, y8+1, y9+2, y10+1, y12+1, y13+1, y14+1, y17+2, y18+2];[b2+1, b3+1, b8+1, b9+1, b12+1, b14+1, b16+1, b19+1, b22+2]	[y1+1:147.11280, y2+1:218.15082, y3+1:333.17725, y4+1:420.20927, y5+1:521.25681, y6+1:650.29917, y7+1:737.32896, y8+1:794.35298, y9+2:446.20653, y10+1:1020.44711, y12+1:1236.52684, y13+1:1293.54468, y14+1:1408.55932, y17+2:868.36065, y18+2:918.88396];[b2+1:244.09286, b3+1:301.11415, b8+1:906.33806, b9+1:1034.39858, b12+1:1406.52843, b14+1:1578.57421, b16+1:1794.65217, b19+1:2035.80828, b22+2:1190…	[y1+1:-0.00001, y2+1:0.00090, y3+1:0.00039, y4+1:0.00038, y5+1:0.00024, y6+1:0.00001, y7+1:-0.00223, y8+1:0.00032, y9+2:0.00036, y10+1:-0.00090, y12+1:0.00421, y13+1:0.00059, y14+1:-0.01172, y17+2:-0.00005, y18+2:-0.00110];[b2+1:0.00006, b3+1:-0.00011, b8+1:-0.00298, b9+1:-0.00104, b12+1:0.00070, b14+1:-0.00193, b16+1:0.00141, b19+1:0.01488, b22+2:-0.00699]	[y1+1:-0.06, y2+1:4.14, y3+1:1.16, y4+1:0.90, y5+1:0.46, y6+1:0.02, y7+1:-3.02, y8+1:0.41, y9+2:0.40, y10+1:-0.88, y12+1:3.40, y13+1:0.45, y14+1:-8.33, y17+2:-0.03, y18+2:-0.60];[b2+1:0.25, b3+1:-0.37, b8+1:-3.29, b9+1:-1.01, b12+1:0.50, b14+1:-1.22, b16+1:0.78, b19+1:7.31, b22+2:-2.94]	[y1+1:14436, y2+1:46214, y3+1:14142, y4+1:25839, y5+1:35448, y6+1:14792, y7+1:11204, y8+1:21995, y9+2:80060, y10+1:37958, y12+1:16570, y13+1:28009, y14+1:14859, y17+2:35544, y18+2:9451];[b2+1:24956, b3+1:6672, b8+1:6369, b9+1:4312, b12+1:6980, b14+1:6034, b16+1:5312, b19+1:5592, b22+2:7854]	24	-1	104	0	0	103	0	0
230227-MA-4-calib	13477	43.627	200	5.2865e+06	13470	4	1139.23	4552.91	24.22	19.22	0	DQGGYTMHQDQEGDTDAGLKESPLQTPTEDGSEEPGSETSDAK	DQGGYTM[Common Variable:Oxidation on M]HQDQEGDTDAGLKESPLQTPTEDGSEEPGSETSDAK	DQGGYTMHQDQEGDTDAGLKESPLQTPTEDGSEEPGSETSDAK	1	16	Oxidation on M	O	O	1	1	4552.91	0.00346	0.76	P10636-8	Isoform Tau-F of Microtubule-associated protein tau	primary:MAPT	Homo sapiens	N	N	full	[25 to 67]	K	S		T	[y1+1, y2+1, y3+1, y4+1, y5+1, y6+1, y7+1, y8+1, y9+2, y10+1, y12+1, y13+1, y14+1, y15+1, y17+2];[b2+1, b3+1, b4+1, b8+1, b9+1, b11+1, b12+1, b14+1, b16+1]	[y1+1:147.11297, y2+1:218.15008, y3+1:333.17722, y4+1:420.20914, y5+1:521.25663, y6+1:650.29900, y7+1:737.33104, y8+1:794.35227, y9+2:446.20669, y10+1:1020.44926, y12+1:1236.52384, y13+1:1293.54488, y14+1:1408.57310, y15+1:1537.61505, y17+2:868.35962];[b2+1:244.09305, b3+1:301.11434, b4+1:358.13633, b8+1:906.34696, b9+1:1034.39535, b11+1:1277.47614, b12+1:1406.52758, b14+1:1578.57409, b16+1:1794.…	[y1+1:0.00016, y2+1:0.00016, y3+1:0.00036, y4+1:0.00025, y5+1:0.00007, y6+1:-0.00016, y7+1:-0.00015, y8+1:-0.00038, y9+2:0.00069, y10+1:0.00125, y12+1:0.00121, y13+1:0.00079, y14+1:0.00206, y15+1:0.00142, y17+2:-0.00211];[b2+1:0.00025, b3+1:0.00008, b4+1:0.00061, b8+1:0.00592, b9+1:-0.00427, b11+1:-0.00900, b12+1:-0.00015, b14+1:-0.00205, b16+1:-0.00533]	[y1+1:1.11, y2+1:0.76, y3+1:1.08, y4+1:0.60, y5+1:0.13, y6+1:-0.25, y7+1:-0.20, y8+1:-0.48, y9+2:0.77, y10+1:1.22, y12+1:0.98, y13+1:0.61, y14+1:1.47, y15+1:0.92, y17+2:-1.22];[b2+1:1.04, b3+1:0.26, b4+1:1.70, b8+1:6.54, b9+1:-4.13, b11+1:-7.05, b12+1:-0.11, b14+1:-1.30, b16+1:-2.97]	[y1+1:46978, y2+1:156904, y3+1:32741, y4+1:70801, y5+1:129827, y6+1:41894, y7+1:42910, y8+1:74203, y9+2:108349, y10+1:64241, y12+1:30353, y13+1:51333, y14+1:34980, y15+1:12007, y17+2:39313];[b2+1:93757, b3+1:27108, b4+1:14651, b8+1:19545, b9+1:21240, b11+1:8903, b12+1:15990, b14+1:12071, b16+1:11117]	24	-1	105	0	0	104	0	0
230227-MA-4-calib	10137	37.9601	200	4.88796e+07	10124	2	1196.02	2390.02	24.217	19.217	0	ESPLQTPTEDGSEEPGSETSDAK	ESPLQTPTEDGSEEPGSETSDAK	ESPLQTPTEDGSEEPGSETSDAK	1	8				0	0	2390.02	-0.00147	-0.62	P10636-8	Isoform Tau-F of Microtubule-associated protein tau	primary:MAPT	Homo sapiens	N	N	full	[45 to 67]	K	S		T	[y1+1, y2+1, y3+1, y4+1, y5+1, y6+1, y7+1, y8+1, y9+1, y10+1, y11+1, y12+1, y13+1, y14+1, y15+1, y16+1, y17+2, y18+2, y21+2];[b2+1, b3+1, b4+1, b5+1, b6+1]	[y1+1:147.11289, y2+1:218.15020, y3+1:333.17672, y4+1:420.20906, y5+1:521.25696, y6+1:650.29905, y7+1:737.32995, y8+1:794.35303, y9+1:891.40544, y10+1:1020.44875, y11+1:1149.48903, y12+1:1236.52183, y13+1:1293.54485, y14+1:1408.57256, y15+1:1537.61454, y16+1:1638.66019, y17+2:868.36119, y18+2:918.88455, y21+2:1087.98375];[b2+1:217.08219, b3+1:314.13449, b4+1:427.21695, b5+1:555.27705, b6+1:656.32…	[y1+1:0.00009, y2+1:0.00028, y3+1:-0.00014, y4+1:0.00017, y5+1:0.00039, y6+1:-0.00011, y7+1:-0.00124, y8+1:0.00037, y9+1:0.00002, y10+1:0.00074, y11+1:-0.00158, y12+1:-0.00080, y13+1:0.00075, y14+1:0.00152, y15+1:0.00091, y16+1:-0.00112, y17+2:0.00102, y18+2:0.00008, y21+2:0.00307];[b2+1:0.00029, b3+1:-0.00017, b4+1:-0.00177, b5+1:-0.00025, b6+1:-0.00056]	[y1+1:0.59, y2+1:1.29, y3+1:-0.43, y4+1:0.40, y5+1:0.75, y6+1:-0.16, y7+1:-1.68, y8+1:0.47, y9+1:0.02, y10+1:0.73, y11+1:-1.37, y12+1:-0.64, y13+1:0.58, y14+1:1.08, y15+1:0.59, y16+1:-0.69, y17+2:0.59, y18+2:0.04, y21+2:1.41];[b2+1:1.34, b3+1:-0.54, b4+1:-4.16, b5+1:-0.45, b6+1:-0.86]	[y1+1:275659, y2+1:779094, y3+1:197361, y4+1:404592, y5+1:768519, y6+1:221958, y7+1:192448, y8+1:225747, y9+1:3403489, y10+1:438958, y11+1:176761, y12+1:157969, y13+1:635030, y14+1:279622, y15+1:75066, y16+1:74618, y17+2:266992, y18+2:90768, y21+2:344500];[b2+1:167483, b3+1:246601, b4+1:349333, b5+1:357111, b6+1:496489]	24	-1	107	0	0	106	0	0
230227-MA-4-calib	9596	37.011	181	2.26841e+07	9585	3	739.038	2214.09	23.407	18.378	0	TDHGAEIVYKSPVVSGDTSPR	TDHGAEIVYKSPVVSGDTSPR	TDHGAEIVYKSPVVSGDTSPR	1	61				0	1	2214.09	-0.00031	-0.14	P10636-8	Isoform Tau-F of Microtubule-associated protein tau	primary:MAPT	Homo sapiens	N	N	full	[386 to 406]	K	H		T	[y1+1, y2+1, y3+1, y4+1, y5+1, y6+1, y7+1, y8+1, y9+1, y10+1, y11+1, y12+1, y13+1];[b2+1, b3+1, b4+1, b5+1, b6+1, b7+1, b8+1, b9+1, b10+1, b11+1]	[y1+1:175.11910, y2+1:272.17163, y3+1:359.20416, y4+1:460.25183, y5+1:575.27733, y6+1:632.29962, y7+1:719.33090, y8+1:818.40085, y9+1:917.46761, y10+1:1014.52133, y11+1:1101.55389, y12+1:1229.64866, y13+1:1392.70475];[b2+1:217.08121, b3+1:354.14078, b4+1:411.16160, b5+1:482.19780, b6+1:611.24199, b7+1:724.32575, b8+1:823.39454, b9+1:986.45780, b10+1:1114.54997, b11+1:1201.58732]	[y1+1:0.00015, y2+1:-0.00008, y3+1:0.00042, y4+1:0.00041, y5+1:-0.00104, y6+1:-0.00021, y7+1:-0.00096, y8+1:0.00057, y9+1:-0.00108, y10+1:-0.00012, y11+1:0.00041, y12+1:0.00022, y13+1:-0.00702];[b2+1:-0.00069, b3+1:-0.00003, b4+1:-0.00068, b5+1:-0.00159, b6+1:0.00001, b7+1:-0.00030, b8+1:0.00008, b9+1:0.00001, b10+1:-0.00278, b11+1:0.00254]	[y1+1:0.87, y2+1:-0.31, y3+1:1.16, y4+1:0.89, y5+1:-1.81, y6+1:-0.33, y7+1:-1.34, y8+1:0.70, y9+1:-1.18, y10+1:-0.12, y11+1:0.38, y12+1:0.18, y13+1:-5.05];[b2+1:-3.18, b3+1:-0.09, b4+1:-1.65, b5+1:-3.29, b6+1:0.01, b7+1:-0.41, b8+1:0.09, b9+1:0.01, b10+1:-2.50, b11+1:2.12]	[y1+1:32306, y2+1:82760, y3+1:39990, y4+1:783506, y5+1:54177, y6+1:378802, y7+1:995081, y8+1:1075635, y9+1:301166, y10+1:1408824, y11+1:801197, y12+1:139779, y13+1:84291];[b2+1:27789, b3+1:313069, b4+1:129812, b5+1:239218, b6+1:522682, b7+1:580708, b8+1:700989, b9+1:424362, b10+1:64305, b11+1:52581]	23	-1	111	0	0	110	0	0
230227-MA-4-calib	14622	45.2711	175	2.37553e+06	14621	4	659.561	2634.22	23.268	18.268	0	AEPRQEFEVMEDHAGTYGLGDRK	AEPRQEFEVMEDHAGTYGLGDRK	AEPRQEFEVMEDHAGTYGLGDRK	1	31				0	2	2634.21	0.00198	0.75	P10636-8	Isoform Tau-F of Microtubule-associated protein tau	primary:MAPT	Homo sapiens	N	N	full:M cleaved	[2 to 24]	M	D		T	[y1+1, y2+1, y3+1, y4+1, y5+1, y6+1, y7+1, y9+1, y10+1, y11+2, y12+2, y13+1, y14+2, y15+2, y16+2, y21+3];[b2+1, b6+1, b7+1, b8+1, b9+1, b12+1, b15+2]	[y1+1:147.11212, y2+1:303.21429, y3+1:418.24178, y4+1:475.26208, y5+1:588.34840, y6+1:645.36813, y7+1:808.43302, y9+1:966.50177, y10+1:1037.54086, y11+2:587.80262, y12+2:645.31432, y13+1:1418.65836, y14+2:775.35812, y15+2:824.88956, y16+2:889.41097, y21+3:812.38679];[b2+1:201.08726, b6+1:711.34072, b7+1:858.41024, b8+1:987.45265, b9+1:1086.51912, b12+1:1461.63050, b15+2:863.87933]	[y1+1:-0.00068, y2+1:0.00037, y3+1:0.00092, y4+1:-0.00024, y5+1:0.00201, y6+1:0.00028, y7+1:0.00185, y9+1:0.00145, y10+1:0.00343, y11+2:0.00162, y12+2:-0.00192, y13+1:-0.00752, y14+2:0.00259, y15+2:-0.00294, y16+2:-0.00272, y21+3:0.00498];[b2+1:0.00027, b6+1:-0.00131, b7+1:-0.00020, b8+1:-0.00039, b9+1:-0.00233, b12+1:-0.00098, b15+2:0.00242]	[y1+1:-4.66, y2+1:1.23, y3+1:2.21, y4+1:-0.52, y5+1:3.42, y6+1:0.43, y7+1:2.29, y9+1:1.50, y10+1:3.31, y11+2:1.38, y12+2:-1.49, y13+1:-5.31, y14+2:1.67, y15+2:-1.78, y16+2:-1.53, y21+3:2.05];[b2+1:1.37, b6+1:-1.84, b7+1:-0.24, b8+1:-0.39, b9+1:-2.15, b12+1:-0.67, b15+2:1.40]	[y1+1:4142, y2+1:35040, y3+1:7322, y4+1:62232, y5+1:13651, y6+1:34485, y7+1:20111, y9+1:62068, y10+1:36575, y11+2:32517, y12+2:13290, y13+1:5585, y14+2:42979, y15+2:32582, y16+2:8720, y21+3:65226];[b2+1:63449, b6+1:17280, b7+1:15925, b8+1:36846, b9+1:12596, b12+1:5971, b15+2:8614]	23	-1	115	0	0	114	0	0
230227-MA-4-calib	11288	39.9598	119	7.20399e+06	11279	2	789.916	1577.82	22.47	17.47	0	IGSLDNITHVPGGGNK	IGSLDNITHVPGGGNK	IGSLDNITHVPGGGNK	1	27				0	0	1577.82	0.00139	0.88	P10636-8	Isoform Tau-F of Microtubule-associated protein tau	primary:MAPT	Homo sapiens	N	N	full	[354 to 369]	K	K		T	[y1+1, y2+1, y3+1, y4+1, y5+1, y6+1, y7+1, y8+1, y9+1, y10+1, y11+1, y12+1, y14+2, y15+2];[b2+1, b3+1, b4+1, b5+1, b6+1, b7+1, b9+1, b10+1]	[y1+1:147.11291, y2+1:261.15584, y3+1:318.17721, y4+1:375.19834, y5+1:432.21910, y6+1:529.27305, y7+1:628.34129, y8+1:765.39993, y9+1:866.44829, y10+1:979.52812, y11+1:1093.57211, y12+1:1208.59889, y14+2:704.86234, y15+2:733.37196];[b2+1:171.11274, b3+1:258.14482, b4+1:371.23099, b5+1:486.25655, b6+1:600.29847, b7+1:713.38125, b9+1:951.48893, b10+1:1050.55600]	[y1+1:0.00011, y2+1:0.00011, y3+1:0.00001, y4+1:-0.00032, y5+1:-0.00103, y6+1:0.00016, y7+1:-0.00001, y8+1:-0.00028, y9+1:0.00040, y10+1:-0.00384, y11+1:-0.00277, y12+1:-0.00293, y14+2:-0.00052, y15+2:-0.00275];[b2+1:-0.00006, b3+1:-0.00002, b4+1:0.00209, b5+1:0.00071, b6+1:-0.00030, b7+1:-0.00159, b9+1:-0.00049, b10+1:-0.00183]	[y1+1:0.74, y2+1:0.41, y3+1:0.04, y4+1:-0.86, y5+1:-2.38, y6+1:0.31, y7+1:-0.02, y8+1:-0.37, y9+1:0.46, y10+1:-3.92, y11+1:-2.53, y12+1:-2.43, y14+2:-0.37, y15+2:-1.87];[b2+1:-0.36, b3+1:-0.06, b4+1:5.64, b5+1:1.46, b6+1:-0.50, b7+1:-2.23, b9+1:-0.51, b10+1:-1.75]	[y1+1:42023, y2+1:35878, y3+1:35913, y4+1:43271, y5+1:98435, y6+1:1469383, y7+1:218558, y8+1:140733, y9+1:240869, y10+1:58299, y11+1:53052, y12+1:57996, y14+2:54041, y15+2:69003];[b2+1:87633, b3+1:154168, b4+1:20619, b5+1:64956, b6+1:58106, b7+1:31188, b9+1:174981, b10+1:176783]	22	-1	123	0	0	122	0	0
230227-MA-4-calib	8553	34.2158	140	1.63672e+06	8552	4	604.314	2413.23	22.394	17.394	0	AKTDHGAEIVYKSPVVSGDTSPR	AKTDHGAEIVYKSPVVSGDTSPR	AKTDHGAEIVYKSPVVSGDTSPR	1	7				0	2	2413.22	0.00413	1.71	P10636-8	Isoform Tau-F of Microtubule-associated protein tau	primary:MAPT	Homo sapiens	N	N	full	[384 to 406]	K	H		T	[y1+1, y2+1, y3+1, y4+1, y5+1, y6+1, y7+1, y8+1, y9+1, y10+1, y11+1];[b2+1, b4+1, b5+1, b6+1, b7+1, b8+1, b9+1, b10+2, b11+1, b14+2, b15+2]	[y1+1:175.11913, y2+1:272.17144, y3+1:359.20275, y4+1:460.25158, y5+1:575.27612, y6+1:632.29980, y7+1:719.33138, y8+1:818.39967, y9+1:917.46645, y10+1:1014.51920, y11+1:1101.55161];[b2+1:200.13946, b4+1:416.21549, b5+1:553.27374, b6+1:610.29406, b7+1:681.33465, b8+1:810.37364, b9+1:923.45693, b10+2:511.76664, b11+1:1185.59187, b14+2:749.38926, b15+2:798.92256]	[y1+1:0.00018, y2+1:-0.00027, y3+1:-0.00099, y4+1:0.00016, y5+1:-0.00224, y6+1:-0.00003, y7+1:-0.00047, y8+1:-0.00060, y9+1:-0.00224, y10+1:-0.00225, y11+1:-0.00187];[b2+1:0.00011, b4+1:0.00151, b5+1:0.00086, b6+1:-0.00029, b7+1:0.00318, b8+1:-0.00041, b9+1:-0.00119, b10+2:-0.00053, b11+1:0.00201, b14+2:0.00163, b15+2:-0.00019]	[y1+1:1.01, y2+1:-1.00, y3+1:-2.77, y4+1:0.35, y5+1:-3.90, y6+1:-0.04, y7+1:-0.66, y8+1:-0.74, y9+1:-2.44, y10+1:-2.22, y11+1:-1.70];[b2+1:0.53, b4+1:3.64, b5+1:1.55, b6+1:-0.48, b7+1:4.68, b8+1:-0.51, b9+1:-1.29, b10+2:-0.52, b11+1:1.69, b14+2:1.09, b15+2:-0.12]	[y1+1:8230, y2+1:20994, y3+1:24561, y4+1:108105, y5+1:32471, y6+1:62011, y7+1:135132, y8+1:45007, y9+1:4306, y10+1:18435, y11+1:14529];[b2+1:9519, b4+1:7483, b5+1:16924, b6+1:6631, b7+1:7358, b8+1:29345, b9+1:25781, b10+2:18774, b11+1:19729, b14+2:5541, b15+2:24002]	22	-1	124	0	0	123	0	0
230227-MA-4-calib	16666	48.896	132	1.21873e+06	16665	4	989.721	3954.86	22.313	17.313	0	QAAAQPHTEIPEGTTAEEAGIGDTPSLEDEAAGHVTQAR	QAAAQPHTEIPEGTTAEEAGIGDTPSLEDEAAGHVTQAR	QAAAQPHTEIPEGTTAEEAGIGDTPSLEDEAAGHVTQAR	1	24				0	0	3954.85	0.00951	2.41	P10636-8	Isoform Tau-F of Microtubule-associated protein tau	primary:MAPT	Homo sapiens	N	N	full	[88 to 126]	K	M		T	[y1+1, y2+1, y3+1, y4+1, y5+1, y6+1, y7+1, y8+1, y9+1, y10+1, y11+1, y12+1, y15+1, y16+2, y18+2, y20+2];[b2+1, b3+1, b4+1, b5+1, b9+1, b10+1]	[y1+1:175.11922, y2+1:246.15624, y3+1:374.21566, y4+1:475.26271, y5+1:574.33256, y6+1:711.38986, y7+1:768.41374, y8+1:839.44666, y9+1:910.48985, y10+1:1039.52954, y11+1:1154.56185, y12+1:1283.59549, y15+1:1580.76392, y16+2:841.41175, y18+2:927.43576, y20+2:1012.48683];[b2+1:200.10314, b3+1:271.14040, b4+1:342.17760, b5+1:470.23572, b9+1:934.44366, b10+1:1047.52138]	[y1+1:0.00027, y2+1:0.00017, y3+1:0.00101, y4+1:0.00039, y5+1:0.00183, y6+1:0.00022, y7+1:0.00263, y8+1:-0.00157, y9+1:0.00451, y10+1:0.00161, y11+1:0.00697, y12+1:-0.00198, y15+1:-0.00241, y16+2:0.00222, y18+2:0.00184, y20+2:-0.00156];[b2+1:0.00017, b3+1:0.00032, b4+1:0.00041, b5+1:-0.00005, b9+1:0.00594, b10+1:-0.00041]	[y1+1:1.54, y2+1:0.71, y3+1:2.71, y4+1:0.81, y5+1:3.19, y6+1:0.30, y7+1:3.43, y8+1:-1.87, y9+1:4.96, y10+1:1.55, y11+1:6.04, y12+1:-1.54, y15+1:-1.52, y16+2:1.32, y18+2:0.99, y20+2:-0.77];[b2+1:0.84, b3+1:1.18, b4+1:1.20, b5+1:-0.11, b9+1:6.37, b10+1:-0.39]	[y1+1:7976, y2+1:8422, y3+1:9606, y4+1:32066, y5+1:12619, y6+1:8979, y7+1:26574, y8+1:25152, y9+1:14252, y10+1:15816, y11+1:16679, y12+1:19476, y15+1:12763, y16+2:26425, y18+2:53021, y20+2:20470];[b2+1:16470, b3+1:5525, b4+1:10857, b5+1:5145, b9+1:6423, b10+1:26485]	22	-1	129	0	0	128	0	0
230227-MA-4-calib	12554	42.1971	197	2.36917e+06	12551	4	1139.23	4552.91	22.21	17.21	0	DQGGYTMHQDQEGDTDAGLKESPLQTPTEDGSEEPGSETSDAK	DQGGYTM[Common Variable:Oxidation on M]HQDQEGDTDAGLKESPLQTPTEDGSEEPGSETSDAK	DQGGYTMHQDQEGDTDAGLKESPLQTPTEDGSEEPGSETSDAK	1	16	Oxidation on M	O	O	1	1	4552.91	0.00062	0.14	P10636-8	Isoform Tau-F of Microtubule-associated protein tau	primary:MAPT	Homo sapiens	N	N	full	[25 to 67]	K	S		T	[y1+1, y2+1, y3+1, y4+1, y5+1, y6+1, y7+1, y8+1, y9+2, y10+1, y11+1, y12+1, y13+1, y14+1, y17+1];[b2+1, b3+1, b4+1, b8+1, b9+1, b11+1, b12+1]	[y1+1:147.11288, y2+1:218.15011, y3+1:333.17763, y4+1:420.20841, y5+1:521.25767, y6+1:650.29999, y7+1:737.33386, y8+1:794.35352, y9+2:446.20641, y10+1:1020.44993, y11+1:1149.49862, y12+1:1236.52561, y13+1:1293.54738, y14+1:1408.56905, y17+1:1735.72334];[b2+1:244.09280, b3+1:301.11430, b4+1:358.13719, b8+1:906.34127, b9+1:1034.39533, b11+1:1277.49133, b12+1:1406.52164]	[y1+1:0.00008, y2+1:0.00019, y3+1:0.00077, y4+1:-0.00048, y5+1:0.00110, y6+1:0.00083, y7+1:0.00267, y8+1:0.00087, y9+2:0.00013, y10+1:0.00192, y11+1:0.00801, y12+1:0.00298, y13+1:0.00328, y14+1:-0.00199, y17+1:0.00927];[b2+1:0.00000, b3+1:0.00003, b4+1:0.00147, b8+1:0.00023, b9+1:-0.00430, b11+1:0.00619, b12+1:-0.00609]	[y1+1:0.54, y2+1:0.89, y3+1:2.31, y4+1:-1.15, y5+1:2.11, y6+1:1.27, y7+1:3.63, y8+1:1.10, y9+2:0.15, y10+1:1.89, y11+1:6.98, y12+1:2.41, y13+1:2.54, y14+1:-1.41, y17+1:5.34];[b2+1:0.02, b3+1:0.12, b4+1:4.11, b8+1:0.25, b9+1:-4.16, b11+1:4.85, b12+1:-4.34]	[y1+1:17996, y2+1:62327, y3+1:10835, y4+1:27810, y5+1:47615, y6+1:16892, y7+1:21410, y8+1:39649, y9+2:58549, y10+1:36296, y11+1:19447, y12+1:8220, y13+1:24363, y14+1:12072, y17+1:7306];[b2+1:42704, b3+1:6774, b4+1:6695, b8+1:8042, b9+1:7947, b11+1:6269, b12+1:7926]	22	-1	137	0	0	136	0	0
230227-MA-4-calib	10707	38.9533	200	2.60111e+06	10706	5	937.208	4681	22.18	17.18	0	KDQGGYTMHQDQEGDTDAGLKESPLQTPTEDGSEEPGSETSDAK	KDQGGYTM[Common Variable:Oxidation on M]HQDQEGDTDAGLKESPLQTPTEDGSEEPGSETSDAK	KDQGGYTMHQDQEGDTDAGLKESPLQTPTEDGSEEPGSETSDAK	1	8	Oxidation on M	O	O	1	2	4681	0.00424	0.91	P10636-8	Isoform Tau-F of Microtubule-associated protein tau	primary:MAPT	Homo sapiens	N	N	full	[24 to 67]	R	S		T	[b1+1, b2+1, b10+2, b11+2, b15+2, b17+2, b18+2, b19+2, b23+2];[y1+1, y2+1, y3+1, y4+1, y5+1, y6+1, y7+1, y8+1, y9+2, y10+1, y11+1, y12+1, y13+1]	[b1+1:129.10240, b2+1:244.12964, b10+2:581.75055, b11+2:639.26355, b15+2:853.83759, b17+2:961.87639, b18+2:997.39537, b19+2:1025.90263, b23+2:1254.52863];[y1+1:147.11280, y2+1:218.14991, y3+1:333.17708, y4+1:420.20846, y5+1:521.25792, y6+1:650.29828, y7+1:737.32909, y8+1:794.35289, y9+2:446.20639, y10+1:1020.44972, y11+1:1149.49156, y12+1:1236.51749, y13+1:1293.54785]	[b1+1:0.00016, b2+1:0.00046, b10+2:-0.00075, b11+2:-0.00170, b15+2:-0.00319, b17+2:-0.00022, b18+2:0.00062, b19+2:-0.00632, b23+2:-0.00797];[y1+1:-0.00000, y2+1:-0.00001, y3+1:0.00022, y4+1:-0.00043, y5+1:0.00135, y6+1:-0.00088, y7+1:-0.00210, y8+1:0.00024, y9+2:0.00009, y10+1:0.00171, y11+1:0.00096, y12+1:-0.00514, y13+1:0.00376]	[b1+1:1.24, b2+1:1.89, b10+2:-0.65, b11+2:-1.33, b15+2:-1.87, b17+2:-0.11, b18+2:0.31, b19+2:-3.08, b23+2:-3.18];[y1+1:-0.02, y2+1:-0.03, y3+1:0.65, y4+1:-1.03, y5+1:2.60, y6+1:-1.35, y7+1:-2.86, y8+1:0.30, y9+2:0.10, y10+1:1.68, y11+1:0.84, y12+1:-4.16, y13+1:2.91]	[b1+1:37806, b2+1:7422, b10+2:9362, b11+2:11741, b15+2:17034, b17+2:10987, b18+2:11723, b19+2:15089, b23+2:10151];[y1+1:11067, y2+1:36788, y3+1:10342, y4+1:15600, y5+1:31769, y6+1:13274, y7+1:13770, y8+1:31819, y9+2:94059, y10+1:33023, y11+1:21923, y12+1:9127, y13+1:14677]	22	-1	140	0	0	138	0	0
230227-MA-4-calib	9586	36.9995	155	4.237e+07	9585	4	554.53	2214.09	21.451	16.36	0	TDHGAEIVYKSPVVSGDTSPR	TDHGAEIVYKSPVVSGDTSPR	TDHGAEIVYKSPVVSGDTSPR	1	61				0	1	2214.09	-0.00031	-0.14	P10636-8	Isoform Tau-F of Microtubule-associated protein tau	primary:MAPT	Homo sapiens	N	N	full	[386 to 406]	K	H		T	[y1+1, y2+1, y3+1, y4+1, y5+1, y6+1, y7+1, y8+1, y10+1];[b2+1, b3+1, b4+1, b5+1, b6+1, b7+1, b8+1, b9+1, b10+1, b11+2, b12+2, b13+2]	[y1+1:175.11907, y2+1:272.17199, y3+1:359.20344, y4+1:460.25161, y5+1:575.27785, y6+1:632.30068, y7+1:719.33243, y8+1:818.39883, y10+1:1014.51679];[b2+1:217.08187, b3+1:354.14016, b4+1:411.16222, b5+1:482.20114, b6+1:611.24214, b7+1:724.32624, b8+1:823.39338, b9+1:986.45598, b10+1:1114.55545, b11+2:601.29620, b12+2:649.82212, b13+2:699.35775]	[y1+1:0.00012, y2+1:0.00028, y3+1:-0.00030, y4+1:0.00019, y5+1:-0.00052, y6+1:0.00085, y7+1:0.00057, y8+1:-0.00144, y10+1:-0.00466];[b2+1:-0.00003, b3+1:-0.00065, b4+1:-0.00006, b5+1:0.00175, b6+1:0.00016, b7+1:0.00020, b8+1:-0.00108, b9+1:-0.00181, b10+1:0.00270, b11+2:0.00035, b12+2:-0.00058, b13+2:0.00227]	[y1+1:0.70, y2+1:1.03, y3+1:-0.85, y4+1:0.42, y5+1:-0.90, y6+1:1.34, y7+1:0.80, y8+1:-1.77, y10+1:-4.60];[b2+1:-0.12, b3+1:-1.84, b4+1:-0.14, b5+1:3.64, b6+1:0.25, b7+1:0.27, b8+1:-1.31, b9+1:-1.84, b10+1:2.42, b11+2:0.29, b12+2:-0.44, b13+2:1.63]	[y1+1:337790, y2+1:746787, y3+1:868312, y4+1:2680712, y5+1:1187609, y6+1:1971362, y7+1:3154235, y8+1:533234, y10+1:111486];[b2+1:158570, b3+1:360291, b4+1:269892, b5+1:339595, b6+1:1264806, b7+1:1516605, b8+1:1187774, b9+1:752662, b10+1:160860, b11+2:566699, b12+2:427974, b13+2:516407]	21	-1	143	0	0	141	0	0
230227-MA-4-calib	11893	40.9404	157	1.19459e+06	11892	5	934.009	4665.01	21.239	16.239	0	KDQGGYTMHQDQEGDTDAGLKESPLQTPTEDGSEEPGSETSDAK	KDQGGYTMHQDQEGDTDAGLKESPLQTPTEDGSEEPGSETSDAK	KDQGGYTMHQDQEGDTDAGLKESPLQTPTEDGSEEPGSETSDAK	1	3				0	2	4665.01	0.00303	0.65	P10636-8	Isoform Tau-F of Microtubule-associated protein tau	primary:MAPT	Homo sapiens	N	N	full	[24 to 67]	R	S		T	[b1+1, b11+2, b12+2, b13+2, b20+2, b25+2, b27+3];[y1+1, y2+1, y3+1, y4+1, y5+1, y6+1, y7+1, y8+1, y9+1, y10+1, y11+1, y12+1, y13+1, y17+2]	[b1+1:129.10256, b11+2:631.26648, b12+2:695.29733, b13+2:759.81707, b20+2:1074.45019, b25+2:1351.60155, b27+3:977.77197];[y1+1:147.11266, y2+1:218.14967, y3+1:333.17758, y4+1:420.20862, y5+1:521.25828, y6+1:650.29936, y7+1:737.33054, y8+1:794.35144, y9+1:891.40535, y10+1:1020.44973, y11+1:1149.49059, y12+1:1236.52684, y13+1:1293.53986, y17+2:868.36095]	[b1+1:0.00032, b11+2:-0.00094, b12+2:0.00220, b13+2:-0.00092, b20+2:-0.00035, b25+2:-0.00404, b27+3:-0.00475];[y1+1:-0.00014, y2+1:-0.00025, y3+1:0.00072, y4+1:-0.00027, y5+1:0.00172, y6+1:0.00019, y7+1:-0.00065, y8+1:-0.00122, y9+1:-0.00007, y10+1:0.00172, y11+1:-0.00001, y12+1:0.00421, y13+1:-0.00423, y17+2:0.00055]	[b1+1:2.53, b11+2:-0.74, b12+2:1.58, b13+2:-0.60, b20+2:-0.16, b25+2:-1.49, b27+3:-1.62];[y1+1:-0.99, y2+1:-1.15, y3+1:2.17, y4+1:-0.65, y5+1:3.30, y6+1:0.30, y7+1:-0.88, y8+1:-1.53, y9+1:-0.07, y10+1:1.69, y11+1:-0.01, y12+1:3.41, y13+1:-3.27, y17+2:0.32]	[b1+1:20996, b11+2:8639, b12+2:4782, b13+2:10308, b20+2:17775, b25+2:3429, b27+3:7067];[y1+1:3703, y2+1:17903, y3+1:4618, y4+1:7496, y5+1:13944, y6+1:4877, y7+1:6377, y8+1:12337, y9+1:98545, y10+1:14672, y11+1:9623, y12+1:4812, y13+1:6963, y17+2:7161]	21	-1	154	0	0	152	0	0
230227-MA-4-calib	14459	45.0071	200	7.0825e+06	14458	4	659.561	2634.21	21.231	16.231	0	AEPRQEFEVMEDHAGTYGLGDRK	AEPRQEFEVMEDHAGTYGLGDRK	AEPRQEFEVMEDHAGTYGLGDRK	1	31				0	2	2634.21	0.00039	0.15	P10636-8	Isoform Tau-F of Microtubule-associated protein tau	primary:MAPT	Homo sapiens	N	N	full:M cleaved	[2 to 24]	M	D		T	[b2+1, b4+1, b5+1, b6+1, b8+1, b9+1, b12+1];[y2+1, y3+1, y4+1, y5+1, y6+1, y7+1, y9+1, y10+1, y11+2, y12+2, y13+2, y14+2, y15+2, y21+3]	[b2+1:201.08711, b4+1:454.24034, b5+1:582.30325, b6+1:711.34568, b8+1:987.45407, b9+1:1086.51577, b12+1:1461.63873];[y2+1:303.21361, y3+1:418.24212, y4+1:475.26234, y5+1:588.34818, y6+1:645.36723, y7+1:808.43233, y9+1:966.49985, y10+1:1037.53768, y11+2:587.80237, y12+2:645.31340, y13+2:709.83462, y14+2:775.35510, y15+2:824.88955, y21+3:812.38474]	[b2+1:0.00013, b4+1:-0.00052, b5+1:0.00381, b6+1:0.00365, b8+1:0.00103, b9+1:-0.00568, b12+1:0.00726];[y2+1:-0.00030, y3+1:0.00126, y4+1:0.00001, y5+1:0.00179, y6+1:-0.00062, y7+1:0.00115, y9+1:-0.00047, y10+1:0.00024, y11+2:0.00112, y12+2:-0.00377, y13+2:-0.00392, y14+2:-0.00344, y15+2:-0.00296, y21+3:-0.00116]	[b2+1:0.64, b4+1:-1.14, b5+1:6.56, b6+1:5.14, b8+1:1.04, b9+1:-5.23, b12+1:4.97];[y2+1:-1.01, y3+1:3.02, y4+1:0.03, y5+1:3.05, y6+1:-0.96, y7+1:1.43, y9+1:-0.49, y10+1:0.23, y11+2:0.95, y12+2:-2.93, y13+2:-2.77, y14+2:-2.22, y15+2:-1.79, y21+3:-0.48]	[b2+1:158054, b4+1:12895, b5+1:19270, b6+1:70288, b8+1:94428, b9+1:23568, b12+1:19544];[y2+1:113794, y3+1:17980, y4+1:195585, y5+1:22003, y6+1:137603, y7+1:46315, y9+1:213558, y10+1:157036, y11+2:86626, y12+2:30521, y13+2:39689, y14+2:66556, y15+2:30720, y21+3:79654]	21	-1	156	0	0	154	0	0
230227-MA-4-calib	28213	76.3412	50	331986	28212	3	1081.87	3242.6	20.553	15.553	0	HLSNVSSTGSIDMVDSPQLATLADEVSASLAK	HLSNVSSTGSIDMVDSPQLATLADEVSASLAK	HLSNVSSTGSIDMVDSPQLATLADEVSASLAK	1	20				0	0	3242.6	-0.00034	-0.1	P10636-8	Isoform Tau-F of Microtubule-associated protein tau	primary:MAPT	Homo sapiens	N	N	full	[407 to 438]	R	Q		T	[y1+1, y2+1, y3+1, y4+1, y6+1, y7+1, y8+1, y9+1, y10+1, y11+1, y12+1, y13+1];[b2+1, b5+1, b8+1, b10+1, b11+1, b12+1, b13+1, b16+1]	[y1+1:147.11322, y2+1:218.14990, y3+1:331.23440, y4+1:418.26587, y6+1:576.33513, y7+1:675.39967, y8+1:804.44332, y9+1:919.47315, y10+1:990.51469, y11+1:1103.59381, y12+1:1204.64058, y13+1:1275.68485];[b2+1:251.15076, b5+1:551.29494, b8+1:826.40618, b10+1:970.45522, b11+1:1083.54101, b12+1:1198.56706, b13+1:1329.60973, b16+1:1630.73461]	[y1+1:0.00042, y2+1:-0.00002, y3+1:0.00042, y4+1:-0.00014, y6+1:-0.00002, y7+1:-0.00390, y8+1:-0.00284, y9+1:0.00004, y10+1:0.00448, y11+1:-0.00047, y12+1:-0.00137, y13+1:0.00578];[b2+1:0.00051, b5+1:0.00131, b8+1:0.00082, b10+1:-0.00363, b11+1:-0.00190, b12+1:-0.00279, b13+1:-0.00061, b16+1:-0.00312]	[y1+1:2.86, y2+1:-0.08, y3+1:1.27, y4+1:-0.33, y6+1:-0.03, y7+1:-5.78, y8+1:-3.54, y9+1:0.05, y10+1:4.53, y11+1:-0.43, y12+1:-1.14, y13+1:4.53];[b2+1:2.02, b5+1:2.39, b8+1:0.99, b10+1:-3.75, b11+1:-1.75, b12+1:-2.33, b13+1:-0.46, b16+1:-1.91]	[y1+1:2862, y2+1:3693, y3+1:3711, y4+1:13791, y6+1:11728, y7+1:5896, y8+1:4539, y9+1:12028, y10+1:20670, y11+1:9851, y12+1:19109, y13+1:15584];[b2+1:9649, b5+1:11141, b8+1:3777, b10+1:3636, b11+1:6181, b12+1:11391, b13+1:6864, b16+1:7565]	20	-1	165	0	0	163	0	0
230227-MA-4-calib	28400	76.8449	52	294741	28399	3	1081.87	3242.6	20.475	15.475	0	HLSNVSSTGSIDMVDSPQLATLADEVSASLAK	HLSNVSSTGSIDMVDSPQLATLADEVSASLAK	HLSNVSSTGSIDMVDSPQLATLADEVSASLAK	1	20				0	0	3242.6	0.00226	0.7	P10636-8	Isoform Tau-F of Microtubule-associated protein tau	primary:MAPT	Homo sapiens	N	N	full	[407 to 438]	R	Q		T	[y1+1, y2+1, y4+1, y5+1, y6+1, y7+1, y8+1, y9+1, y10+1, y11+1, y12+1, y13+1, y14+1, y16+1];[b2+1, b5+1, b7+1, b10+1, b12+1, b13+1]	[y1+1:147.11311, y2+1:218.15050, y4+1:418.26623, y5+1:489.30416, y6+1:576.33658, y7+1:675.40607, y8+1:804.44163, y9+1:919.47142, y10+1:990.51368, y11+1:1103.59370, y12+1:1204.63814, y13+1:1275.67614, y14+1:1388.75924, y16+1:1613.88045];[b2+1:251.15045, b5+1:551.29548, b7+1:725.35784, b10+1:970.45480, b12+1:1198.56659, b13+1:1329.61055]	[y1+1:0.00031, y2+1:0.00058, y4+1:0.00022, y5+1:0.00104, y6+1:0.00142, y7+1:0.00250, y8+1:-0.00453, y9+1:-0.00169, y10+1:0.00347, y11+1:-0.00058, y12+1:-0.00382, y13+1:-0.00294, y14+1:-0.00390, y16+1:0.00598];[b2+1:0.00019, b5+1:0.00185, b7+1:0.00016, b10+1:-0.00405, b12+1:-0.00326, b13+1:0.00021]	[y1+1:2.11, y2+1:2.67, y4+1:0.52, y5+1:2.13, y6+1:2.48, y7+1:3.71, y8+1:-5.64, y9+1:-1.84, y10+1:3.50, y11+1:-0.52, y12+1:-3.17, y13+1:-2.30, y14+1:-2.81, y16+1:3.71];[b2+1:0.78, b5+1:3.37, b7+1:0.22, b10+1:-4.17, b12+1:-2.73, b13+1:0.16]	[y1+1:5311, y2+1:3830, y4+1:9057, y5+1:3964, y6+1:7336, y7+1:4234, y8+1:4810, y9+1:10434, y10+1:14778, y11+1:9208, y12+1:12709, y13+1:11759, y14+1:3864, y16+1:4254];[b2+1:5031, b5+1:7406, b7+1:4395, b10+1:5335, b12+1:8065, b13+1:4112]	20	-1	166	0	0	164	0	0
230227-MA-4-calib	10082	37.8878	139	3.63269e+06	10081	4	554.53	2214.09	20.437	15.34	0	TDHGAEIVYKSPVVSGDTSPR	TDHGAEIVYKSPVVSGDTSPR	TDHGAEIVYKSPVVSGDTSPR	1	61				0	1	2214.09	0.00047	0.21	P10636-8	Isoform Tau-F of Microtubule-associated protein tau	primary:MAPT	Homo sapiens	N	N	full	[386 to 406]	K	H		T	[y1+1, y2+1, y3+1, y4+1, y5+1, y6+1, y7+1, y8+1];[b2+1, b3+1, b4+1, b5+1, b6+1, b7+1, b8+1, b9+1, b10+1, b11+2, b12+2, b13+2]	[y1+1:175.11883, y2+1:272.17166, y3+1:359.20334, y4+1:460.25144, y5+1:575.27760, y6+1:632.29955, y7+1:719.33103, y8+1:818.39397];[b2+1:217.08204, b3+1:354.14178, b4+1:411.16217, b5+1:482.20009, b6+1:611.24108, b7+1:724.32646, b8+1:823.39337, b9+1:986.46002, b10+1:1114.55812, b11+2:601.29524, b12+2:649.82162, b13+2:699.35544]	[y1+1:-0.00012, y2+1:-0.00006, y3+1:-0.00041, y4+1:0.00002, y5+1:-0.00077, y6+1:-0.00028, y7+1:-0.00083, y8+1:-0.00630];[b2+1:0.00015, b3+1:0.00097, b4+1:-0.00010, b5+1:0.00070, b6+1:-0.00091, b7+1:0.00041, b8+1:-0.00109, b9+1:0.00223, b10+1:0.00537, b11+2:-0.00158, b12+2:-0.00158, b13+2:-0.00235]	[y1+1:-0.69, y2+1:-0.21, y3+1:-1.14, y4+1:0.05, y5+1:-1.34, y6+1:-0.45, y7+1:-1.16, y8+1:-7.70];[b2+1:0.67, b3+1:2.75, b4+1:-0.26, b5+1:1.46, b6+1:-1.48, b7+1:0.57, b8+1:-1.32, b9+1:2.26, b10+1:4.82, b11+2:-1.32, b12+2:-1.22, b13+2:-1.68]	[y1+1:28133, y2+1:72619, y3+1:86385, y4+1:242148, y5+1:89051, y6+1:159184, y7+1:251955, y8+1:41075];[b2+1:14909, b3+1:35025, b4+1:18987, b5+1:27725, b6+1:126066, b7+1:121601, b8+1:93357, b9+1:57781, b10+1:12423, b11+2:50668, b12+2:24718, b13+2:32628]	20	-1	168	0	0	166	0	0
230227-MA-4-calib	9929	37.5366	130	2.83529e+06	9928	3	739.038	2214.09	20.426	15.426	0	TDHGAEIVYKSPVVSGDTSPR	TDHGAEIVYKSPVVSGDTSPR	TDHGAEIVYKSPVVSGDTSPR	1	61				0	1	2214.09	0.00125	0.57	P10636-8	Isoform Tau-F of Microtubule-associated protein tau	primary:MAPT	Homo sapiens	N	N	full	[386 to 406]	K	H		T	[y1+1, y2+1, y3+1, y4+1, y5+1, y6+1, y7+1, y8+1, y9+1, y10+1, y11+1, y12+1, y13+1];[b3+1, b4+1, b5+1, b6+1, b7+1, b8+1, b9+1]	[y1+1:175.11951, y2+1:272.17206, y3+1:359.20473, y4+1:460.25199, y5+1:575.27897, y6+1:632.30030, y7+1:719.33268, y8+1:818.40094, y9+1:917.46875, y10+1:1014.52142, y11+1:1101.55138, y12+1:1229.65450, y13+1:1392.71168];[b3+1:354.14103, b4+1:411.16262, b5+1:482.19985, b6+1:611.24280, b7+1:724.32807, b8+1:823.39462, b9+1:986.45721]	[y1+1:0.00056, y2+1:0.00034, y3+1:0.00098, y4+1:0.00057, y5+1:0.00061, y6+1:0.00047, y7+1:0.00082, y8+1:0.00066, y9+1:0.00006, y10+1:-0.00003, y11+1:-0.00209, y12+1:0.00606, y13+1:-0.00009];[b3+1:0.00022, b4+1:0.00034, b5+1:0.00046, b6+1:0.00082, b7+1:0.00203, b8+1:0.00017, b9+1:-0.00058]	[y1+1:3.20, y2+1:1.27, y3+1:2.75, y4+1:1.24, y5+1:1.05, y6+1:0.74, y7+1:1.14, y8+1:0.81, y9+1:0.07, y10+1:-0.03, y11+1:-1.90, y12+1:4.93, y13+1:-0.06];[b3+1:0.63, b4+1:0.84, b5+1:0.95, b6+1:1.35, b7+1:2.81, b8+1:0.20, b9+1:-0.59]	[y1+1:4685, y2+1:9967, y3+1:6555, y4+1:96872, y5+1:8159, y6+1:50741, y7+1:133682, y8+1:138126, y9+1:32513, y10+1:191263, y11+1:122909, y12+1:21795, y13+1:12032];[b3+1:47791, b4+1:18277, b5+1:23530, b6+1:69337, b7+1:76911, b8+1:85836, b9+1:58221]	20	-1	169	0	0	167	0	0
230227-MA-4-calib	13870	44.1505	161	2.98192e+06	13869	4	613.341	2449.33	20.274	15.274	0	DNIKHVPGGGSVQIVYKPVDLSK	DNIKHVPGGGSVQIVYKPVDLSK	DNIKHVPGGGSVQIVYKPVDLSK	1	22				0	2	2449.33	0.0008	0.33	P10636-8	Isoform Tau-F of Microtubule-associated protein tau	primary:MAPT	Homo sapiens	N	N	full	[295 to 317]	K	V		T	[y1+1, y2+1, y3+1, y4+1, y6+1, y7+1, y8+1, y9+1, y10+1, y11+1, y16+2, y17+3];[b2+1, b3+1, b4+1, b5+1, b6+1, b8+1, b11+2, b12+2]	[y1+1:147.11285, y2+1:234.14489, y3+1:347.22929, y4+1:462.25538, y6+1:658.37690, y7+1:786.47386, y8+1:949.53464, y9+1:1048.60366, y10+1:1161.69852, y11+1:1289.75015, y16+2:823.95909, y17+3:581.99294];[b2+1:230.07729, b3+1:343.16132, b4+1:471.25567, b5+1:608.31720, b6+1:707.38401, b8+1:861.45036, b11+2:531.76902, b12+2:581.30465]	[y1+1:0.00004, y2+1:0.00006, y3+1:0.00039, y4+1:-0.00046, y6+1:-0.00012, y7+1:0.00188, y8+1:-0.00067, y9+1:-0.00006, y10+1:0.01073, y11+1:0.00378, y16+2:-0.00030, y17+3:0.00031];[b2+1:0.00014, b3+1:0.00011, b4+1:-0.00050, b5+1:0.00211, b6+1:0.00051, b8+1:-0.00737, b11+2:-0.00191, b12+2:0.00093]	[y1+1:0.29, y2+1:0.25, y3+1:1.13, y4+1:-0.99, y6+1:-0.18, y7+1:2.39, y8+1:-0.71, y9+1:-0.06, y10+1:9.25, y11+1:2.93, y16+2:-0.18, y17+3:0.18];[b2+1:0.62, b3+1:0.31, b4+1:-1.07, b5+1:3.48, b6+1:0.72, b8+1:-8.57, b11+2:-1.80, b12+2:0.80]	[y1+1:27208, y2+1:47867, y3+1:43291, y4+1:23496, y6+1:147353, y7+1:33323, y8+1:61810, y9+1:52404, y10+1:21683, y11+1:7999, y16+2:34082, y17+3:37573];[b2+1:79867, b3+1:27200, b4+1:4934, b5+1:33532, b6+1:86427, b8+1:5552, b11+2:20460, b12+2:20597]	20	-1	175	0	0	173	0	0
230227-MA-4-calib	12691	42.5028	135	1.27521e+06	12690	4	1139.24	4552.91	20.239	15.239	0	DQGGYTMHQDQEGDTDAGLKESPLQTPTEDGSEEPGSETSDAK	DQGGYTM[Common Variable:Oxidation on M]HQDQEGDTDAGLKESPLQTPTEDGSEEPGSETSDAK	DQGGYTMHQDQEGDTDAGLKESPLQTPTEDGSEEPGSETSDAK	1	16	Oxidation on M	O	O	1	1	4552.91	0.00658	1.44	P10636-8	Isoform Tau-F of Microtubule-associated protein tau	primary:MAPT	Homo sapiens	N	N	full	[25 to 67]	K	S		T	[y1+1, y2+1, y3+1, y4+1, y5+1, y6+1, y7+1, y8+1, y9+2, y10+1, y12+1, y13+1, y14+1, y17+2];[b2+1, b8+1, b12+1, b16+1, b22+2, b24+2]	[y1+1:147.11290, y2+1:218.15004, y3+1:333.17653, y4+1:420.20863, y5+1:521.25668, y6+1:650.29832, y7+1:737.33138, y8+1:794.35080, y9+2:446.20643, y10+1:1020.44821, y12+1:1236.52342, y13+1:1293.54281, y14+1:1408.56842, y17+2:868.36147];[b2+1:244.09324, b8+1:906.34326, b12+1:1406.52093, b16+1:1794.66123, b22+2:1190.48540, b24+2:1295.55179]	[y1+1:0.00010, y2+1:0.00013, y3+1:-0.00033, y4+1:-0.00026, y5+1:0.00011, y6+1:-0.00084, y7+1:0.00019, y8+1:-0.00185, y9+2:0.00016, y10+1:0.00020, y12+1:0.00079, y13+1:-0.00128, y14+1:-0.00262, y17+2:0.00159];[b2+1:0.00044, b8+1:0.00222, b12+1:-0.00680, b16+1:0.01047, b22+2:0.00053, b24+2:-0.00352]	[y1+1:0.65, y2+1:0.58, y3+1:-0.98, y4+1:-0.61, y5+1:0.22, y6+1:-1.30, y7+1:0.25, y8+1:-2.34, y9+2:0.18, y10+1:0.19, y12+1:0.64, y13+1:-0.99, y14+1:-1.86, y17+2:0.92];[b2+1:1.82, b8+1:2.45, b12+1:-4.84, b16+1:5.83, b22+2:0.22, b24+2:-1.36]	[y1+1:5924, y2+1:29303, y3+1:10514, y4+1:18960, y5+1:24880, y6+1:8749, y7+1:11828, y8+1:15676, y9+2:36874, y10+1:22385, y12+1:6826, y13+1:11281, y14+1:11977, y17+2:30952];[b2+1:20228, b8+1:4993, b12+1:6577, b16+1:4242, b22+2:13609, b24+2:8477]	20	-1	176	0	0	174	0	0
230227-MA-4-calib	13266	43.3289	143	1.29632e+06	13255	4	1139.23	4552.91	20.22	15.194	0	DQGGYTMHQDQEGDTDAGLKESPLQTPTEDGSEEPGSETSDAK	DQGGYTM[Common Variable:Oxidation on M]HQDQEGDTDAGLKESPLQTPTEDGSEEPGSETSDAK	DQGGYTMHQDQEGDTDAGLKESPLQTPTEDGSEEPGSETSDAK	1	16	Oxidation on M	O	O	1	1	4552.91	0.00042	0.09	P10636-8	Isoform Tau-F of Microtubule-associated protein tau	primary:MAPT	Homo sapiens	N	N	full	[25 to 67]	K	S		T	[y1+1, y2+1, y3+1, y4+1, y5+1, y6+1, y7+1, y8+1, y9+2, y10+1, y11+1, y12+1, y13+1, y14+1, y17+1];[b2+1, b4+1, b8+1, b9+1, b11+1]	[y1+1:147.11291, y2+1:218.14988, y3+1:333.17601, y4+1:420.20990, y5+1:521.25679, y6+1:650.29865, y7+1:737.33025, y8+1:794.35093, y9+2:446.20638, y10+1:1020.44647, y11+1:1149.48747, y12+1:1236.51847, y13+1:1293.55199, y14+1:1408.56276, y17+1:1735.71896];[b2+1:244.09285, b4+1:358.13432, b8+1:906.33347, b9+1:1034.40489, b11+1:1277.49497]	[y1+1:0.00011, y2+1:-0.00003, y3+1:-0.00086, y4+1:0.00101, y5+1:0.00022, y6+1:-0.00052, y7+1:-0.00094, y8+1:-0.00172, y9+2:0.00006, y10+1:-0.00154, y11+1:-0.00313, y12+1:-0.00416, y13+1:0.00790, y14+1:-0.00827, y17+1:0.00488];[b2+1:0.00005, b4+1:-0.00140, b8+1:-0.00758, b9+1:0.00527, b11+1:0.00982]	[y1+1:0.72, y2+1:-0.16, y3+1:-2.58, y4+1:2.42, y5+1:0.42, y6+1:-0.79, y7+1:-1.27, y8+1:-2.17, y9+2:0.07, y10+1:-1.51, y11+1:-2.73, y12+1:-3.37, y13+1:6.11, y14+1:-5.88, y17+1:2.81];[b2+1:0.22, b4+1:-3.93, b8+1:-8.37, b9+1:5.10, b11+1:7.70]	[y1+1:12324, y2+1:32219, y3+1:7897, y4+1:18116, y5+1:30307, y6+1:12381, y7+1:13886, y8+1:21949, y9+2:34182, y10+1:17021, y11+1:10229, y12+1:5382, y13+1:17594, y14+1:8021, y17+1:5072];[b2+1:18570, b4+1:4056, b8+1:4033, b9+1:7422, b11+1:4374]	20	-1	178	0	0	176	0	0
230227-MA-4-calib	15166	46.297	200	2.33987e+06	15165	6	722.318	4327.87	20.181	15.181	0	QEFEVMEDHAGTYGLGDRKDQGGYTMHQDQEGDTDAGLK	QEFEVMEDHAGTYGLGDRKDQGGYTMHQDQEGDTDAGLK	QEFEVMEDHAGTYGLGDRKDQGGYTMHQDQEGDTDAGLK	1	4				0	2	4327.87	0.00048	0.11	P10636-8	Isoform Tau-F of Microtubule-associated protein tau	primary:MAPT	Homo sapiens	N	N	full	[6 to 44]	R	E		T	[b1+1, b2+1, b3+1];[y1+1, y2+1, y3+1, y4+1, y5+1, y6+1, y7+1, y8+1, y9+1, y10+1, y11+1, y12+1, y13+2, y15+2, y24+3, y26+3, y34+4]	[b1+1:129.06618, b2+1:258.10868, b3+1:405.17697];[y1+1:147.11289, y2+1:260.19743, y3+1:317.21882, y4+1:388.25601, y5+1:503.28406, y6+1:604.33171, y7+1:719.35489, y8+1:776.37952, y9+1:905.42070, y10+1:1033.47440, y11+1:1148.50937, y12+1:1276.56890, y13+2:707.31754, y15+2:823.36055, y24+3:874.72052, y26+3:931.42273, y34+4:924.90453]	[b1+1:0.00033, b2+1:0.00023, b3+1:0.00011];[y1+1:0.00008, y2+1:0.00056, y3+1:0.00049, y4+1:0.00056, y5+1:0.00167, y6+1:0.00164, y7+1:-0.00212, y8+1:0.00104, y9+1:-0.00037, y10+1:-0.00524, y11+1:0.00279, y12+1:0.00374, y13+2:0.00372, y15+2:0.00158, y24+3:-0.00149, y26+3:-0.00039, y34+4:0.00375]	[b1+1:2.56, b2+1:0.91, b3+1:0.26];[y1+1:0.57, y2+1:2.17, y3+1:1.55, y4+1:1.45, y5+1:3.32, y6+1:2.72, y7+1:-2.95, y8+1:1.34, y9+1:-0.41, y10+1:-5.08, y11+1:2.43, y12+1:2.93, y13+2:2.64, y15+2:0.96, y24+3:-0.57, y26+3:-0.14, y34+4:1.01]	[b1+1:12345, b2+1:19136, b3+1:7081];[y1+1:28753, y2+1:12638, y3+1:24975, y4+1:71478, y5+1:14167, y6+1:32420, y7+1:10522, y8+1:52857, y9+1:18165, y10+1:13931, y11+1:20640, y12+1:5268, y13+2:16001, y15+2:10151, y24+3:19618, y26+3:16321, y34+4:17055]	20	-1	182	0	0	179	0	0
230227-MA-4-calib	13575	43.7659	167	1.25376e+07	13567	4	613.341	2449.34	19.303	13.271	0	DNIKHVPGGGSVQIVYKPVDLSK	DNIKHVPGGGSVQIVYKPVDLSK	DNIKHVPGGGSVQIVYKPVDLSK	1	22				0	2	2449.33	0.0021	0.86	P10636-8	Isoform Tau-F of Microtubule-associated protein tau	primary:MAPT	Homo sapiens	N	N	full	[295 to 317]	K	V		T	[y1+1, y2+1, y3+1, y4+1, y5+1, y6+1, y7+1, y8+1, y9+1, y10+1, y11+1, y16+2, y17+3];[b2+1, b3+1, b5+1, b6+1, b13+2, b14+2]	[y1+1:147.11277, y2+1:234.14494, y3+1:347.22957, y4+1:462.25554, y5+1:561.32666, y6+1:658.37729, y7+1:786.47410, y8+1:949.53509, y9+1:1048.60230, y10+1:1161.69763, y11+1:1289.73798, y16+2:823.95993, y17+3:581.99288];[b2+1:230.07720, b3+1:343.16090, b5+1:608.31512, b6+1:707.38261, b13+2:645.33144, b14+2:701.87579]	[y1+1:-0.00003, y2+1:0.00011, y3+1:0.00067, y4+1:-0.00030, y5+1:0.00241, y6+1:0.00027, y7+1:0.00212, y8+1:-0.00021, y9+1:-0.00142, y10+1:0.00985, y11+1:-0.00839, y16+2:0.00139, y17+3:0.00012];[b2+1:0.00005, b3+1:-0.00031, b5+1:0.00003, b6+1:-0.00089, b13+2:-0.00408, b14+2:0.00056]	[y1+1:-0.23, y2+1:0.46, y3+1:1.93, y4+1:-0.65, y5+1:4.30, y6+1:0.42, y7+1:2.69, y8+1:-0.23, y9+1:-1.36, y10+1:8.48, y11+1:-6.51, y16+2:0.85, y17+3:0.07];[b2+1:0.23, b3+1:-0.92, b5+1:0.05, b6+1:-1.27, b13+2:-3.16, b14+2:0.40]	[y1+1:138738, y2+1:183203, y3+1:156729, y4+1:97737, y5+1:34910, y6+1:730668, y7+1:164114, y8+1:308114, y9+1:220823, y10+1:94368, y11+1:41686, y16+2:176319, y17+3:260740];[b2+1:319752, b3+1:102279, b5+1:128396, b6+1:411071, b13+2:175092, b14+2:50846]	19	-1	198	0	0	194	0	0
230227-MA-4-calib	16169	48.2114	191	1.92423e+06	16154	5	791.977	3954.85	19.291	14.291	0	QAAAQPHTEIPEGTTAEEAGIGDTPSLEDEAAGHVTQAR	QAAAQPHTEIPEGTTAEEAGIGDTPSLEDEAAGHVTQAR	QAAAQPHTEIPEGTTAEEAGIGDTPSLEDEAAGHVTQAR	1	24				0	0	3954.85	0.00203	0.51	P10636-8	Isoform Tau-F of Microtubule-associated protein tau	primary:MAPT	Homo sapiens	N	N	full	[88 to 126]	K	M		T	[y1+1, y2+1, y3+1, y4+1, y5+1, y6+1, y7+1, y8+1, y9+1, y10+1, y11+1, y12+1, y13+2, y14+1, y15+2];[b2+1, b3+1, b4+1, b10+1]	[y1+1:175.11903, y2+1:246.15597, y3+1:374.21517, y4+1:475.26260, y5+1:574.33077, y6+1:711.38907, y7+1:768.41146, y8+1:839.44828, y9+1:910.48435, y10+1:1039.52734, y11+1:1154.55498, y12+1:1283.59824, y13+2:698.84412, y14+1:1483.70760, y15+2:790.88632];[b2+1:200.10316, b3+1:271.14024, b4+1:342.17705, b10+1:1047.51603]	[y1+1:0.00008, y2+1:-0.00009, y3+1:0.00053, y4+1:0.00028, y5+1:0.00003, y6+1:-0.00058, y7+1:0.00035, y8+1:0.00005, y9+1:-0.00098, y10+1:-0.00059, y11+1:0.00010, y12+1:0.00078, y13+2:-0.00056, y14+1:-0.00596, y15+2:-0.00095];[b2+1:0.00020, b3+1:0.00016, b4+1:-0.00015, b10+1:-0.00576]	[y1+1:0.45, y2+1:-0.38, y3+1:1.42, y4+1:0.58, y5+1:0.06, y6+1:-0.81, y7+1:0.45, y8+1:0.06, y9+1:-1.08, y10+1:-0.57, y11+1:0.09, y12+1:0.61, y13+2:-0.40, y14+1:-4.02, y15+2:-0.60];[b2+1:0.98, b3+1:0.60, b4+1:-0.43, b10+1:-5.50]	[y1+1:23530, y2+1:21039, y3+1:14642, y4+1:43218, y5+1:35444, y6+1:21973, y7+1:68672, y8+1:57561, y9+1:50152, y10+1:31815, y11+1:44713, y12+1:36328, y13+2:12824, y14+1:10941, y15+2:47693];[b2+1:13131, b3+1:7084, b4+1:7812, b10+1:11080]	19	-1	199	0	0	195	0	0
230227-MA-4-calib	11636	40.4726	123	782177	11634	5	937.208	4681	19.28	14.28	0	KDQGGYTMHQDQEGDTDAGLKESPLQTPTEDGSEEPGSETSDAK	KDQGGYTM[Common Variable:Oxidation on M]HQDQEGDTDAGLKESPLQTPTEDGSEEPGSETSDAK	KDQGGYTMHQDQEGDTDAGLKESPLQTPTEDGSEEPGSETSDAK	1	8	Oxidation on M	O	O	1	2	4681	0.00328	0.7	P10636-8	Isoform Tau-F of Microtubule-associated protein tau	primary:MAPT	Homo sapiens	N	N	full	[24 to 67]	R	S		T	[b1+1, b2+1, b13+2, b20+2, b27+3];[y1+1, y2+1, y4+1, y5+1, y6+1, y7+1, y8+1, y9+1, y10+1, y11+1, y12+1, y13+1, y14+1, y17+2]	[b1+1:129.10242, b2+1:244.12949, b13+2:767.81505, b20+2:1082.44753, b27+3:983.10455];[y1+1:147.11280, y2+1:218.15007, y4+1:420.20923, y5+1:521.25784, y6+1:650.29846, y7+1:737.32973, y8+1:794.35442, y9+1:891.40526, y10+1:1020.44468, y11+1:1149.49166, y12+1:1236.52382, y13+1:1293.53722, y14+1:1408.56267, y17+2:868.35940]	[b1+1:0.00018, b2+1:0.00031, b13+2:0.00013, b20+2:-0.00059, b27+3:-0.00194];[y1+1:-0.00001, y2+1:0.00015, y4+1:0.00034, y5+1:0.00127, y6+1:-0.00070, y7+1:-0.00146, y8+1:0.00177, y9+1:-0.00016, y10+1:-0.00333, y11+1:0.00105, y12+1:0.00119, y13+1:-0.00688, y14+1:-0.00837, y17+2:-0.00254]	[b1+1:1.44, b2+1:1.28, b13+2:0.09, b20+2:-0.27, b27+3:-0.66];[y1+1:-0.04, y2+1:0.69, y4+1:0.80, y5+1:2.45, y6+1:-1.08, y7+1:-1.99, y8+1:2.23, y9+1:-0.18, y10+1:-3.27, y11+1:0.92, y12+1:0.96, y13+1:-5.32, y14+1:-5.95, y17+2:-1.47]	[b1+1:12552, b2+1:5083, b13+2:4115, b20+2:12608, b27+3:9135];[y1+1:3436, y2+1:14503, y4+1:6809, y5+1:10358, y6+1:4828, y7+1:6411, y8+1:11231, y9+1:77379, y10+1:9837, y11+1:6693, y12+1:3857, y13+1:7245, y14+1:6004, y17+2:7072]	19	-1	200	0	0	196	0	0
230227-MA-4-calib	19994	54.8886	150	1.11196e+06	19984	6	982.807	5890.8	19.259	14.259	0	STPTAEDVTAPLVDEGAPGKQAAAQPHTEIPEGTTAEEAGIGDTPSLEDEAAGHVTQAR	STPTAEDVTAPLVDEGAPGKQAAAQPHTEIPEGTTAEEAGIGDTPSLEDEAAGHVTQAR	STPTAEDVTAPLVDEGAPGKQAAAQPHTEIPEGTTAEEAGIGDTPSLEDEAAGHVTQAR	1	4				0	1	5890.79	0.00976	1.66	P10636-8	Isoform Tau-F of Microtubule-associated protein tau	primary:MAPT	Homo sapiens	N	N	full	[68 to 126]	K	M		T	[y1+1, y2+1, y3+1, y4+1, y5+1, y6+1, y7+1, y8+1, y9+1, y10+1, y11+1, y12+1, y15+2, y16+2, y17+2, y18+2];[b2+1, b3+1, b4+1]	[y1+1:175.11886, y2+1:246.15672, y3+1:374.21577, y4+1:475.26298, y5+1:574.33000, y6+1:711.38870, y7+1:768.41350, y8+1:839.44935, y9+1:910.48722, y10+1:1039.52449, y11+1:1154.55731, y12+1:1283.59556, y15+2:790.88742, y16+2:841.40948, y17+2:898.92351, y18+2:927.43368];[b2+1:189.08710, b3+1:286.13909, b4+1:387.18756]	[y1+1:-0.00010, y2+1:0.00066, y3+1:0.00112, y4+1:0.00066, y5+1:-0.00073, y6+1:-0.00094, y7+1:0.00239, y8+1:0.00113, y9+1:0.00188, y10+1:-0.00344, y11+1:0.00243, y12+1:-0.00190, y15+2:0.00124, y16+2:-0.00231, y17+2:-0.00121, y18+2:-0.00232];[b2+1:0.00012, b3+1:-0.00066, b4+1:0.00013]	[y1+1:-0.56, y2+1:2.69, y3+1:3.01, y4+1:1.39, y5+1:-1.28, y6+1:-1.33, y7+1:3.11, y8+1:1.34, y9+1:2.07, y10+1:-3.31, y11+1:2.11, y12+1:-1.49, y15+2:0.78, y16+2:-1.38, y17+2:-0.67, y18+2:-1.25];[b2+1:0.64, b3+1:-2.31, b4+1:0.34]	[y1+1:8265, y2+1:5165, y3+1:4844, y4+1:27453, y5+1:18329, y6+1:9583, y7+1:22634, y8+1:19713, y9+1:19812, y10+1:11117, y11+1:22344, y12+1:15180, y15+2:44921, y16+2:15280, y17+2:7922, y18+2:20586];[b2+1:5747, b3+1:4185, b4+1:4697]	19	-1	202	0	0	198	0	0
230227-MA-4-calib	13610	43.8097	141	1.60878e+07	13596	5	490.874	2449.33	19.245	14.224	0	DNIKHVPGGGSVQIVYKPVDLSK	DNIKHVPGGGSVQIVYKPVDLSK	DNIKHVPGGGSVQIVYKPVDLSK	1	22				0	2	2449.33	0.00119	0.49	P10636-8	Isoform Tau-F of Microtubule-associated protein tau	primary:MAPT	Homo sapiens	N	N	full	[295 to 317]	K	V		T	[y1+1, y2+1, y3+1, y4+1, y5+1, y6+1, y7+1, y8+1, y9+1, y10+2];[b2+1, b3+1, b4+1, b5+1, b6+1, b10+1, b11+1, b12+2, b13+2]	[y1+1:147.11276, y2+1:234.14492, y3+1:347.22948, y4+1:462.25663, y5+1:561.32505, y6+1:658.37695, y7+1:786.47126, y8+1:949.53519, y9+1:1048.60304, y10+2:581.34785];[b2+1:230.07709, b3+1:343.16075, b4+1:471.25594, b5+1:608.31271, b6+1:707.38211, b10+1:975.49958, b11+1:1062.53225, b12+2:581.30180, b13+2:645.33207]	[y1+1:-0.00004, y2+1:0.00009, y3+1:0.00059, y4+1:0.00079, y5+1:0.00080, y6+1:-0.00007, y7+1:-0.00072, y8+1:-0.00012, y9+1:-0.00068, y10+2:0.00063];[b2+1:-0.00006, b3+1:-0.00046, b4+1:-0.00024, b5+1:-0.00238, b6+1:-0.00139, b10+1:-0.00108, b11+1:-0.00043, b12+2:-0.00478, b13+2:-0.00280]	[y1+1:-0.28, y2+1:0.37, y3+1:1.70, y4+1:1.72, y5+1:1.43, y6+1:-0.10, y7+1:-0.91, y8+1:-0.12, y9+1:-0.65, y10+2:0.54];[b2+1:-0.25, b3+1:-1.33, b4+1:-0.50, b5+1:-3.92, b6+1:-1.97, b10+1:-1.11, b11+1:-0.41, b12+2:-4.12, b13+2:-2.17]	[y1+1:126170, y2+1:229940, y3+1:217240, y4+1:160950, y5+1:59463, y6+1:1254986, y7+1:202277, y8+1:168806, y9+1:57853, y10+2:246971];[b2+1:395750, b3+1:64096, b4+1:36830, b5+1:55161, b6+1:370354, b10+1:46253, b11+1:73996, b12+2:86498, b13+2:86797]	19	-1	203	0	0	199	0	0
230227-MA-4-calib	13428	43.5501	162	1.29337e+06	13427	4	663.56	2650.21	19.244	14.244	0	AEPRQEFEVMEDHAGTYGLGDRK	AEPRQEFEVM[Common Variable:Oxidation on M]EDHAGTYGLGDRK	AEPRQEFEVMEDHAGTYGLGDRK	1	52	Oxidation on M	O	O	1	2	2650.21	0.00197	0.74	P10636-8	Isoform Tau-F of Microtubule-associated protein tau	primary:MAPT	Homo sapiens	N	N	full:M cleaved	[2 to 24]	M	D		T	[b2+1, b4+1, b6+1, b7+1, b8+1, b9+1, b15+2];[y2+1, y3+1, y4+1, y5+1, y6+1, y7+1, y9+1, y10+1, y11+1, y14+2, y15+2, y21+3]	[b2+1:201.08720, b4+1:454.24032, b6+1:711.34221, b7+1:858.40826, b8+1:987.45337, b9+1:1086.51298, b15+2:871.87546];[y2+1:303.21461, y3+1:418.24034, y4+1:475.26283, y5+1:588.34829, y6+1:645.36766, y7+1:808.43159, y9+1:966.49915, y10+1:1037.53626, y11+1:1174.59549, y14+2:783.35682, y15+2:832.88770, y21+3:817.71714]	[b2+1:0.00022, b4+1:-0.00053, b6+1:0.00018, b7+1:-0.00218, b8+1:0.00033, b9+1:-0.00847, b15+2:-0.00024];[y2+1:0.00069, y3+1:-0.00052, y4+1:0.00051, y5+1:0.00191, y6+1:-0.00019, y7+1:0.00041, y9+1:-0.00117, y10+1:-0.00118, y11+1:-0.00086, y14+2:0.00509, y15+2:-0.00156, y21+3:0.00113]	[b2+1:1.09, b4+1:-1.18, b6+1:0.26, b7+1:-2.55, b8+1:0.33, b9+1:-7.80, b15+2:-0.14];[y2+1:2.29, y3+1:-1.24, y4+1:1.08, y5+1:3.25, y6+1:-0.30, y7+1:0.51, y9+1:-1.22, y10+1:-1.13, y11+1:-0.73, y14+2:3.25, y15+2:-0.94, y21+3:0.46]	[b2+1:28461, b4+1:2886, b6+1:15172, b7+1:11236, b8+1:18591, b9+1:4164, b15+2:3855];[y2+1:23656, y3+1:3286, y4+1:47185, y5+1:8014, y6+1:33120, y7+1:10372, y9+1:28963, y10+1:20948, y11+1:5637, y14+2:14166, y15+2:7275, y21+3:28417]	19	-1	204	0	0	200	0	0
230227-MA-4-calib	10367	38.3936	109	1.86819e+06	10366	4	554.53	2214.09	18.461	13.352	0	TDHGAEIVYKSPVVSGDTSPR	TDHGAEIVYKSPVVSGDTSPR	TDHGAEIVYKSPVVSGDTSPR	1	61				0	1	2214.09	0.00053	0.24	P10636-8	Isoform Tau-F of Microtubule-associated protein tau	primary:MAPT	Homo sapiens	N	N	full	[386 to 406]	K	H		T	[y1+1, y2+1, y3+1, y4+1, y5+1, y6+1, y7+1, y8+1];[b3+1, b4+1, b5+1, b6+1, b7+1, b8+1, b9+1, b11+2, b12+2, b13+2]	[y1+1:175.11900, y2+1:272.17192, y3+1:359.20297, y4+1:460.25202, y5+1:575.27826, y6+1:632.29979, y7+1:719.33249, y8+1:818.39671];[b3+1:354.14043, b4+1:411.16271, b5+1:482.19947, b6+1:611.24108, b7+1:724.32578, b8+1:823.39208, b9+1:986.45865, b11+2:601.29576, b12+2:649.82275, b13+2:699.35704]	[y1+1:0.00004, y2+1:0.00021, y3+1:-0.00077, y4+1:0.00059, y5+1:-0.00010, y6+1:-0.00004, y7+1:0.00063, y8+1:-0.00356];[b3+1:-0.00038, b4+1:0.00043, b5+1:0.00008, b6+1:-0.00090, b7+1:-0.00026, b8+1:-0.00238, b9+1:0.00086, b11+2:-0.00053, b12+2:0.00069, b13+2:0.00086]	[y1+1:0.25, y2+1:0.77, y3+1:-2.16, y4+1:1.29, y5+1:-0.18, y6+1:-0.06, y7+1:0.87, y8+1:-4.35];[b3+1:-1.07, b4+1:1.05, b5+1:0.16, b6+1:-1.47, b7+1:-0.37, b8+1:-2.90, b9+1:0.87, b11+2:-0.45, b12+2:0.53, b13+2:0.61]	[y1+1:13067, y2+1:39175, y3+1:49675, y4+1:142968, y5+1:50794, y6+1:79935, y7+1:134402, y8+1:23763];[b3+1:16612, b4+1:10043, b5+1:17642, b6+1:74936, b7+1:60336, b8+1:56635, b9+1:36298, b11+2:22010, b12+2:9574, b13+2:23622]	18	-1	224	0	0	212	0	0
230227-MA-4-calib	10229	38.0892	125	1.32709e+06	10228	4	554.53	2214.09	18.456	13.349	0	TDHGAEIVYKSPVVSGDTSPR	TDHGAEIVYKSPVVSGDTSPR	TDHGAEIVYKSPVVSGDTSPR	1	61				0	1	2214.09	-0.00141	-0.64	P10636-8	Isoform Tau-F of Microtubule-associated protein tau	primary:MAPT	Homo sapiens	N	N	full	[386 to 406]	K	H		T	[y1+1, y2+1, y3+1, y4+1, y5+1, y6+1, y7+1, y8+1];[b2+1, b3+1, b4+1, b5+1, b6+1, b7+1, b8+1, b9+1, b11+2, b13+2]	[y1+1:175.11905, y2+1:272.17236, y3+1:359.20365, y4+1:460.25108, y5+1:575.27696, y6+1:632.30056, y7+1:719.33239, y8+1:818.39919];[b2+1:217.08169, b3+1:354.14093, b4+1:411.16230, b5+1:482.19859, b6+1:611.24175, b7+1:724.32562, b8+1:823.39486, b9+1:986.45640, b11+2:601.29558, b13+2:699.35506]	[y1+1:0.00010, y2+1:0.00064, y3+1:-0.00009, y4+1:-0.00034, y5+1:-0.00141, y6+1:0.00073, y7+1:0.00053, y8+1:-0.00108];[b2+1:-0.00021, b3+1:0.00012, b4+1:0.00003, b5+1:-0.00080, b6+1:-0.00023, b7+1:-0.00043, b8+1:0.00040, b9+1:-0.00139, b11+2:-0.00090, b13+2:-0.00311]	[y1+1:0.55, y2+1:2.37, y3+1:-0.25, y4+1:-0.74, y5+1:-2.46, y6+1:1.16, y7+1:0.74, y8+1:-1.32];[b2+1:-0.98, b3+1:0.35, b4+1:0.08, b5+1:-1.67, b6+1:-0.37, b7+1:-0.59, b8+1:0.49, b9+1:-1.41, b11+2:-0.75, b13+2:-2.23]	[y1+1:16217, y2+1:24444, y3+1:28585, y4+1:93417, y5+1:44745, y6+1:60163, y7+1:86595, y8+1:12356];[b2+1:5857, b3+1:12989, b4+1:10005, b5+1:12756, b6+1:42994, b7+1:54296, b8+1:42755, b9+1:19257, b11+2:23921, b13+2:14170]	18	-1	226	0	0	214	0	0
230227-MA-4-calib	10680	38.9089	118	1.08213e+06	10679	4	554.53	2214.09	18.454	13.354	0	TDHGAEIVYKSPVVSGDTSPR	TDHGAEIVYKSPVVSGDTSPR	TDHGAEIVYKSPVVSGDTSPR	1	61				0	1	2214.09	0.00092	0.42	P10636-8	Isoform Tau-F of Microtubule-associated protein tau	primary:MAPT	Homo sapiens	N	N	full	[386 to 406]	K	H		T	[y1+1, y2+1, y3+1, y4+1, y5+1, y6+1, y7+1, y8+1];[b3+1, b4+1, b5+1, b6+1, b7+1, b8+1, b9+1, b11+2, b12+2, b13+2]	[y1+1:175.11903, y2+1:272.17204, y3+1:359.20315, y4+1:460.25156, y5+1:575.27777, y6+1:632.30039, y7+1:719.33140, y8+1:818.39787];[b3+1:354.14092, b4+1:411.16198, b5+1:482.19963, b6+1:611.24218, b7+1:724.32619, b8+1:823.39473, b9+1:986.45478, b11+2:601.29628, b12+2:649.82230, b13+2:699.35666]	[y1+1:0.00008, y2+1:0.00033, y3+1:-0.00059, y4+1:0.00013, y5+1:-0.00060, y6+1:0.00056, y7+1:-0.00046, y8+1:-0.00240];[b3+1:0.00011, b4+1:-0.00029, b5+1:0.00025, b6+1:0.00020, b7+1:0.00014, b8+1:0.00027, b9+1:-0.00300, b11+2:0.00050, b12+2:-0.00023, b13+2:0.00009]	[y1+1:0.43, y2+1:1.20, y3+1:-1.65, y4+1:0.29, y5+1:-1.04, y6+1:0.89, y7+1:-0.64, y8+1:-2.94];[b3+1:0.32, b4+1:-0.71, b5+1:0.51, b6+1:0.33, b7+1:0.20, b8+1:0.33, b9+1:-3.05, b11+2:0.41, b12+2:-0.18, b13+2:0.07]	[y1+1:13049, y2+1:20332, y3+1:25368, y4+1:75172, y5+1:28523, y6+1:51187, y7+1:67835, y8+1:9707];[b3+1:14152, b4+1:6222, b5+1:10486, b6+1:41872, b7+1:40846, b8+1:33870, b9+1:21300, b11+2:15061, b12+2:8137, b13+2:8660]	18	-1	227	0	0	215	0	0
230227-MA-4-calib	10225	38.0817	101	1.08491e+06	10223	4	554.53	2214.09	18.453	13.336	0	TDHGAEIVYKSPVVSGDTSPR	TDHGAEIVYKSPVVSGDTSPR	TDHGAEIVYKSPVVSGDTSPR	1	61				0	1	2214.09	-0.00139	-0.63	P10636-8	Isoform Tau-F of Microtubule-associated protein tau	primary:MAPT	Homo sapiens	N	N	full	[386 to 406]	K	H		T	[y1+1, y2+1, y3+1, y4+1, y5+1, y6+1, y7+1, y8+1];[b3+1, b4+1, b5+1, b6+1, b7+1, b8+1, b9+1, b10+1, b11+2, b13+2]	[y1+1:175.11901, y2+1:272.17122, y3+1:359.20370, y4+1:460.25152, y5+1:575.27767, y6+1:632.29911, y7+1:719.33224, y8+1:818.39953];[b3+1:354.14123, b4+1:411.16293, b5+1:482.20037, b6+1:611.24191, b7+1:724.32529, b8+1:823.39290, b9+1:986.45617, b10+1:1114.55332, b11+2:601.29647, b13+2:699.35610]	[y1+1:0.00006, y2+1:-0.00050, y3+1:-0.00004, y4+1:0.00010, y5+1:-0.00070, y6+1:-0.00072, y7+1:0.00038, y8+1:-0.00074];[b3+1:0.00042, b4+1:0.00066, b5+1:0.00098, b6+1:-0.00007, b7+1:-0.00076, b8+1:-0.00156, b9+1:-0.00162, b10+1:0.00057, b11+2:0.00089, b13+2:-0.00103]	[y1+1:0.34, y2+1:-1.83, y3+1:-0.12, y4+1:0.22, y5+1:-1.21, y6+1:-1.15, y7+1:0.53, y8+1:-0.91];[b3+1:1.18, b4+1:1.60, b5+1:2.04, b6+1:-0.11, b7+1:-1.04, b8+1:-1.89, b9+1:-1.64, b10+1:0.51, b11+2:0.74, b13+2:-0.73]	[y1+1:11320, y2+1:20801, y3+1:25260, y4+1:78811, y5+1:31071, y6+1:51651, y7+1:81206, y8+1:7554];[b3+1:14017, b4+1:8041, b5+1:9207, b6+1:31559, b7+1:36293, b8+1:29966, b9+1:21654, b10+1:6491, b11+2:11321, b13+2:15057]	18	-1	228	0	0	216	0	0
230227-MA-4-calib	11337	40.0247	101	1.17707e+08	11335	3	526.946	1577.82	18.44	13.44	0	IGSLDNITHVPGGGNK	IGSLDNITHVPGGGNK	IGSLDNITHVPGGGNK	1	27				0	0	1577.82	0.00084	0.53	P10636-8	Isoform Tau-F of Microtubule-associated protein tau	primary:MAPT	Homo sapiens	N	N	full	[354 to 369]	K	K		T	[y1+1, y2+1, y3+1, y4+1, y5+1, y6+1, y7+1, y8+1, y9+1, y10+1, y11+1, y12+1, y14+2, y15+2];[b2+1, b3+1, b6+1, b9+1]	[y1+1:147.11286, y2+1:261.15622, y3+1:318.17725, y4+1:375.19783, y5+1:432.21959, y6+1:529.27348, y7+1:628.34156, y8+1:765.40044, y9+1:866.44786, y10+1:979.53051, y11+1:1093.57929, y12+1:1208.60359, y14+2:704.86163, y15+2:733.37271];[b2+1:171.11277, b3+1:258.14471, b6+1:600.29801, b9+1:951.48678]	[y1+1:0.00005, y2+1:0.00049, y3+1:0.00006, y4+1:-0.00083, y5+1:-0.00053, y6+1:0.00059, y7+1:0.00026, y8+1:0.00022, y9+1:-0.00003, y10+1:-0.00145, y11+1:0.00441, y12+1:0.00177, y14+2:-0.00194, y15+2:-0.00123];[b2+1:-0.00004, b3+1:-0.00012, b6+1:-0.00076, b9+1:-0.00265]	[y1+1:0.38, y2+1:1.88, y3+1:0.18, y4+1:-2.22, y5+1:-1.23, y6+1:1.12, y7+1:0.41, y8+1:0.29, y9+1:-0.04, y10+1:-1.48, y11+1:4.03, y12+1:1.46, y14+2:-1.38, y15+2:-0.84];[b2+1:-0.23, b3+1:-0.47, b6+1:-1.27, b9+1:-2.78]	[y1+1:933342, y2+1:652688, y3+1:398544, y4+1:775093, y5+1:1419850, y6+1:19145598, y7+1:2990067, y8+1:2593018, y9+1:4328120, y10+1:606641, y11+1:690931, y12+1:811451, y14+2:2056440, y15+2:7194192];[b2+1:4855025, b3+1:1512730, b6+1:367939, b9+1:425108]	18	-1	229	0	0	217	0	0
230227-MA-4-calib	9836	37.3793	118	4.00047e+07	9835	4	554.53	2214.09	18.425	13.324	0	TDHGAEIVYKSPVVSGDTSPR	TDHGAEIVYKSPVVSGDTSPR	TDHGAEIVYKSPVVSGDTSPR	1	61				0	1	2214.09	-0.00035	-0.16	P10636-8	Isoform Tau-F of Microtubule-associated protein tau	primary:MAPT	Homo sapiens	N	N	full	[386 to 406]	K	H		T	[y1+1, y2+1, y3+1, y4+1, y5+1, y6+1, y7+1, y8+1];[b3+1, b4+1, b5+1, b6+1, b7+1, b8+1, b9+1, b10+1, b11+2, b12+2]	[y1+1:175.11904, y2+1:272.17186, y3+1:359.20356, y4+1:460.25134, y5+1:575.27774, y6+1:632.29968, y7+1:719.33184, y8+1:818.40013];[b3+1:354.14168, b4+1:411.16234, b5+1:482.19959, b6+1:611.24139, b7+1:724.32511, b8+1:823.39187, b9+1:986.45413, b10+1:1114.55516, b11+2:601.29502, b12+2:649.82284]	[y1+1:0.00009, y2+1:0.00015, y3+1:-0.00019, y4+1:-0.00008, y5+1:-0.00063, y6+1:-0.00015, y7+1:-0.00002, y8+1:-0.00014];[b3+1:0.00087, b4+1:0.00006, b5+1:0.00020, b6+1:-0.00059, b7+1:-0.00094, b8+1:-0.00259, b9+1:-0.00366, b10+1:0.00241, b11+2:-0.00202, b12+2:0.00086]	[y1+1:0.51, y2+1:0.54, y3+1:-0.52, y4+1:-0.17, y5+1:-1.09, y6+1:-0.23, y7+1:-0.02, y8+1:-0.18];[b3+1:2.47, b4+1:0.16, b5+1:0.41, b6+1:-0.97, b7+1:-1.30, b8+1:-3.15, b9+1:-3.71, b10+1:2.17, b11+2:-1.68, b12+2:0.67]	[y1+1:368163, y2+1:725882, y3+1:1055148, y4+1:2641802, y5+1:1062218, y6+1:1529178, y7+1:2713601, y8+1:317639];[b3+1:544440, b4+1:282096, b5+1:381681, b6+1:1227009, b7+1:1248472, b8+1:1146014, b9+1:777323, b10+1:152461, b11+2:486736, b12+2:350766]	18	-1	231	0	0	219	0	0
230227-MA-4-calib	12999	42.97	77	2.78913e+06	12996	2	990.549	1979.08	18.332	13.332	0	HVPGGGSVQIVYKPVDLSK	HVPGGGSVQIVYKPVDLSK	HVPGGGSVQIVYKPVDLSK	1	73				0	1	1979.08	0.00019	0.09	P10636-8	Isoform Tau-F of Microtubule-associated protein tau	primary:MAPT	Homo sapiens	N	N	full	[299 to 317]	K	V		T	[b1+1, b2+1, b8+1, b9+1, b10+1, b11+1, b12+1, b13+1];[y2+1, y3+1, y4+1, y6+1, y7+1, y8+1, y9+1, y10+1, y11+1, y17+1]	[b1+1:138.06641, b2+1:237.13458, b8+1:691.35110, b9+1:819.40904, b10+1:932.49627, b11+1:1031.56779, b12+1:1194.62583, b13+1:1322.72594];[y2+1:234.14473, y3+1:347.22865, y4+1:462.25686, y6+1:658.37754, y7+1:786.47291, y8+1:949.53175, y9+1:1048.60491, y10+1:1161.69118, y11+1:1289.74397, y17+1:1743.96316]	[b1+1:0.00022, b2+1:-0.00002, b8+1:-0.00110, b9+1:-0.00173, b10+1:0.00142, b11+1:0.00453, b12+1:-0.00076, b13+1:0.00440];[y2+1:-0.00010, y3+1:-0.00024, y4+1:0.00102, y6+1:0.00052, y7+1:0.00093, y8+1:-0.00356, y9+1:0.00119, y10+1:0.00339, y11+1:-0.00239, y17+1:-0.00080]	[b1+1:1.59, b2+1:-0.08, b8+1:-1.59, b9+1:-2.12, b10+1:1.53, b11+1:4.40, b12+1:-0.63, b13+1:3.33];[y2+1:-0.45, y3+1:-0.70, y4+1:2.20, y6+1:0.80, y7+1:1.19, y8+1:-3.76, y9+1:1.14, y10+1:2.92, y11+1:-1.86, y17+1:-0.46]	[b1+1:10547, b2+1:343886, b8+1:6259, b9+1:4913, b10+1:15935, b11+1:14091, b12+1:15475, b13+1:16071];[y2+1:18495, y3+1:31125, y4+1:21318, y6+1:98020, y7+1:30509, y8+1:45241, y9+1:45737, y10+1:22497, y11+1:19053, y17+1:168182]	18	-1	237	0	0	225	0	0
230227-MA-4-calib	12931	42.872	92	7.43371e+07	12923	3	660.702	1979.08	18.331	13.331	0	HVPGGGSVQIVYKPVDLSK	HVPGGGSVQIVYKPVDLSK	HVPGGGSVQIVYKPVDLSK	1	73				0	1	1979.08	0.00079	0.4	P10636-8	Isoform Tau-F of Microtubule-associated protein tau	primary:MAPT	Homo sapiens	N	N	full	[299 to 317]	K	V		T	[b1+1, b2+1, b7+1, b8+1, b9+1, b10+1, b11+1];[y1+1, y2+1, y3+1, y4+1, y6+1, y7+1, y8+1, y9+1, y10+1, y11+1, y17+2]	[b1+1:138.06627, b2+1:237.13470, b7+1:592.28366, b8+1:691.34859, b9+1:819.41159, b10+1:932.49778, b11+1:1031.56069];[y1+1:147.11268, y2+1:234.14462, y3+1:347.22907, y4+1:462.25663, y6+1:658.37741, y7+1:786.47174, y8+1:949.53734, y9+1:1048.60331, y10+1:1161.68632, y11+1:1289.74490, y17+2:872.48483]	[b1+1:0.00008, b2+1:0.00010, b7+1:-0.00012, b8+1:-0.00361, b9+1:0.00082, b10+1:0.00293, b11+1:-0.00257];[y1+1:-0.00013, y2+1:-0.00022, y3+1:0.00018, y4+1:0.00080, y6+1:0.00039, y7+1:-0.00024, y8+1:0.00204, y9+1:-0.00041, y10+1:-0.00147, y11+1:-0.00147, y17+2:-0.00157]	[b1+1:0.57, b2+1:0.42, b7+1:-0.21, b8+1:-5.23, b9+1:1.00, b10+1:3.15, b11+1:-2.49];[y1+1:-0.87, y2+1:-0.92, y3+1:0.52, y4+1:1.72, y6+1:0.60, y7+1:-0.31, y8+1:2.15, y9+1:-0.40, y10+1:-1.27, y11+1:-1.14, y17+2:-0.90]	[b1+1:777834, b2+1:8578147, b7+1:316360, b8+1:164412, b9+1:581753, b10+1:201594, b11+1:199882];[y1+1:423222, y2+1:1087417, y3+1:1220219, y4+1:682991, y6+1:3141958, y7+1:1075521, y8+1:1368296, y9+1:1371667, y10+1:586480, y11+1:499033, y17+2:2341445]	18	-1	238	0	0	226	0	0
230227-MA-4-calib	13318	43.397	100	8.47793e+06	13312	3	660.702	1979.08	18.323	13.323	0	HVPGGGSVQIVYKPVDLSK	HVPGGGSVQIVYKPVDLSK	HVPGGGSVQIVYKPVDLSK	1	73				0	1	1979.08	0.00069	0.35	P10636-8	Isoform Tau-F of Microtubule-associated protein tau	primary:MAPT	Homo sapiens	N	N	full	[299 to 317]	K	V		T	[b1+1, b2+1, b7+1, b8+1, b9+1, b10+1];[y1+1, y2+1, y3+1, y4+1, y6+1, y7+1, y8+1, y9+1, y10+1, y11+1, y12+1, y17+2]	[b1+1:138.06620, b2+1:237.13476, b7+1:592.28241, b8+1:691.35472, b9+1:819.40449, b10+1:932.49794];[y1+1:147.11276, y2+1:234.14498, y3+1:347.22881, y4+1:462.25525, y6+1:658.37701, y7+1:786.47415, y8+1:949.53305, y9+1:1048.60641, y10+1:1161.68791, y11+1:1289.73986, y12+1:1388.81687, y17+2:872.48522]	[b1+1:0.00001, b2+1:0.00016, b7+1:-0.00138, b8+1:0.00252, b9+1:-0.00629, b10+1:0.00310];[y1+1:-0.00004, y2+1:0.00015, y3+1:-0.00008, y4+1:-0.00059, y6+1:-0.00001, y7+1:0.00217, y8+1:-0.00226, y9+1:0.00268, y10+1:0.00012, y11+1:-0.00651, y12+1:0.00209, y17+2:-0.00079]	[b1+1:0.05, b2+1:0.66, b7+1:-2.33, b8+1:3.65, b9+1:-7.69, b10+1:3.32];[y1+1:-0.30, y2+1:0.62, y3+1:-0.24, y4+1:-1.28, y6+1:-0.01, y7+1:2.76, y8+1:-2.38, y9+1:2.56, y10+1:0.11, y11+1:-5.05, y12+1:1.51, y17+2:-0.45]	[b1+1:101499, b2+1:839395, b7+1:34115, b8+1:25795, b9+1:56573, b10+1:28385];[y1+1:71363, y2+1:123304, y3+1:107284, y4+1:77585, y6+1:401309, y7+1:99272, y8+1:175984, y9+1:163615, y10+1:86754, y11+1:46121, y12+1:24997, y17+2:275398]	18	-1	239	0	0	227	0	0
230227-MA-4-calib	13095	43.1082	134	1.19165e+06	13093	4	1139.23	4552.91	18.323	13.323	0	DQGGYTMHQDQEGDTDAGLKESPLQTPTEDGSEEPGSETSDAK	DQGGYTM[Common Variable:Oxidation on M]HQDQEGDTDAGLKESPLQTPTEDGSEEPGSETSDAK	DQGGYTMHQDQEGDTDAGLKESPLQTPTEDGSEEPGSETSDAK	1	16	Oxidation on M	O	O	1	1	4552.91	0.00156	0.34	P10636-8	Isoform Tau-F of Microtubule-associated protein tau	primary:MAPT	Homo sapiens	N	N	full	[25 to 67]	K	S		T	[y1+1, y2+1, y3+1, y4+1, y5+1, y6+1, y7+1, y8+1, y9+1, y10+1, y12+1, y13+1, y14+1];[b2+1, b3+1, b4+1, b8+1, b12+1]	[y1+1:147.11296, y2+1:218.14994, y3+1:333.17887, y4+1:420.20904, y5+1:521.25746, y6+1:650.30157, y7+1:737.33073, y8+1:794.35198, y9+1:891.40638, y10+1:1020.44316, y12+1:1236.52176, y13+1:1293.53892, y14+1:1408.56982];[b2+1:244.09299, b3+1:301.11478, b4+1:358.13636, b8+1:906.33923, b12+1:1406.52429]	[y1+1:0.00015, y2+1:0.00002, y3+1:0.00201, y4+1:0.00015, y5+1:0.00089, y6+1:0.00241, y7+1:-0.00046, y8+1:-0.00068, y9+1:0.00096, y10+1:-0.00485, y12+1:-0.00087, y13+1:-0.00517, y14+1:-0.00122];[b2+1:0.00020, b3+1:0.00051, b4+1:0.00063, b8+1:-0.00181, b12+1:-0.00345]	[y1+1:1.04, y2+1:0.09, y3+1:6.05, y4+1:0.35, y5+1:1.71, y6+1:3.71, y7+1:-0.63, y8+1:-0.85, y9+1:1.08, y10+1:-4.76, y12+1:-0.70, y13+1:-4.00, y14+1:-0.86];[b2+1:0.81, b3+1:1.71, b4+1:1.78, b8+1:-2.00, b12+1:-2.45]	[y1+1:9829, y2+1:28495, y3+1:5873, y4+1:20735, y5+1:31020, y6+1:9045, y7+1:11962, y8+1:25690, y9+1:149291, y10+1:19549, y12+1:6736, y13+1:14179, y14+1:7581];[b2+1:21431, b3+1:5859, b4+1:4425, b8+1:7777, b12+1:5436]	18	-1	240	0	0	228	0	0
230227-MA-4-calib	12852	42.7695	126	5.65365e+07	12846	4	495.779	1979.09	18.317	13.282	0	HVPGGGSVQIVYKPVDLSK	HVPGGGSVQIVYKPVDLSK	HVPGGGSVQIVYKPVDLSK	1	73				0	1	1979.08	0.00118	0.6	P10636-8	Isoform Tau-F of Microtubule-associated protein tau	primary:MAPT	Homo sapiens	N	N	full	[299 to 317]	K	V		T	[b1+1, b2+1, b4+1, b5+1, b6+1, b7+1, b8+1, b9+1];[y1+1, y2+1, y3+1, y4+1, y5+1, y6+1, y7+1, y8+1, y9+2, y10+2]	[b1+1:138.06612, b2+1:237.13487, b4+1:391.20890, b5+1:448.23002, b6+1:505.25185, b7+1:592.28343, b8+1:691.34990, b9+1:819.40686];[y1+1:147.11305, y2+1:234.14485, y3+1:347.22967, y4+1:462.25466, y5+1:561.32316, y6+1:658.37711, y7+1:786.47293, y8+1:949.53511, y9+2:524.80571, y10+2:581.34830]	[b1+1:-0.00007, b2+1:0.00027, b4+1:0.00007, b5+1:-0.00027, b6+1:0.00009, b7+1:-0.00035, b8+1:-0.00230, b9+1:-0.00392];[y1+1:0.00025, y2+1:0.00002, y3+1:0.00077, y4+1:-0.00118, y5+1:-0.00110, y6+1:0.00009, y7+1:0.00095, y8+1:-0.00020, y9+2:0.00042, y10+2:0.00154]	[b1+1:-0.48, b2+1:1.12, b4+1:0.19, b5+1:-0.61, b6+1:0.17, b7+1:-0.60, b8+1:-3.33, b9+1:-4.79];[y1+1:1.70, y2+1:0.08, y3+1:2.24, y4+1:-2.55, y5+1:-1.96, y6+1:0.14, y7+1:1.20, y8+1:-0.21, y9+2:0.40, y10+2:1.33]	[b1+1:121219, b2+1:3648749, b4+1:486937, b5+1:636814, b6+1:672148, b7+1:1607118, b8+1:260640, b9+1:357798];[y1+1:501904, y2+1:834752, y3+1:551721, y4+1:661726, y5+1:265160, y6+1:3851046, y7+1:962372, y8+1:1142993, y9+2:698342, y10+2:687630]	18	-1	241	0	0	229	0	0
230227-MA-4-calib	10186	38.0267	157	2.46278e+07	10178	3	797.681	2390.02	18.286	13.286	0	ESPLQTPTEDGSEEPGSETSDAK	ESPLQTPTEDGSEEPGSETSDAK	ESPLQTPTEDGSEEPGSETSDAK	1	8				0	0	2390.02	-0.00218	-0.91	P10636-8	Isoform Tau-F of Microtubule-associated protein tau	primary:MAPT	Homo sapiens	N	N	full	[45 to 67]	K	S		T	[b1+1, b2+1, b3+1, b4+1, b5+1, b6+1];[y1+1, y2+1, y3+1, y4+1, y5+1, y6+1, y7+1, y8+1, y9+1, y10+1, y11+1, y13+1]	[b1+1:130.04979, b2+1:217.08241, b3+1:314.13459, b4+1:427.21919, b5+1:555.27710, b6+1:656.32274];[y1+1:147.11283, y2+1:218.15018, y3+1:333.17682, y4+1:420.20859, y5+1:521.25741, y6+1:650.29589, y7+1:737.33131, y8+1:794.35158, y9+1:891.40509, y10+1:1020.45005, y11+1:1149.48490, y13+1:1293.54792]	[b1+1:-0.00008, b2+1:0.00051, b3+1:-0.00007, b4+1:0.00046, b5+1:-0.00021, b6+1:-0.00224];[y1+1:0.00003, y2+1:0.00026, y3+1:-0.00004, y4+1:-0.00030, y5+1:0.00084, y6+1:-0.00327, y7+1:0.00012, y8+1:-0.00107, y9+1:-0.00033, y10+1:0.00204, y11+1:-0.00570, y13+1:0.00383]	[b1+1:-0.58, b2+1:2.35, b3+1:-0.23, b4+1:1.08, b5+1:-0.37, b6+1:-3.42];[y1+1:0.19, y2+1:1.20, y3+1:-0.13, y4+1:-0.72, y5+1:1.61, y6+1:-5.03, y7+1:0.17, y8+1:-1.35, y9+1:-0.37, y10+1:2.01, y11+1:-4.97, y13+1:2.96]	[b1+1:47633, b2+1:221925, b3+1:64256, b4+1:112429, b5+1:245791, b6+1:300580];[y1+1:151550, y2+1:700152, y3+1:121938, y4+1:213323, y5+1:485515, y6+1:174713, y7+1:285712, y8+1:623760, y9+1:2851706, y10+1:239467, y11+1:147394, y13+1:48326]	18	-1	245	0	0	233	0	0
230227-MA-4-calib	16424	48.5421	170	1.63263e+06	16423	4	627.538	2506.12	18.26	13.26	0	AEPRQEFEVMEDHAGTYGLGDR	AEPRQEFEVMEDHAGTYGLGDR	AEPRQEFEVMEDHAGTYGLGDR	1	3				0	1	2506.12	0.00341	1.36	P10636-8	Isoform Tau-F of Microtubule-associated protein tau	primary:MAPT	Homo sapiens	N	N	full:M cleaved	[2 to 23]	M	K		T	[y1+1, y2+1, y3+1, y4+1, y5+1, y6+1, y7+1, y8+1, y9+1, y10+2, y11+1, y12+2, y20+3];[b2+1, b4+1, b7+1, b8+1, b9+1]	[y1+1:175.11911, y2+1:290.14589, y3+1:347.16739, y4+1:460.25051, y5+1:517.27237, y6+1:680.33726, y7+1:781.38429, y8+1:838.40470, y9+1:909.44124, y10+2:523.75482, y11+1:1161.52863, y12+2:645.78684, y20+3:769.68699];[b2+1:201.08706, b4+1:454.24163, b7+1:858.41487, b8+1:987.45286, b9+1:1086.52125]	[y1+1:0.00016, y2+1:-0.00000, y3+1:0.00003, y4+1:-0.00092, y5+1:-0.00051, y6+1:0.00104, y7+1:0.00039, y8+1:-0.00066, y9+1:-0.00123, y10+2:0.00099, y11+1:0.00031, y12+2:-0.00451, y20+3:0.00054];[b2+1:0.00008, b4+1:0.00077, b7+1:0.00442, b8+1:-0.00017, b9+1:-0.00020]	[y1+1:0.92, y2+1:-0.01, y3+1:0.09, y4+1:-2.00, y5+1:-0.99, y6+1:1.54, y7+1:0.51, y8+1:-0.79, y9+1:-1.36, y10+2:0.94, y11+1:0.27, y12+2:-3.50, y20+3:0.23];[b2+1:0.38, b4+1:1.71, b7+1:5.16, b8+1:-0.17, b9+1:-0.18]	[y1+1:40613, y2+1:3677, y3+1:27984, y4+1:5945, y5+1:29826, y6+1:16400, y7+1:8928, y8+1:77276, y9+1:54733, y10+2:24862, y11+1:6226, y12+2:11633, y20+3:40364];[b2+1:51384, b4+1:2846, b7+1:3768, b8+1:14910, b9+1:3657]	18	-1	248	0	0	236	0	0
230227-MA-4-calib	16545	48.7099	164	9.50449e+06	16538	3	685.303	2052.89	18.26	13.26	0	QEFEVMEDHAGTYGLGDR	QEFEVMEDHAGTYGLGDR	QEFEVMEDHAGTYGLGDR	1	4				0	0	2052.88	0.00379	1.84	P10636-8	Isoform Tau-F of Microtubule-associated protein tau	primary:MAPT	Homo sapiens	N	N	full	[6 to 23]	R	K		T	[b1+1, b2+1, b3+1];[y1+1, y3+1, y4+1, y5+1, y6+1, y7+1, y8+1, y9+1, y10+2, y11+2, y12+1, y13+1, y14+2, y15+2, y16+2]	[b1+1:129.06605, b2+1:258.10887, b3+1:405.17747];[y1+1:175.11928, y3+1:347.16741, y4+1:460.25197, y5+1:517.27367, y6+1:680.33841, y7+1:781.38375, y8+1:838.40618, y9+1:909.44428, y10+2:523.75460, y11+2:581.26857, y12+1:1290.57581, y13+1:1421.60940, y14+2:760.84219, y15+2:825.36480, y16+2:898.90098]	[b1+1:0.00019, b2+1:0.00042, b3+1:0.00060];[y1+1:0.00032, y3+1:0.00005, y4+1:0.00054, y5+1:0.00078, y6+1:0.00220, y7+1:-0.00014, y8+1:0.00082, y9+1:0.00181, y10+2:0.00054, y11+2:0.00154, y12+1:0.00489, y13+1:-0.00200, y14+2:-0.00271, y15+2:-0.00008, y16+2:0.00386]	[b1+1:1.50, b2+1:1.64, b3+1:1.49];[y1+1:1.86, y3+1:0.15, y4+1:1.19, y5+1:1.52, y6+1:3.24, y7+1:-0.18, y8+1:0.98, y9+1:1.99, y10+2:0.51, y11+2:1.33, y12+1:3.79, y13+1:-1.41, y14+2:-1.78, y15+2:-0.05, y16+2:2.15]	[b1+1:46718, b2+1:87748, b3+1:29104];[y1+1:205312, y3+1:70716, y4+1:34077, y5+1:156465, y6+1:101224, y7+1:82564, y8+1:538961, y9+1:436297, y10+2:181196, y11+2:86473, y12+1:56224, y13+1:25907, y14+2:176181, y15+2:52046, y16+2:104416]	18	-1	249	0	0	237	0	0
230227-MA-4-calib	10473	38.5952	101	985357	10472	4	554.531	2214.09	17.466	12.466	0	TDHGAEIVYKSPVVSGDTSPR	TDHGAEIVYKSPVVSGDTSPR	TDHGAEIVYKSPVVSGDTSPR	1	61				0	1	2214.09	0.0018	0.81	P10636-8	Isoform Tau-F of Microtubule-associated protein tau	primary:MAPT	Homo sapiens	N	N	full	[386 to 406]	K	H		T	[y1+1, y2+1, y3+1, y4+1, y5+1, y6+1, y7+1, y8+1];[b3+1, b4+1, b5+1, b6+1, b7+1, b8+1, b9+1, b10+1, b11+2]	[y1+1:175.11901, y2+1:272.17229, y3+1:359.20398, y4+1:460.25146, y5+1:575.27671, y6+1:632.30015, y7+1:719.33204, y8+1:818.40109];[b3+1:354.14105, b4+1:411.16206, b5+1:482.20035, b6+1:611.24163, b7+1:724.32687, b8+1:823.39654, b9+1:986.45839, b10+1:1114.55102, b11+2:601.29691]	[y1+1:0.00006, y2+1:0.00057, y3+1:0.00024, y4+1:0.00004, y5+1:-0.00166, y6+1:0.00032, y7+1:0.00019, y8+1:0.00081];[b3+1:0.00024, b4+1:-0.00021, b5+1:0.00096, b6+1:-0.00035, b7+1:0.00082, b8+1:0.00208, b9+1:0.00060, b10+1:-0.00173, b11+2:0.00177]	[y1+1:0.35, y2+1:2.11, y3+1:0.67, y4+1:0.08, y5+1:-2.89, y6+1:0.51, y7+1:0.26, y8+1:1.00];[b3+1:0.67, b4+1:-0.51, b5+1:2.00, b6+1:-0.57, b7+1:1.14, b8+1:2.53, b9+1:0.61, b10+1:-1.55, b11+2:1.47]	[y1+1:9393, y2+1:17453, y3+1:28905, y4+1:66632, y5+1:26120, y6+1:43422, y7+1:84849, y8+1:11316];[b3+1:12903, b4+1:7747, b5+1:7796, b6+1:32789, b7+1:37988, b8+1:31188, b9+1:18327, b10+1:5297, b11+2:16931]	17	-1	269	0	0	253	0	0
230227-MA-4-calib	9911	37.502	100	8.73743e+06	9910	4	554.53	2214.09	17.46	12.354	0	TDHGAEIVYKSPVVSGDTSPR	TDHGAEIVYKSPVVSGDTSPR	TDHGAEIVYKSPVVSGDTSPR	1	61				0	1	2214.09	0.00094	0.42	P10636-8	Isoform Tau-F of Microtubule-associated protein tau	primary:MAPT	Homo sapiens	N	N	full	[386 to 406]	K	H		T	[y1+1, y2+1, y3+1, y4+1, y5+1, y6+1, y7+1, y8+1];[b3+1, b4+1, b5+1, b6+1, b7+1, b8+1, b9+1, b10+1, b11+2]	[y1+1:175.11909, y2+1:272.17179, y3+1:359.20349, y4+1:460.25191, y5+1:575.27750, y6+1:632.30062, y7+1:719.33160, y8+1:818.40057];[b3+1:354.14101, b4+1:411.16336, b5+1:482.19934, b6+1:611.24288, b7+1:724.32626, b8+1:823.39294, b9+1:986.45901, b10+1:1114.54694, b11+2:601.29481]	[y1+1:0.00013, y2+1:0.00008, y3+1:-0.00026, y4+1:0.00049, y5+1:-0.00087, y6+1:0.00079, y7+1:-0.00026, y8+1:0.00030];[b3+1:0.00020, b4+1:0.00109, b5+1:-0.00005, b6+1:0.00090, b7+1:0.00022, b8+1:-0.00152, b9+1:0.00122, b10+1:-0.00581, b11+2:-0.00244]	[y1+1:0.77, y2+1:0.28, y3+1:-0.72, y4+1:1.06, y5+1:-1.51, y6+1:1.25, y7+1:-0.37, y8+1:0.36];[b3+1:0.57, b4+1:2.65, b5+1:-0.10, b6+1:1.47, b7+1:0.30, b8+1:-1.85, b9+1:1.24, b10+1:-5.22, b11+2:-2.03]	[y1+1:104310, y2+1:166771, y3+1:254459, y4+1:576052, y5+1:313039, y6+1:386205, y7+1:588198, y8+1:109314];[b3+1:114947, b4+1:63145, b5+1:69030, b6+1:341737, b7+1:294098, b8+1:305108, b9+1:142881, b10+1:43124, b11+2:144343]	17	-1	270	0	0	254	0	0
230227-MA-4-calib	28769	77.8537	58	330148	28768	3	1081.87	3242.59	17.422	12.422	0	HLSNVSSTGSIDMVDSPQLATLADEVSASLAK	HLSNVSSTGSIDMVDSPQLATLADEVSASLAK	HLSNVSSTGSIDMVDSPQLATLADEVSASLAK	1	20				0	0	3242.6	-0.0038	-1.17	P10636-8	Isoform Tau-F of Microtubule-associated protein tau	primary:MAPT	Homo sapiens	N	N	full	[407 to 438]	R	Q		T	[y1+1, y2+1, y4+1, y5+1, y6+1, y7+1, y8+1, y9+1, y10+1, y11+1, y12+1, y13+1, y14+1];[b2+1, b5+1, b11+1, b12+1]	[y1+1:147.11337, y2+1:218.15102, y4+1:418.26655, y5+1:489.30535, y6+1:576.33608, y7+1:675.40411, y8+1:804.44158, y9+1:919.47087, y10+1:990.51106, y11+1:1103.59805, y12+1:1204.64103, y13+1:1275.68508, y14+1:1388.75815];[b2+1:251.15153, b5+1:551.29286, b11+1:1083.54148, b12+1:1198.57171]	[y1+1:0.00057, y2+1:0.00110, y4+1:0.00054, y5+1:0.00223, y6+1:0.00093, y7+1:0.00054, y8+1:-0.00458, y9+1:-0.00224, y10+1:0.00084, y11+1:0.00377, y12+1:-0.00093, y13+1:0.00601, y14+1:-0.00498];[b2+1:0.00128, b5+1:-0.00076, b11+1:-0.00143, b12+1:0.00185]	[y1+1:3.89, y2+1:5.05, y4+1:1.29, y5+1:4.56, y6+1:1.62, y7+1:0.80, y8+1:-5.70, y9+1:-2.44, y10+1:0.85, y11+1:3.42, y12+1:-0.77, y13+1:4.72, y14+1:-3.59];[b2+1:5.13, b5+1:-1.38, b11+1:-1.32, b12+1:1.55]	[y1+1:3892, y2+1:3876, y4+1:10072, y5+1:3759, y6+1:10531, y7+1:3936, y8+1:4245, y9+1:10882, y10+1:19878, y11+1:9184, y12+1:12290, y13+1:15857, y14+1:5297];[b2+1:8288, b5+1:6953, b11+1:4454, b12+1:5796]	17	-1	271	0	0	255	0	0
230227-MA-4-calib	11799	40.7492	104	925747	11798	3	526.947	1577.82	17.403	12.403	0	IGSLDNITHVPGGGNK	IGSLDNITHVPGGGNK	IGSLDNITHVPGGGNK	1	27				0	0	1577.82	0.00168	1.06	P10636-8	Isoform Tau-F of Microtubule-associated protein tau	primary:MAPT	Homo sapiens	N	N	full	[354 to 369]	K	K		T	[y1+1, y2+1, y3+1, y4+1, y5+1, y6+1, y7+1, y8+1, y9+1, y10+1, y11+1, y12+1, y14+2, y15+2];[b2+1, b3+1, b6+1]	[y1+1:147.11274, y2+1:261.15561, y3+1:318.17732, y4+1:375.19826, y5+1:432.21914, y6+1:529.27284, y7+1:628.34078, y8+1:765.40185, y9+1:866.44829, y10+1:979.52869, y11+1:1093.58198, y12+1:1208.60116, y14+2:704.86197, y15+2:733.37164];[b2+1:171.11277, b3+1:258.14471, b6+1:600.29685]	[y1+1:-0.00007, y2+1:-0.00012, y3+1:0.00012, y4+1:-0.00040, y5+1:-0.00098, y6+1:-0.00004, y7+1:-0.00052, y8+1:0.00164, y9+1:0.00040, y10+1:-0.00327, y11+1:0.00710, y12+1:-0.00066, y14+2:-0.00126, y15+2:-0.00337];[b2+1:-0.00004, b3+1:-0.00012, b6+1:-0.00191]	[y1+1:-0.45, y2+1:-0.46, y3+1:0.38, y4+1:-1.07, y5+1:-2.28, y6+1:-0.09, y7+1:-0.83, y8+1:2.14, y9+1:0.46, y10+1:-3.34, y11+1:6.50, y12+1:-0.55, y14+2:-0.89, y15+2:-2.30];[b2+1:-0.22, b3+1:-0.46, b6+1:-3.19]	[y1+1:8684, y2+1:9163, y3+1:4025, y4+1:7690, y5+1:12823, y6+1:157435, y7+1:30488, y8+1:12040, y9+1:32010, y10+1:5731, y11+1:4832, y12+1:4098, y14+2:7760, y15+2:30091];[b2+1:30826, b3+1:11555, b6+1:3459]	17	-1	272	0	0	256	0	0
230227-MA-4-calib	11261	39.9243	134	2.68871e+07	11251	3	526.946	1577.82	17.39	12.39	0	IGSLDNITHVPGGGNK	IGSLDNITHVPGGGNK	IGSLDNITHVPGGGNK	1	27				0	0	1577.82	0.00127	0.81	P10636-8	Isoform Tau-F of Microtubule-associated protein tau	primary:MAPT	Homo sapiens	N	N	full	[354 to 369]	K	K		T	[y1+1, y2+1, y3+1, y4+1, y5+1, y6+1, y7+1, y8+1, y9+1, y10+1, y11+2, y12+1, y14+2, y15+2];[b2+1, b3+1, b6+1]	[y1+1:147.11290, y2+1:261.15591, y3+1:318.17741, y4+1:375.19869, y5+1:432.22077, y6+1:529.27284, y7+1:628.34130, y8+1:765.40064, y9+1:866.44831, y10+1:979.53177, y11+2:547.29115, y12+1:1208.59346, y14+2:704.86207, y15+2:733.37337];[b2+1:171.11283, b3+1:258.14477, b6+1:600.29917]	[y1+1:0.00010, y2+1:0.00018, y3+1:0.00021, y4+1:0.00003, y5+1:0.00064, y6+1:-0.00004, y7+1:-0.00000, y8+1:0.00042, y9+1:0.00041, y10+1:-0.00019, y11+2:0.00014, y12+1:-0.00836, y14+2:-0.00106, y15+2:0.00008];[b2+1:0.00002, b3+1:-0.00006, b6+1:0.00040]	[y1+1:0.69, y2+1:0.69, y3+1:0.67, y4+1:0.09, y5+1:1.49, y6+1:-0.08, y7+1:-0.01, y8+1:0.55, y9+1:0.48, y10+1:-0.19, y11+2:0.13, y12+1:-6.92, y14+2:-0.75, y15+2:0.05];[b2+1:0.14, b3+1:-0.25, b6+1:0.67]	[y1+1:164621, y2+1:162769, y3+1:119890, y4+1:187130, y5+1:300114, y6+1:4454453, y7+1:739560, y8+1:512356, y9+1:901571, y10+1:117063, y11+2:304466, y12+1:168557, y14+2:220804, y15+2:812314];[b2+1:945322, b3+1:273251, b6+1:109014]	17	-1	274	0	0	258	0	0
230227-MA-4-calib	16843	49.1354	103	1.19662e+08	16839	2	977.985	1953.96	17.355	12.355	0	STPTAEDVTAPLVDEGAPGK	STPTAEDVTAPLVDEGAPGK	STPTAEDVTAPLVDEGAPGK	1	22				0	0	1953.95	0.00217	1.11	P10636-8	Isoform Tau-F of Microtubule-associated protein tau	primary:MAPT	Homo sapiens	N	N	full	[68 to 87]	K	Q		T	[y1+1, y2+1, y3+1, y4+1, y5+1, y6+1, y7+1, y8+1, y10+1, y11+1, y12+1, y13+1, y14+1, y15+1];[b2+1, b5+1, b8+1]	[y1+1:147.11319, y2+1:204.13463, y3+1:301.18729, y4+1:372.22446, y5+1:429.24522, y6+1:558.28754, y7+1:673.31421, y8+1:772.38240, y10+1:982.51992, y11+1:1053.55589, y12+1:1154.60666, y13+1:1253.67316, y14+1:1368.70378, y15+1:1497.74577];[b2+1:189.08678, b5+1:458.22711, b8+1:801.36222]	[y1+1:0.00039, y2+1:0.00036, y3+1:0.00026, y4+1:0.00031, y5+1:-0.00039, y6+1:-0.00066, y7+1:-0.00093, y8+1:-0.00115, y10+1:-0.00047, y11+1:-0.00161, y12+1:0.00148, y13+1:-0.00044, y14+1:0.00324, y15+1:0.00264];[b2+1:-0.00020, b5+1:0.00257, b8+1:-0.00027]	[y1+1:2.67, y2+1:1.76, y3+1:0.86, y4+1:0.84, y5+1:-0.92, y6+1:-1.19, y7+1:-1.39, y8+1:-1.50, y10+1:-0.48, y11+1:-1.53, y12+1:1.28, y13+1:-0.35, y14+1:2.37, y15+1:1.77];[b2+1:-1.09, b5+1:5.62, b8+1:-0.33]	[y1+1:751836, y2+1:945497, y3+1:10032904, y4+1:1173978, y5+1:1972826, y6+1:2268085, y7+1:2191496, y8+1:664331, y10+1:8913894, y11+1:3653966, y12+1:4782957, y13+1:1411615, y14+1:1886869, y15+1:658956];[b2+1:433970, b5+1:357994, b8+1:330297]	17	-1	276	0	0	260	0	0
230227-MA-4-calib	8771	34.7207	155	1.59238e+07	8760	3	569.645	1705.91	17.35	11.292	0	IGSLDNITHVPGGGNKK	IGSLDNITHVPGGGNKK	IGSLDNITHVPGGGNKK	1	17				0	1	1705.91	0.00082	0.48	P10636-8	Isoform Tau-F of Microtubule-associated protein tau	primary:MAPT	Homo sapiens	N	N	full	[354 to 370]	K	I		T	[y1+1, y2+1, y3+1, y4+1, y5+1, y6+1, y7+1, y8+1, y9+1, y10+1, y12+2, y13+2, y16+2];[b2+1, b3+1, b6+1, b9+1]	[y1+1:147.11299, y2+1:275.20738, y3+1:389.25103, y4+1:446.27219, y5+1:503.29209, y6+1:560.31525, y7+1:657.36774, y8+1:756.43571, y9+1:893.49658, y10+1:994.54064, y12+2:611.33920, y13+2:668.85269, y16+2:797.42107];[b2+1:171.11285, b3+1:258.14472, b6+1:600.30017, b9+1:951.48325]	[y1+1:0.00019, y2+1:-0.00038, y3+1:0.00034, y4+1:0.00003, y5+1:-0.00153, y6+1:0.00017, y7+1:-0.00011, y8+1:-0.00055, y9+1:0.00141, y10+1:-0.00221, y12+2:0.00127, y13+2:0.00131, y16+2:0.00053];[b2+1:0.00005, b3+1:-0.00011, b6+1:0.00141, b9+1:-0.00617]	[y1+1:1.27, y2+1:-1.40, y3+1:0.87, y4+1:0.06, y5+1:-3.05, y6+1:0.30, y7+1:-0.17, y8+1:-0.73, y9+1:1.58, y10+1:-2.23, y12+2:1.04, y13+2:0.98, y16+2:0.33];[b2+1:0.28, b3+1:-0.43, b6+1:2.35, b9+1:-6.49]	[y1+1:155532, y2+1:101054, y3+1:67068, y4+1:34188, y5+1:72272, y6+1:159852, y7+1:2215051, y8+1:310573, y9+1:214606, y10+1:369935, y12+2:148936, y13+2:212561, y16+2:583214];[b2+1:539556, b3+1:249401, b6+1:72767, b9+1:65673]	17	-1	278	0	0	262	0	0
230227-MA-4-calib	14224	44.6634	65	363332	14223	4	613.34	2449.33	17.349	12.349	0	DNIKHVPGGGSVQIVYKPVDLSK	DNIKHVPGGGSVQIVYKPVDLSK	DNIKHVPGGGSVQIVYKPVDLSK	1	22				0	2	2449.33	-0.0027	-1.1	P10636-8	Isoform Tau-F of Microtubule-associated protein tau	primary:MAPT	Homo sapiens	N	N	full	[295 to 317]	K	V		T	[y1+1, y2+1, y3+1, y4+1, y6+1, y7+1, y8+1, y9+1, y10+1, y11+1, y16+2, y17+3];[b2+1, b3+1, b5+1, b6+1, b13+2]	[y1+1:147.11310, y2+1:234.14530, y3+1:347.22878, y4+1:462.25566, y6+1:658.37818, y7+1:786.47145, y8+1:949.53350, y9+1:1048.60276, y10+1:1161.68759, y11+1:1289.74363, y16+2:823.95603, y17+3:581.99236];[b2+1:230.07731, b3+1:343.16115, b5+1:608.31501, b6+1:707.38369, b13+2:645.33210]	[y1+1:0.00029, y2+1:0.00047, y3+1:-0.00012, y4+1:-0.00018, y6+1:0.00116, y7+1:-0.00053, y8+1:-0.00181, y9+1:-0.00097, y10+1:-0.00020, y11+1:-0.00273, y16+2:-0.00641, y17+3:-0.00144];[b2+1:0.00016, b3+1:-0.00006, b5+1:-0.00007, b6+1:0.00019, b13+2:-0.00276]	[y1+1:2.00, y2+1:2.03, y3+1:-0.34, y4+1:-0.39, y6+1:1.76, y7+1:-0.68, y8+1:-1.90, y9+1:-0.92, y10+1:-0.17, y11+1:-2.12, y16+2:-3.89, y17+3:-0.83];[b2+1:0.70, b3+1:-0.18, b5+1:-0.12, b6+1:0.27, b13+2:-2.14]	[y1+1:6581, y2+1:5023, y3+1:4220, y4+1:2996, y6+1:21138, y7+1:7261, y8+1:9057, y9+1:8654, y10+1:4023, y11+1:3430, y16+2:5508, y17+3:6113];[b2+1:12751, b3+1:4299, b5+1:3234, b6+1:14904, b13+2:7538]	17	-1	280	0	0	264	0	0
230227-MA-4-calib	13070	43.0714	148	2.62328e+06	13063	3	632.024	1893.05	17.344	9.307	0	SRLQTAPVPMPDLKNVK	SRLQTAPVPMPDLKNVK	SRLQTAPVPMPDLKNVK	1	33				0	2	1893.05	-0.00053	-0.28	P10636-8	Isoform Tau-F of Microtubule-associated protein tau	primary:MAPT	Homo sapiens	N	N	full	[241 to 257]	K	S		T	[y1+1, y2+1, y3+1, y4+1, y5+1, y6+1, y7+1, y8+1, y9+1, y11+1];[b4+1, b5+1, b6+1, b7+1, b8+1, b9+2, b10+1]	[y1+1:147.11294, y2+1:246.18168, y3+1:360.22370, y4+1:488.31978, y5+1:601.40301, y6+1:716.43140, y7+1:813.48240, y8+1:944.52149, y9+1:1041.57576, y11+1:1237.69253];[b4+1:485.28411, b5+1:586.33158, b6+1:657.36763, b7+1:754.42009, b8+1:853.48931, b9+2:475.77612, b10+1:1081.58054]	[y1+1:0.00014, y2+1:0.00047, y3+1:-0.00045, y4+1:0.00068, y5+1:-0.00016, y6+1:0.00128, y7+1:-0.00048, y8+1:-0.00187, y9+1:-0.00037, y11+1:-0.00477];[b4+1:0.00105, b5+1:0.00085, b6+1:-0.00022, b7+1:-0.00053, b8+1:0.00028, b9+2:0.00317, b10+1:-0.00173]	[y1+1:0.93, y2+1:1.90, y3+1:-1.25, y4+1:1.39, y5+1:-0.27, y6+1:1.79, y7+1:-0.60, y8+1:-1.98, y9+1:-0.35, y11+1:-3.86];[b4+1:2.17, b5+1:1.44, b6+1:-0.34, b7+1:-0.70, b8+1:0.33, b9+2:3.33, b10+1:-1.60]	[y1+1:10971, y2+1:4256, y3+1:30939, y4+1:18014, y5+1:57399, y6+1:16605, y7+1:199691, y8+1:18448, y9+1:105787, y11+1:5044];[b4+1:13841, b5+1:37374, b6+1:181027, b7+1:9496, b8+1:167024, b9+2:17062, b10+1:10364]	17	-1	281	0	0	265	0	0
230227-MA-4-calib	13690	43.9143	77	1.96626e+06	13689	3	660.703	1979.09	17.322	12.322	0	HVPGGGSVQIVYKPVDLSK	HVPGGGSVQIVYKPVDLSK	HVPGGGSVQIVYKPVDLSK	1	73				0	1	1979.08	0.00217	1.1	P10636-8	Isoform Tau-F of Microtubule-associated protein tau	primary:MAPT	Homo sapiens	N	N	full	[299 to 317]	K	V		T	[b1+1, b2+1, b7+1, b8+1, b9+1];[y1+1, y2+1, y3+1, y4+1, y6+1, y7+1, y8+1, y9+1, y10+1, y11+1, y16+2, y17+2]	[b1+1:138.06623, b2+1:237.13502, b7+1:592.28450, b8+1:691.35078, b9+1:819.41245];[y1+1:147.11261, y2+1:234.14459, y3+1:347.22837, y4+1:462.25545, y6+1:658.37593, y7+1:786.47479, y8+1:949.53580, y9+1:1048.60388, y10+1:1161.68629, y11+1:1289.74454, y16+2:823.95416, y17+2:872.48791]	[b1+1:0.00004, b2+1:0.00042, b7+1:0.00072, b8+1:-0.00142, b9+1:0.00167];[y1+1:-0.00019, y2+1:-0.00024, y3+1:-0.00053, y4+1:-0.00039, y6+1:-0.00108, y7+1:0.00281, y8+1:0.00050, y9+1:0.00016, y10+1:-0.00150, y11+1:-0.00182, y16+2:-0.01015, y17+2:0.00458]	[b1+1:0.31, b2+1:1.76, b7+1:1.21, b8+1:-2.06, b9+1:2.05];[y1+1:-1.31, y2+1:-1.04, y3+1:-1.52, y4+1:-0.84, y6+1:-1.65, y7+1:3.58, y8+1:0.52, y9+1:0.15, y10+1:-1.29, y11+1:-1.42, y16+2:-6.16, y17+2:2.63]	[b1+1:25526, b2+1:188779, b7+1:10280, b8+1:6335, b9+1:9249];[y1+1:12793, y2+1:25487, y3+1:31277, y4+1:19833, y6+1:87803, y7+1:30279, y8+1:38305, y9+1:40461, y10+1:26140, y11+1:14333, y16+2:11491, y17+2:55519]	17	-1	283	0	0	267	0	0
230227-MA-4-calib	14030	44.3872	100	617248	14024	4	613.341	2449.33	17.306	12.306	0	DNIKHVPGGGSVQIVYKPVDLSK	DNIKHVPGGGSVQIVYKPVDLSK	DNIKHVPGGGSVQIVYKPVDLSK	1	22				0	2	2449.33	0.0015	0.61	P10636-8	Isoform Tau-F of Microtubule-associated protein tau	primary:MAPT	Homo sapiens	N	N	full	[295 to 317]	K	V		T	[y1+1, y2+1, y3+1, y4+1, y6+1, y7+1, y8+1, y9+1, y10+1, y11+1];[b2+1, b3+1, b4+1, b5+1, b6+1, b11+2, b13+2]	[y1+1:147.11265, y2+1:234.14473, y3+1:347.22835, y4+1:462.25609, y6+1:658.37731, y7+1:786.46944, y8+1:949.53305, y9+1:1048.60472, y10+1:1161.68601, y11+1:1289.74583];[b2+1:230.07725, b3+1:343.16088, b4+1:471.25528, b5+1:608.31276, b6+1:707.38336, b11+2:531.77046, b13+2:645.33173]	[y1+1:-0.00015, y2+1:-0.00011, y3+1:-0.00054, y4+1:0.00025, y6+1:0.00029, y7+1:-0.00254, y8+1:-0.00225, y9+1:0.00099, y10+1:-0.00178, y11+1:-0.00053];[b2+1:0.00010, b3+1:-0.00034, b4+1:-0.00090, b5+1:-0.00233, b6+1:-0.00014, b11+2:0.00096, b13+2:-0.00348]	[y1+1:-1.02, y2+1:-0.46, y3+1:-1.57, y4+1:0.55, y6+1:0.45, y7+1:-3.23, y8+1:-2.38, y9+1:0.95, y10+1:-1.53, y11+1:-0.41];[b2+1:0.44, b3+1:-0.98, b4+1:-1.91, b5+1:-3.83, b6+1:-0.20, b11+2:0.90, b13+2:-2.70]	[y1+1:10359, y2+1:14161, y3+1:8734, y4+1:4268, y6+1:37017, y7+1:6202, y8+1:14550, y9+1:10670, y10+1:8156, y11+1:3922];[b2+1:17233, b3+1:5644, b4+1:2864, b5+1:8623, b6+1:24406, b11+2:4832, b13+2:7161]	17	-1	286	0	0	270	0	0
230227-MA-4-calib	14059	44.4384	152	4.73283e+06	14057	4	659.561	2634.21	17.294	12.294	0	AEPRQEFEVMEDHAGTYGLGDRK	AEPRQEFEVMEDHAGTYGLGDRK	AEPRQEFEVMEDHAGTYGLGDRK	1	31				0	2	2634.21	0.0011	0.42	P10636-8	Isoform Tau-F of Microtubule-associated protein tau	primary:MAPT	Homo sapiens	N	N	full:M cleaved	[2 to 24]	M	D		T	[b2+1, b6+1, b7+1, b8+1, b9+1];[y2+1, y3+1, y4+1, y5+1, y6+1, y7+1, y9+1, y10+1, y11+2, y12+2, y14+2, y21+3]	[b2+1:201.08699, b6+1:711.34432, b7+1:858.41368, b8+1:987.45167, b9+1:1086.52145];[y2+1:303.21368, y3+1:418.24049, y4+1:475.26204, y5+1:588.34951, y6+1:645.36811, y7+1:808.43016, y9+1:966.50088, y10+1:1037.53785, y11+2:587.80114, y12+2:645.31483, y14+2:775.35615, y21+3:812.38538]	[b2+1:0.00001, b6+1:0.00230, b7+1:0.00324, b8+1:-0.00136, b9+1:0.00000];[y2+1:-0.00024, y3+1:-0.00037, y4+1:-0.00028, y5+1:0.00313, y6+1:0.00026, y7+1:-0.00101, y9+1:0.00056, y10+1:0.00041, y11+2:-0.00133, y12+2:-0.00092, y14+2:-0.00133, y21+3:0.00075]	[b2+1:0.03, b6+1:3.23, b7+1:3.78, b8+1:-1.38, b9+1:0.00];[y2+1:-0.79, y3+1:-0.88, y4+1:-0.60, y5+1:5.33, y6+1:0.41, y7+1:-1.26, y9+1:0.58, y10+1:0.40, y11+2:-1.14, y12+2:-0.71, y14+2:-0.86, y21+3:0.31]	[b2+1:139600, b6+1:64715, b7+1:32801, b8+1:92469, b9+1:21783];[y2+1:54207, y3+1:10121, y4+1:130240, y5+1:29256, y6+1:86966, y7+1:31618, y9+1:123112, y10+1:101146, y11+2:122565, y12+2:49647, y14+2:106221, y21+3:192694]	17	-1	289	0	0	273	0	0
230227-MA-4-calib	15273	46.5012	114	3.22184e+06	15272	3	690.633	2068.88	17.27	12.27	0	QEFEVMEDHAGTYGLGDR	QEFEVM[Common Variable:Oxidation on M]EDHAGTYGLGDR	QEFEVMEDHAGTYGLGDR	1	19	Oxidation on M	O	O	1	0	2068.88	-0.00127	-0.61	P10636-8	Isoform Tau-F of Microtubule-associated protein tau	primary:MAPT	Homo sapiens	N	N	full	[6 to 23]	R	K		T	[b1+1, b2+1];[y1+1, y3+1, y4+1, y5+1, y6+1, y7+1, y8+1, y9+1, y10+1, y11+1, y12+2, y13+2, y14+2, y15+2, y16+2]	[b1+1:129.06580, b2+1:258.10859];[y1+1:175.11912, y3+1:347.16823, y4+1:460.25054, y5+1:517.27135, y6+1:680.33614, y7+1:781.38139, y8+1:838.40437, y9+1:909.44393, y10+1:1046.49795, y11+1:1161.52546, y12+2:645.78744, y13+2:719.30783, y14+2:768.83968, y15+2:833.36077, y16+2:906.89470]	[b1+1:-0.00005, b2+1:0.00015];[y1+1:0.00017, y3+1:0.00087, y4+1:-0.00088, y5+1:-0.00154, y6+1:-0.00007, y7+1:-0.00250, y8+1:-0.00099, y9+1:0.00146, y10+1:-0.00343, y11+1:-0.00287, y12+2:-0.00331, y13+2:0.00206, y14+2:-0.00266, y15+2:-0.00305, y16+2:-0.00362]	[b1+1:-0.41, b2+1:0.57];[y1+1:0.97, y3+1:2.52, y4+1:-1.92, y5+1:-2.98, y6+1:-0.11, y7+1:-3.20, y8+1:-1.18, y9+1:1.61, y10+1:-3.28, y11+1:-2.47, y12+2:-2.57, y13+2:1.43, y14+2:-1.73, y15+2:-1.83, y16+2:-2.00]	[b1+1:8408, b2+1:32995];[y1+1:95046, y3+1:40441, y4+1:11073, y5+1:58046, y6+1:52594, y7+1:20988, y8+1:188282, y9+1:143732, y10+1:42003, y11+1:18445, y12+2:19943, y13+2:54631, y14+2:41781, y15+2:15601, y16+2:26517]	17	-1	291	0	0	275	0	0
230227-MA-4-calib	15507	47.0029	132	1.25137e+06	15506	3	690.634	2068.88	17.265	12.265	0	QEFEVMEDHAGTYGLGDR	QEFEVM[Common Variable:Oxidation on M]EDHAGTYGLGDR	QEFEVMEDHAGTYGLGDR	1	19	Oxidation on M	O	O	1	0	2068.88	-0.00044	-0.21	P10636-8	Isoform Tau-F of Microtubule-associated protein tau	primary:MAPT	Homo sapiens	N	N	full	[6 to 23]	R	K		T	[b1+1, b2+1, b3+1];[y1+1, y3+1, y4+1, y5+1, y6+1, y7+1, y8+1, y9+1, y10+1, y11+2, y12+1, y13+2, y14+2, y15+2]	[b1+1:129.06610, b2+1:258.10888, b3+1:405.17964];[y1+1:175.11919, y3+1:347.16681, y4+1:460.25123, y5+1:517.27281, y6+1:680.33408, y7+1:781.38390, y8+1:838.40583, y9+1:909.44333, y10+1:1046.49842, y11+2:581.26865, y12+1:1290.56753, y13+2:719.30691, y14+2:768.84268, y15+2:833.36212]	[b1+1:0.00024, b2+1:0.00043, b3+1:0.00277];[y1+1:0.00024, y3+1:-0.00055, y4+1:-0.00019, y5+1:-0.00007, y6+1:-0.00213, y7+1:0.00000, y8+1:0.00047, y9+1:0.00086, y10+1:-0.00296, y11+2:0.00170, y12+1:-0.00339, y13+2:0.00023, y14+2:0.00335, y15+2:-0.00036]	[b1+1:1.90, b2+1:1.68, b3+1:6.86];[y1+1:1.36, y3+1:-1.58, y4+1:-0.42, y5+1:-0.14, y6+1:-3.14, y7+1:0.00, y8+1:0.57, y9+1:0.95, y10+1:-2.83, y11+2:1.47, y12+1:-2.63, y13+2:0.16, y14+2:2.18, y15+2:-0.22]	[b1+1:6292, b2+1:14104, b3+1:2860];[y1+1:33739, y3+1:15230, y4+1:4540, y5+1:27776, y6+1:21525, y7+1:11237, y8+1:66556, y9+1:61067, y10+1:17561, y11+2:9779, y12+1:5082, y13+2:15541, y14+2:13813, y15+2:4918]	17	-1	292	0	0	276	0	0
230227-MA-4-calib	14415	44.9444	116	4.60734e+06	14414	4	659.561	2634.21	17.264	12.264	0	AEPRQEFEVMEDHAGTYGLGDRK	AEPRQEFEVMEDHAGTYGLGDRK	AEPRQEFEVMEDHAGTYGLGDRK	1	31				0	2	2634.21	0.00075	0.28	P10636-8	Isoform Tau-F of Microtubule-associated protein tau	primary:MAPT	Homo sapiens	N	N	full:M cleaved	[2 to 24]	M	D		T	[b2+1, b6+1, b7+1, b8+1, b9+1];[y2+1, y4+1, y5+1, y6+1, y7+1, y9+1, y10+1, y11+1, y12+2, y13+2, y14+2, y21+3]	[b2+1:201.08698, b6+1:711.34178, b7+1:858.41257, b8+1:987.45465, b9+1:1086.52142];[y2+1:303.21450, y4+1:475.26216, y5+1:588.34572, y6+1:645.36795, y7+1:808.42844, y9+1:966.50169, y10+1:1037.53906, y11+1:1174.59220, y12+2:645.31312, y13+2:709.83597, y14+2:775.35668, y21+3:812.38423]	[b2+1:-0.00000, b6+1:-0.00025, b7+1:0.00213, b8+1:0.00162, b9+1:-0.00003];[y2+1:0.00058, y4+1:-0.00017, y5+1:-0.00066, y6+1:0.00010, y7+1:-0.00274, y9+1:0.00137, y10+1:0.00163, y11+1:-0.00414, y12+2:-0.00432, y13+2:-0.00122, y14+2:-0.00029, y21+3:-0.00271]	[b2+1:-0.00, b6+1:-0.35, b7+1:2.48, b8+1:1.64, b9+1:-0.03];[y2+1:1.93, y4+1:-0.35, y5+1:-1.13, y6+1:0.15, y7+1:-3.39, y9+1:1.41, y10+1:1.57, y11+1:-3.53, y12+2:-3.36, y13+2:-0.86, y14+2:-0.19, y21+3:-1.11]	[b2+1:147906, b6+1:46368, b7+1:13817, b8+1:95382, b9+1:26401];[y2+1:69343, y4+1:98740, y5+1:45546, y6+1:94084, y7+1:40624, y9+1:128740, y10+1:63823, y11+1:15665, y12+2:38146, y13+2:56202, y14+2:72562, y21+3:161143]	17	-1	293	0	0	277	0	0
230227-MA-4-calib	14047	44.4176	152	1.88765e+06	14046	3	660.703	1979.09	17.247	12.247	0	HVPGGGSVQIVYKPVDLSK	HVPGGGSVQIVYKPVDLSK	HVPGGGSVQIVYKPVDLSK	1	73				0	1	1979.08	0.00226	1.14	P10636-8	Isoform Tau-F of Microtubule-associated protein tau	primary:MAPT	Homo sapiens	N	N	full	[299 to 317]	K	V		T	[b1+1, b2+1, b7+1, b9+1, b10+1];[y1+1, y2+1, y3+1, y4+1, y6+1, y7+1, y8+1, y9+1, y10+1, y11+1, y16+2, y17+2]	[b1+1:138.06604, b2+1:237.13494, b7+1:592.28427, b9+1:819.41047, b10+1:932.49285];[y1+1:147.11280, y2+1:234.14478, y3+1:347.22907, y4+1:462.25570, y6+1:658.37831, y7+1:786.46955, y8+1:949.53725, y9+1:1048.60505, y10+1:1161.68646, y11+1:1289.74186, y16+2:823.95752, y17+2:872.48441]	[b1+1:-0.00015, b2+1:0.00034, b7+1:0.00048, b9+1:-0.00031, b10+1:-0.00199];[y1+1:-0.00000, y2+1:-0.00006, y3+1:0.00017, y4+1:-0.00014, y6+1:0.00130, y7+1:-0.00243, y8+1:0.00194, y9+1:0.00133, y10+1:-0.00133, y11+1:-0.00450, y16+2:-0.00343, y17+2:-0.00242]	[b1+1:-1.10, b2+1:1.44, b7+1:0.82, b9+1:-0.38, b10+1:-2.13];[y1+1:-0.03, y2+1:-0.25, y3+1:0.50, y4+1:-0.30, y6+1:1.97, y7+1:-3.09, y8+1:2.04, y9+1:1.27, y10+1:-1.15, y11+1:-3.50, y16+2:-2.09, y17+2:-1.39]	[b1+1:16012, b2+1:160212, b7+1:6682, b9+1:6864, b10+1:4066];[y1+1:13544, y2+1:21773, y3+1:16321, y4+1:14005, y6+1:66325, y7+1:21435, y8+1:25038, y9+1:25103, y10+1:14736, y11+1:6683, y16+2:5105, y17+2:42831]	17	-1	297	0	0	281	0	0
230227-MA-4-calib	10285	38.2302	125	1.1373e+06	10284	3	797.683	2390.03	17.229	12.229	0	ESPLQTPTEDGSEEPGSETSDAK	ESPLQTPTEDGSEEPGSETSDAK	ESPLQTPTEDGSEEPGSETSDAK	1	8				0	0	2390.02	0.0013	0.54	P10636-8	Isoform Tau-F of Microtubule-associated protein tau	primary:MAPT	Homo sapiens	N	N	full	[45 to 67]	K	S		T	[y1+1, y2+1, y3+1, y4+1, y5+1, y6+1, y7+1, y8+1, y9+2, y10+1, y11+1, y13+1];[b2+1, b3+1, b4+1, b5+1, b6+1]	[y1+1:147.11277, y2+1:218.15017, y3+1:333.17681, y4+1:420.20945, y5+1:521.25697, y6+1:650.29830, y7+1:737.33115, y8+1:794.35420, y9+2:446.20669, y10+1:1020.44508, y11+1:1149.48112, y13+1:1293.54129];[b2+1:217.08211, b3+1:314.13573, b4+1:427.21941, b5+1:555.27776, b6+1:656.32437]	[y1+1:-0.00003, y2+1:0.00025, y3+1:-0.00005, y4+1:0.00056, y5+1:0.00040, y6+1:-0.00086, y7+1:-0.00003, y8+1:0.00154, y9+2:0.00069, y10+1:-0.00293, y11+1:-0.00949, y13+1:-0.00281];[b2+1:0.00021, b3+1:0.00107, b4+1:0.00069, b5+1:0.00045, b6+1:-0.00061]	[y1+1:-0.22, y2+1:1.14, y3+1:-0.15, y4+1:1.35, y5+1:0.78, y6+1:-1.33, y7+1:-0.05, y8+1:1.95, y9+2:0.77, y10+1:-2.87, y11+1:-8.26, y13+1:-2.17];[b2+1:0.98, b3+1:3.42, b4+1:1.61, b5+1:0.82, b6+1:-0.93]	[y1+1:10193, y2+1:34002, y3+1:6354, y4+1:12121, y5+1:19989, y6+1:10888, y7+1:14218, y8+1:31966, y9+2:55236, y10+1:10540, y11+1:4342, y13+1:4663];[b2+1:14854, b3+1:4195, b4+1:6270, b5+1:9025, b6+1:12107]	17	-1	299	0	0	283	0	0
230227-MA-4-calib	13321	43.4005	200	5.63341e+06	13312	3	728	2180.98	17.18	12.18	0	QEFEVMEDHAGTYGLGDRK	QEFEVMEDHAGTYGLGDRK	QEFEVMEDHAGTYGLGDRK	1	14				0	1	2180.98	-0.00078	-0.36	P10636-8	Isoform Tau-F of Microtubule-associated protein tau	primary:MAPT	Homo sapiens	N	N	full	[6 to 24]	R	D		T	[b1+1, b2+1, b3+1];[y1+1, y2+1, y3+1, y4+1, y5+1, y6+1, y7+1, y9+1, y10+1, y11+1, y12+2, y13+2, y14+2, y15+2]	[b1+1:129.06599, b2+1:258.10842, b3+1:405.17652];[y1+1:147.11273, y2+1:303.21385, y3+1:418.24187, y4+1:475.26183, y5+1:588.34705, y6+1:645.36786, y7+1:808.43226, y9+1:966.50067, y10+1:1037.53722, y11+1:1174.59521, y12+2:645.31404, y13+2:709.83794, y14+2:775.35659, y15+2:824.89033]	[b1+1:0.00013, b2+1:-0.00003, b3+1:-0.00034];[y1+1:-0.00007, y2+1:-0.00007, y3+1:0.00101, y4+1:-0.00049, y5+1:0.00066, y6+1:0.00001, y7+1:0.00108, y9+1:0.00035, y10+1:-0.00021, y11+1:-0.00113, y12+2:-0.00248, y13+2:0.00272, y14+2:-0.00047, y15+2:-0.00139]	[b1+1:1.05, b2+1:-0.11, b3+1:-0.85];[y1+1:-0.49, y2+1:-0.23, y3+1:2.43, y4+1:-1.03, y5+1:1.12, y6+1:0.02, y7+1:1.34, y9+1:0.36, y10+1:-0.21, y11+1:-0.97, y12+2:-1.92, y13+2:1.92, y14+2:-0.30, y15+2:-0.85]	[b1+1:19367, b2+1:56144, b3+1:14120];[y1+1:18665, y2+1:80520, y3+1:11949, y4+1:38407, y5+1:15920, y6+1:67528, y7+1:59597, y9+1:173995, y10+1:128360, y11+1:34285, y12+2:38269, y13+2:37554, y14+2:125350, y15+2:94453]	17	-1	301	0	0	285	0	0
230227-MA-4-calib	15178	46.3157	200	1.78975e+06	15173	6	722.318	4327.86	17.161	12.161	0	QEFEVMEDHAGTYGLGDRKDQGGYTMHQDQEGDTDAGLK	QEFEVMEDHAGTYGLGDRKDQGGYTMHQDQEGDTDAGLK	QEFEVMEDHAGTYGLGDRKDQGGYTMHQDQEGDTDAGLK	1	4				0	2	4327.87	-0.00223	-0.52	P10636-8	Isoform Tau-F of Microtubule-associated protein tau	primary:MAPT	Homo sapiens	N	N	full	[6 to 44]	R	E		T	[b1+1, b2+1];[y1+1, y2+1, y3+1, y4+1, y5+1, y6+1, y7+1, y8+1, y9+1, y10+1, y11+1, y12+1, y13+2, y30+3, y35+4]	[b1+1:129.06590, b2+1:258.10895];[y1+1:147.11285, y2+1:260.19708, y3+1:317.21811, y4+1:388.25529, y5+1:503.28189, y6+1:604.32929, y7+1:719.35718, y8+1:776.37909, y9+1:905.42148, y10+1:1033.47045, y11+1:1148.50293, y12+1:1276.56433, y13+2:707.31514, y30+3:1062.14373, y35+4:949.66792]	[b1+1:0.00005, b2+1:0.00050];[y1+1:0.00005, y2+1:0.00022, y3+1:-0.00023, y4+1:-0.00016, y5+1:-0.00050, y6+1:-0.00077, y7+1:0.00017, y8+1:0.00062, y9+1:0.00042, y10+1:-0.00919, y11+1:-0.00365, y12+1:-0.00084, y13+2:-0.00107, y30+3:-0.00699, y35+4:-0.01111]	[b1+1:0.37, b2+1:1.94];[y1+1:0.31, y2+1:0.83, y3+1:-0.72, y4+1:-0.41, y5+1:-1.00, y6+1:-1.28, y7+1:0.23, y8+1:0.79, y9+1:0.46, y10+1:-8.90, y11+1:-3.18, y12+1:-0.66, y13+2:-0.76, y30+3:-2.19, y35+4:-2.93]	[b1+1:9024, b2+1:8626];[y1+1:20330, y2+1:9047, y3+1:15564, y4+1:57568, y5+1:11570, y6+1:28308, y7+1:10574, y8+1:37969, y9+1:17232, y10+1:9266, y11+1:14981, y12+1:4717, y13+2:18912, y30+3:5118, y35+4:10008]	17	-1	303	0	0	287	0	0
230227-MA-4-calib	11555	40.3463	54	336346	11554	2	789.917	1577.82	16.549	11.549	0	IGSLDNITHVPGGGNK	IGSLDNITHVPGGGNK	IGSLDNITHVPGGGNK	1	27				0	0	1577.82	0.00339	2.15	P10636-8	Isoform Tau-F of Microtubule-associated protein tau	primary:MAPT	Homo sapiens	N	N	full	[354 to 369]	K	K		T	[y1+1, y2+1, y4+1, y5+1, y6+1, y7+1, y8+1, y9+1, y10+1, y11+1];[b2+1, b3+1, b5+1, b7+1, b9+1, b10+1]	[y1+1:147.11322, y2+1:261.15561, y4+1:375.19827, y5+1:432.22322, y6+1:529.27351, y7+1:628.34090, y8+1:765.39908, y9+1:866.44663, y10+1:979.52790, y11+1:1093.57712];[b2+1:171.11281, b3+1:258.14520, b5+1:486.25512, b7+1:713.38537, b9+1:951.48878, b10+1:1050.55556]	[y1+1:0.00042, y2+1:-0.00012, y4+1:-0.00039, y5+1:0.00310, y6+1:0.00063, y7+1:-0.00040, y8+1:-0.00114, y9+1:-0.00126, y10+1:-0.00406, y11+1:0.00224];[b2+1:0.00000, b3+1:0.00037, b5+1:-0.00072, b7+1:0.00254, b9+1:-0.00064, b10+1:-0.00228]	[y1+1:2.85, y2+1:-0.47, y4+1:-1.03, y5+1:7.19, y6+1:1.18, y7+1:-0.64, y8+1:-1.49, y9+1:-1.46, y10+1:-4.15, y11+1:2.05];[b2+1:0.02, b3+1:1.42, b5+1:-1.48, b7+1:3.56, b9+1:-0.67, b10+1:-2.17]	[y1+1:3228, y2+1:4526, y4+1:5245, y5+1:2530, y6+1:80789, y7+1:16645, y8+1:8376, y9+1:13325, y10+1:4124, y11+1:3036];[b2+1:8027, b3+1:9048, b5+1:2746, b7+1:2941, b9+1:9349, b10+1:10661]	16	-1	311	0	0	291	0	0
230227-MA-4-calib	11268	39.9353	76	410591	11267	4	554.53	2214.09	16.444	11.444	0	TDHGAEIVYKSPVVSGDTSPR	TDHGAEIVYKSPVVSGDTSPR	TDHGAEIVYKSPVVSGDTSPR	1	61				0	1	2214.09	0.0008	0.36	P10636-8	Isoform Tau-F of Microtubule-associated protein tau	primary:MAPT	Homo sapiens	N	N	full	[386 to 406]	K	H		T	[y1+1, y2+1, y3+1, y4+1, y5+1, y6+1, y7+1, y8+1];[b3+1, b5+1, b6+1, b7+1, b8+1, b9+1, b11+2, b12+2]	[y1+1:175.11923, y2+1:272.17171, y3+1:359.20362, y4+1:460.25212, y5+1:575.27748, y6+1:632.30075, y7+1:719.33187, y8+1:818.39413];[b3+1:354.14051, b5+1:482.20039, b6+1:611.24115, b7+1:724.32641, b8+1:823.39504, b9+1:986.45559, b11+2:601.29599, b12+2:649.82163]	[y1+1:0.00028, y2+1:-0.00001, y3+1:-0.00012, y4+1:0.00070, y5+1:-0.00089, y6+1:0.00092, y7+1:0.00001, y8+1:-0.00614];[b3+1:-0.00030, b5+1:0.00101, b6+1:-0.00083, b7+1:0.00037, b8+1:0.00058, b9+1:-0.00220, b11+2:-0.00007, b12+2:-0.00156]	[y1+1:1.60, y2+1:-0.02, y3+1:-0.34, y4+1:1.53, y5+1:-1.54, y6+1:1.45, y7+1:0.01, y8+1:-7.52];[b3+1:-0.86, b5+1:2.09, b6+1:-1.36, b7+1:0.50, b8+1:0.71, b9+1:-2.23, b11+2:-0.06, b12+2:-1.20]	[y1+1:3831, y2+1:9724, y3+1:10191, y4+1:26753, y5+1:12570, y6+1:20464, y7+1:25462, y8+1:2995];[b3+1:3631, b5+1:4161, b6+1:14609, b7+1:19999, b8+1:12583, b9+1:6984, b11+2:4956, b12+2:3541]	16	-1	313	0	0	293	0	0
230227-MA-4-calib	10977	39.4164	91	621316	10976	4	554.531	2214.09	16.425	11.425	0	TDHGAEIVYKSPVVSGDTSPR	TDHGAEIVYKSPVVSGDTSPR	TDHGAEIVYKSPVVSGDTSPR	1	61				0	1	2214.09	0.00225	1.02	P10636-8	Isoform Tau-F of Microtubule-associated protein tau	primary:MAPT	Homo sapiens	N	N	full	[386 to 406]	K	H		T	[y1+1, y2+1, y3+1, y4+1, y5+1, y6+1, y7+1, y8+1];[b3+1, b5+1, b6+1, b7+1, b8+1, b9+1, b11+2, b13+2]	[y1+1:175.11863, y2+1:272.17196, y3+1:359.20322, y4+1:460.25125, y5+1:575.27724, y6+1:632.29954, y7+1:719.33100, y8+1:818.40107];[b3+1:354.14007, b5+1:482.19861, b6+1:611.24171, b7+1:724.32490, b8+1:823.39589, b9+1:986.46084, b11+2:601.29453, b13+2:699.35602]	[y1+1:-0.00032, y2+1:0.00024, y3+1:-0.00052, y4+1:-0.00017, y5+1:-0.00113, y6+1:-0.00029, y7+1:-0.00086, y8+1:0.00080];[b3+1:-0.00074, b5+1:-0.00078, b6+1:-0.00027, b7+1:-0.00114, b8+1:0.00143, b9+1:0.00305, b11+2:-0.00300, b13+2:-0.00119]	[y1+1:-1.83, y2+1:0.89, y3+1:-1.46, y4+1:-0.37, y5+1:-1.96, y6+1:-0.45, y7+1:-1.19, y8+1:0.97];[b3+1:-2.09, b5+1:-1.62, b6+1:-0.44, b7+1:-1.58, b8+1:1.74, b9+1:3.10, b11+2:-2.50, b13+2:-0.85]	[y1+1:5227, y2+1:10982, y3+1:14056, y4+1:43300, y5+1:20316, y6+1:25244, y7+1:41341, y8+1:5732];[b3+1:8911, b5+1:5168, b6+1:20939, b7+1:21500, b8+1:17005, b9+1:11057, b11+2:6618, b13+2:6744]	16	-1	316	0	0	296	0	0
230227-MA-4-calib	13310	43.386	76	1.77806e+07	13309	3	660.702	1979.08	16.313	11.313	0	HVPGGGSVQIVYKPVDLSK	HVPGGGSVQIVYKPVDLSK	HVPGGGSVQIVYKPVDLSK	1	73				0	1	1979.08	0.00082	0.41	P10636-8	Isoform Tau-F of Microtubule-associated protein tau	primary:MAPT	Homo sapiens	N	N	full	[299 to 317]	K	V		T	[b1+1, b2+1, b7+1, b8+1, b9+1];[y1+1, y2+1, y3+1, y4+1, y6+1, y7+1, y8+1, y9+1, y10+1, y11+1, y17+2]	[b1+1:138.06612, b2+1:237.13489, b7+1:592.28230, b8+1:691.35010, b9+1:819.41110];[y1+1:147.11258, y2+1:234.14497, y3+1:347.22928, y4+1:462.25658, y6+1:658.37633, y7+1:786.46972, y8+1:949.53644, y9+1:1048.60182, y10+1:1161.68262, y11+1:1289.74368, y17+2:872.48615]	[b1+1:-0.00006, b2+1:0.00029, b7+1:-0.00148, b8+1:-0.00210, b9+1:0.00033];[y1+1:-0.00022, y2+1:0.00014, y3+1:0.00039, y4+1:0.00074, y6+1:-0.00069, y7+1:-0.00226, y8+1:0.00113, y9+1:-0.00190, y10+1:-0.00517, y11+1:-0.00269, y17+2:0.00107]	[b1+1:-0.47, b2+1:1.24, b7+1:-2.51, b8+1:-3.04, b9+1:0.40];[y1+1:-1.52, y2+1:0.59, y3+1:1.12, y4+1:1.60, y6+1:-1.05, y7+1:-2.88, y8+1:1.19, y9+1:-1.81, y10+1:-4.45, y11+1:-2.08, y17+2:0.61]	[b1+1:193653, b2+1:1865235, b7+1:115230, b8+1:64904, b9+1:119531];[y1+1:130780, y2+1:278632, y3+1:198584, y4+1:165839, y6+1:878200, y7+1:180349, y8+1:278835, y9+1:297867, y10+1:189271, y11+1:105349, y17+2:497183]	16	-1	321	0	0	301	0	0
230227-MA-4-calib	17224	49.7165	70	367563	17223	4	989.721	3954.86	16.31	11.31	0	QAAAQPHTEIPEGTTAEEAGIGDTPSLEDEAAGHVTQAR	QAAAQPHTEIPEGTTAEEAGIGDTPSLEDEAAGHVTQAR	QAAAQPHTEIPEGTTAEEAGIGDTPSLEDEAAGHVTQAR	1	24				0	0	3954.85	0.00908	2.3	P10636-8	Isoform Tau-F of Microtubule-associated protein tau	primary:MAPT	Homo sapiens	N	N	full	[88 to 126]	K	M		T	[y1+1, y2+1, y3+1, y4+1, y5+1, y6+1, y7+1, y8+1, y9+1, y10+1, y11+1, y12+1, y15+1, y18+2];[b2+1, b10+1]	[y1+1:175.11918, y2+1:246.15564, y3+1:374.21493, y4+1:475.26336, y5+1:574.33342, y6+1:711.39025, y7+1:768.41099, y8+1:839.44736, y9+1:910.48710, y10+1:1039.52945, y11+1:1154.56078, y12+1:1283.59540, y15+1:1580.76699, y18+2:927.43352];[b2+1:200.10361, b10+1:1047.52556]	[y1+1:0.00023, y2+1:-0.00043, y3+1:0.00029, y4+1:0.00104, y5+1:0.00269, y6+1:0.00060, y7+1:-0.00013, y8+1:-0.00086, y9+1:0.00176, y10+1:0.00152, y11+1:0.00591, y12+1:-0.00206, y15+1:0.00066, y18+2:-0.00266];[b2+1:0.00065, b10+1:0.00377]	[y1+1:1.30, y2+1:-1.75, y3+1:0.78, y4+1:2.19, y5+1:4.69, y6+1:0.85, y7+1:-0.16, y8+1:-1.03, y9+1:1.94, y10+1:1.46, y11+1:5.12, y12+1:-1.61, y15+1:0.42, y18+2:-1.43];[b2+1:3.25, b10+1:3.60]	[y1+1:7012, y2+1:5213, y3+1:3847, y4+1:7293, y5+1:8294, y6+1:3205, y7+1:12819, y8+1:9679, y9+1:5593, y10+1:6716, y11+1:4154, y12+1:8727, y15+1:4222, y18+2:13748];[b2+1:4428, b10+1:9109]	16	-1	323	0	0	303	0	0
230227-MA-4-calib	14701	45.4299	90	946878	14700	3	660.703	1979.09	16.307	11.307	0	HVPGGGSVQIVYKPVDLSK	HVPGGGSVQIVYKPVDLSK	HVPGGGSVQIVYKPVDLSK	1	73				0	1	1979.08	0.00216	1.09	P10636-8	Isoform Tau-F of Microtubule-associated protein tau	primary:MAPT	Homo sapiens	N	N	full	[299 to 317]	K	V		T	[b1+1, b2+1, b7+1, b8+1, b9+1];[y1+1, y2+1, y3+1, y4+1, y6+1, y7+1, y8+1, y9+1, y10+1, y11+1, y17+2]	[b1+1:138.06633, b2+1:237.13482, b7+1:592.28829, b8+1:691.35290, b9+1:819.40958];[y1+1:147.11286, y2+1:234.14508, y3+1:347.22943, y4+1:462.25627, y6+1:658.37759, y7+1:786.46836, y8+1:949.53443, y9+1:1048.60548, y10+1:1161.68599, y11+1:1289.74728, y17+2:872.48619]	[b1+1:0.00014, b2+1:0.00022, b7+1:0.00450, b8+1:0.00070, b9+1:-0.00120];[y1+1:0.00005, y2+1:0.00024, y3+1:0.00054, y4+1:0.00043, y6+1:0.00057, y7+1:-0.00362, y8+1:-0.00088, y9+1:0.00176, y10+1:-0.00180, y11+1:0.00091, y17+2:0.00115]	[b1+1:1.05, b2+1:0.92, b7+1:7.61, b8+1:1.02, b9+1:-1.47];[y1+1:0.36, y2+1:1.05, y3+1:1.55, y4+1:0.93, y6+1:0.86, y7+1:-4.61, y8+1:-0.93, y9+1:1.68, y10+1:-1.55, y11+1:0.71, y17+2:0.66]	[b1+1:7154, b2+1:109578, b7+1:3418, b8+1:2714, b9+1:8725];[y1+1:6250, y2+1:13907, y3+1:11656, y4+1:9307, y6+1:46641, y7+1:11786, y8+1:16861, y9+1:9489, y10+1:5249, y11+1:4563, y17+2:23821]	16	-1	324	0	0	304	0	0
230227-MA-4-calib	13952	44.2625	104	830001	13948	4	495.779	1979.09	16.306	11.268	0	HVPGGGSVQIVYKPVDLSK	HVPGGGSVQIVYKPVDLSK	HVPGGGSVQIVYKPVDLSK	1	73				0	1	1979.08	0.00104	0.53	P10636-8	Isoform Tau-F of Microtubule-associated protein tau	primary:MAPT	Homo sapiens	N	N	full	[299 to 317]	K	V		T	[y1+1, y2+1, y3+1, y4+1, y5+1, y6+1, y7+1, y8+1, y9+1];[b2+1, b4+1, b5+1, b6+1, b7+1, b8+1, b9+1]	[y1+1:147.11296, y2+1:234.14494, y3+1:347.23025, y4+1:462.25645, y5+1:561.32224, y6+1:658.37689, y7+1:786.47443, y8+1:949.53589, y9+1:1048.60115];[b2+1:237.13500, b4+1:391.20913, b5+1:448.23049, b6+1:505.25120, b7+1:592.28420, b8+1:691.34856, b9+1:819.40954]	[y1+1:0.00016, y2+1:0.00011, y3+1:0.00135, y4+1:0.00061, y5+1:-0.00201, y6+1:-0.00013, y7+1:0.00245, y8+1:0.00058, y9+1:-0.00258];[b2+1:0.00040, b4+1:0.00031, b5+1:0.00020, b6+1:-0.00055, b7+1:0.00041, b8+1:-0.00364, b9+1:-0.00124]	[y1+1:1.10, y2+1:0.45, y3+1:3.91, y4+1:1.32, y5+1:-3.59, y6+1:-0.20, y7+1:3.12, y8+1:0.61, y9+1:-2.46];[b2+1:1.69, b4+1:0.78, b5+1:0.44, b6+1:-1.10, b7+1:0.70, b8+1:-5.28, b9+1:-1.52]	[y1+1:11165, y2+1:13600, y3+1:10896, y4+1:7883, y5+1:2234, y6+1:56220, y7+1:12692, y8+1:13936, y9+1:9192];[b2+1:53665, b4+1:8098, b5+1:7189, b6+1:13238, b7+1:24529, b8+1:3428, b9+1:6392]	16	-1	326	0	0	306	0	0
230227-MA-4-calib	9853	37.4088	130	900574	9852	4	663.56	2650.21	16.256	11.256	0	AEPRQEFEVMEDHAGTYGLGDRK	AEPRQEFEVM[Common Variable:Oxidation on M]EDHAGTYGLGDRK	AEPRQEFEVMEDHAGTYGLGDRK	1	52	Oxidation on M	O	O	1	2	2650.21	0.00126	0.48	P10636-8	Isoform Tau-F of Microtubule-associated protein tau	primary:MAPT	Homo sapiens	N	N	full:M cleaved	[2 to 24]	M	D		T	[b2+1, b6+1, b7+1, b8+1, b15+2];[y2+1, y4+1, y5+1, y6+1, y7+1, y9+1, y10+1, y11+2, y14+2, y15+2, y21+3]	[b2+1:201.08716, b6+1:711.34105, b7+1:858.40860, b8+1:987.45554, b15+2:871.87864];[y2+1:303.21405, y4+1:475.26304, y5+1:588.34648, y6+1:645.36733, y7+1:808.42569, y9+1:966.50178, y10+1:1037.53341, y11+2:587.80089, y14+2:783.35457, y15+2:832.88583, y21+3:817.71626]	[b2+1:0.00018, b6+1:-0.00098, b7+1:-0.00185, b8+1:0.00250, b15+2:0.00612];[y2+1:0.00014, y4+1:0.00072, y5+1:0.00009, y6+1:-0.00052, y7+1:-0.00549, y9+1:0.00146, y10+1:-0.00403, y11+2:-0.00184, y14+2:0.00058, y15+2:-0.00532, y21+3:-0.00152]	[b2+1:0.88, b6+1:-1.38, b7+1:-2.15, b8+1:2.54, b15+2:3.51];[y2+1:0.46, y4+1:1.52, y5+1:0.16, y6+1:-0.80, y7+1:-6.80, y9+1:1.51, y10+1:-3.89, y11+2:-1.56, y14+2:0.37, y15+2:-3.20, y21+3:-0.62]	[b2+1:26384, b6+1:12114, b7+1:3846, b8+1:14874, b15+2:4775];[y2+1:18268, y4+1:35808, y5+1:7482, y6+1:23259, y7+1:2957, y9+1:25022, y10+1:10241, y11+2:11285, y14+2:8349, y15+2:5596, y21+3:19995]	16	-1	336	0	0	316	0	0
230227-MA-4-calib	13456	43.5951	133	1.17196e+06	13451	3	728.001	2180.98	16.217	11.217	0	QEFEVMEDHAGTYGLGDRK	QEFEVMEDHAGTYGLGDRK	QEFEVMEDHAGTYGLGDRK	1	14				0	1	2180.98	0.00157	0.72	P10636-8	Isoform Tau-F of Microtubule-associated protein tau	primary:MAPT	Homo sapiens	N	N	full	[6 to 24]	R	D		T	[b1+1, b2+1, b3+1];[y2+1, y4+1, y6+1, y7+1, y8+1, y9+1, y10+1, y11+2, y12+2, y13+2, y14+2, y15+2, y17+2]	[b1+1:129.06613, b2+1:258.10865, b3+1:405.17577];[y2+1:303.21396, y4+1:475.26219, y6+1:645.36871, y7+1:808.43051, y8+1:909.48032, y9+1:966.49846, y10+1:1037.53966, y11+2:587.80169, y12+2:645.31361, y13+2:709.83529, y14+2:775.35643, y15+2:824.89036, y17+2:962.94487]	[b1+1:0.00028, b2+1:0.00020, b3+1:-0.00110];[y2+1:0.00005, y4+1:-0.00013, y6+1:0.00086, y7+1:-0.00067, y8+1:0.00147, y9+1:-0.00186, y10+1:0.00223, y11+2:-0.00025, y12+2:-0.00335, y13+2:-0.00259, y14+2:-0.00079, y15+2:-0.00135, y17+2:-0.00332]	[b1+1:2.18, b2+1:0.78, b3+1:-2.71];[y2+1:0.15, y4+1:-0.27, y6+1:1.33, y7+1:-0.83, y8+1:1.61, y9+1:-1.93, y10+1:2.15, y11+2:-0.21, y12+2:-2.60, y13+2:-1.83, y14+2:-0.51, y15+2:-0.82, y17+2:-1.73]	[b1+1:2975, b2+1:14257, b3+1:2740];[y2+1:17310, y4+1:7216, y6+1:13876, y7+1:8014, y8+1:5518, y9+1:23875, y10+1:12411, y11+2:19438, y12+2:10501, y13+2:8915, y14+2:50926, y15+2:33070, y17+2:23421]	16	-1	343	0	0	323	0	0
230227-MA-4-calib	13240	43.2974	65	1.43731e+06	13234	2	990.55	1979.09	16.213	11.213	0	HVPGGGSVQIVYKPVDLSK	HVPGGGSVQIVYKPVDLSK	HVPGGGSVQIVYKPVDLSK	1	73				0	1	1979.08	0.00173	0.87	P10636-8	Isoform Tau-F of Microtubule-associated protein tau	primary:MAPT	Homo sapiens	N	N	full	[299 to 317]	K	V		T	[b1+1, b2+1, b8+1, b10+1, b11+1, b13+1];[y2+1, y3+1, y4+1, y6+1, y7+1, y8+1, y9+1, y10+1, y17+1, y18+2]	[b1+1:138.06585, b2+1:237.13497, b8+1:691.35367, b10+1:932.49596, b11+1:1031.56269, b13+1:1322.71848];[y2+1:234.14450, y3+1:347.22920, y4+1:462.25613, y6+1:658.37790, y7+1:786.46946, y8+1:949.53792, y9+1:1048.59909, y10+1:1161.68518, y17+1:1743.96376, y18+2:922.02044]	[b1+1:-0.00034, b2+1:0.00037, b8+1:0.00147, b10+1:0.00112, b11+1:-0.00057, b13+1:-0.00306];[y2+1:-0.00033, y3+1:0.00031, y4+1:0.00029, y6+1:0.00088, y7+1:-0.00252, y8+1:0.00261, y9+1:-0.00463, y10+1:-0.00261, y17+1:-0.00020, y18+2:0.00123]	[b1+1:-2.49, b2+1:1.55, b8+1:2.13, b10+1:1.21, b11+1:-0.55, b13+1:-2.32];[y2+1:-1.42, y3+1:0.89, y4+1:0.62, y6+1:1.34, y7+1:-3.21, y8+1:2.75, y9+1:-4.42, y10+1:-2.24, y17+1:-0.11, y18+2:0.67]	[b1+1:3957, b2+1:118397, b8+1:5114, b10+1:7338, b11+1:7154, b13+1:5988];[y2+1:2850, y3+1:11184, y4+1:4642, y6+1:25701, y7+1:10934, y8+1:10877, y9+1:11198, y10+1:5785, y17+1:62462, y18+2:12340]	16	-1	344	0	0	324	0	0
230227-MA-4-calib	10653	38.8725	149	1.23481e+06	10649	4	550.251	2196.97	16.212	11.212	0	QEFEVMEDHAGTYGLGDRK	QEFEVM[Common Variable:Oxidation on M]EDHAGTYGLGDRK	QEFEVMEDHAGTYGLGDRK	1	77	Oxidation on M	O	O	1	1	2196.97	0	0	P10636-8	Isoform Tau-F of Microtubule-associated protein tau	primary:MAPT	Homo sapiens	N	N	full	[6 to 24]	R	D		T	[b1+1, b2+1];[y1+1, y2+1, y3+1, y4+1, y5+1, y6+1, y7+1, y8+1, y9+1, y10+1, y11+2, y13+2, y14+3, y15+2]	[b1+1:129.06614, b2+1:258.10876];[y1+1:147.11267, y2+1:303.21393, y3+1:418.24119, y4+1:475.26190, y5+1:588.34576, y6+1:645.36707, y7+1:808.43124, y8+1:909.47103, y9+1:966.49607, y10+1:1037.53428, y11+2:587.80157, y13+2:709.83791, y14+3:522.57202, y15+2:832.88495]	[b1+1:0.00029, b2+1:0.00031];[y1+1:-0.00014, y2+1:0.00002, y3+1:0.00033, y4+1:-0.00042, y5+1:-0.00063, y6+1:-0.00078, y7+1:0.00006, y8+1:-0.00783, y9+1:-0.00425, y10+1:-0.00315, y11+2:-0.00049, y13+2:0.00266, y14+3:0.00022, y15+2:-0.00707]	[b1+1:2.26, b2+1:1.21];[y1+1:-0.94, y2+1:0.06, y3+1:0.80, y4+1:-0.88, y5+1:-1.07, y6+1:-1.22, y7+1:0.08, y8+1:-8.62, y9+1:-4.40, y10+1:-3.04, y11+2:-0.42, y13+2:1.88, y14+3:0.14, y15+2:-4.25]	[b1+1:6143, b2+1:8541];[y1+1:2555, y2+1:27469, y3+1:6571, y4+1:82472, y5+1:19811, y6+1:43236, y7+1:8572, y8+1:4353, y9+1:10321, y10+1:8984, y11+2:13012, y13+2:9520, y14+3:4178, y15+2:6051]	16	-1	345	0	0	325	0	0
230227-MA-4-calib	11143	39.7264	124	3.2449e+06	11141	3	637.356	1909.05	16.208	11.175	0	SRLQTAPVPMPDLKNVK	SRLQTAPVPM[Common Variable:Oxidation on M]PDLKNVK	SRLQTAPVPMPDLKNVK	1	80	Oxidation on M	O	O	1	2	1909.05	0.00128	0.67	P10636-8	Isoform Tau-F of Microtubule-associated protein tau	primary:MAPT	Homo sapiens	N	N	full	[241 to 257]	K	S		T	[y1+1, y2+1, y3+1, y4+1, y5+1, y6+1, y7+2, y8+1, y9+1];[b2+1, b4+1, b5+1, b6+2, b7+2, b8+1, b10+1]	[y1+1:147.11300, y2+1:246.18179, y3+1:360.22374, y4+1:488.31872, y5+1:601.40279, y6+1:716.43197, y7+2:407.24589, y8+1:960.51839, y9+1:1057.57022];[b2+1:244.14102, b4+1:485.28334, b5+1:586.33196, b6+2:329.18777, b7+2:377.71429, b8+1:853.48920, b10+1:1097.57609]	[y1+1:0.00019, y2+1:0.00057, y3+1:-0.00041, y4+1:-0.00039, y5+1:-0.00039, y6+1:0.00185, y7+2:0.00162, y8+1:0.00011, y9+1:-0.00082];[b2+1:0.00060, b4+1:0.00028, b5+1:0.00123, b6+2:0.00041, b7+2:0.00069, b8+1:0.00017, b10+1:-0.00110]	[y1+1:1.31, y2+1:2.34, y3+1:-1.13, y4+1:-0.81, y5+1:-0.64, y6+1:2.59, y7+2:1.99, y8+1:0.11, y9+1:-0.78];[b2+1:2.47, b4+1:0.59, b5+1:2.10, b6+2:0.63, b7+2:0.92, b8+1:0.20, b10+1:-1.01]	[y1+1:22240, y2+1:5436, y3+1:29431, y4+1:22661, y5+1:59232, y6+1:12309, y7+2:32543, y8+1:12273, y9+1:58474];[b2+1:5649, b4+1:12821, b5+1:37599, b6+2:64343, b7+2:41333, b8+1:252022, b10+1:6918]	16	-1	346	0	0	326	0	0
230227-MA-4-calib	14401	44.9248	190	1.81098e+06	14400	3	660.702	1979.08	16.192	11.192	0	HVPGGGSVQIVYKPVDLSK	HVPGGGSVQIVYKPVDLSK	HVPGGGSVQIVYKPVDLSK	1	73				0	1	1979.08	-0.00034	-0.17	P10636-8	Isoform Tau-F of Microtubule-associated protein tau	primary:MAPT	Homo sapiens	N	N	full	[299 to 317]	K	V		T	[b1+1, b2+1, b7+1, b9+1, b10+1];[y1+1, y2+1, y3+1, y4+1, y6+1, y7+1, y8+1, y9+1, y10+1, y11+1, y17+2]	[b1+1:138.06620, b2+1:237.13465, b7+1:592.28324, b9+1:819.40942, b10+1:932.49775];[y1+1:147.11291, y2+1:234.14496, y3+1:347.22942, y4+1:462.25592, y6+1:658.37765, y7+1:786.47414, y8+1:949.53976, y9+1:1048.60180, y10+1:1161.68656, y11+1:1289.74274, y17+2:872.48638]	[b1+1:0.00002, b2+1:0.00005, b7+1:-0.00055, b9+1:-0.00136, b10+1:0.00291];[y1+1:0.00010, y2+1:0.00013, y3+1:0.00052, y4+1:0.00008, y6+1:0.00063, y7+1:0.00216, y8+1:0.00445, y9+1:-0.00193, y10+1:-0.00123, y11+1:-0.00362, y17+2:0.00151]	[b1+1:0.11, b2+1:0.20, b7+1:-0.93, b9+1:-1.66, b10+1:3.13];[y1+1:0.70, y2+1:0.56, y3+1:1.50, y4+1:0.17, y6+1:0.96, y7+1:2.75, y8+1:4.70, y9+1:-1.84, y10+1:-1.06, y11+1:-2.81, y17+2:0.87]	[b1+1:10812, b2+1:121135, b7+1:6949, b9+1:11712, b10+1:3487];[y1+1:8187, y2+1:18140, y3+1:17336, y4+1:12059, y6+1:48113, y7+1:12395, y8+1:17465, y9+1:21563, y10+1:9837, y11+1:6142, y17+2:21708]	16	-1	350	0	0	330	0	0
230227-MA-4-calib	12400	41.9029	115	1.51343e+07	12397	3	523.621	1567.84	15.33	10.33	0	SRLQTAPVPMPDLK	SRLQTAPVPM[Common Variable:Oxidation on M]PDLK	SRLQTAPVPMPDLK	1	104	Oxidation on M	O	O	1	1	1567.84	0.00069	0.44	P10636-8	Isoform Tau-F of Microtubule-associated protein tau	primary:MAPT	Homo sapiens	N	N	full	[241 to 254]	K	N		T	[y1+1, y2+1, y3+1, y4+1, y5+1, y6+1, y7+1, y8+1];[b2+1, b3+1, b4+1, b5+1, b6+1, b7+2, b8+1]	[y1+1:147.11270, y2+1:260.19724, y3+1:375.22312, y4+1:472.27649, y5+1:619.31125, y6+1:716.36419, y7+1:815.43436, y8+1:912.48673];[b2+1:244.14074, b3+1:357.22404, b4+1:485.28274, b5+1:586.33030, b6+1:657.36805, b7+2:377.71388, b8+1:853.48891]	[y1+1:-0.00010, y2+1:0.00037, y3+1:-0.00069, y4+1:-0.00009, y5+1:-0.00072, y6+1:-0.00055, y7+1:0.00121, y8+1:0.00081];[b2+1:0.00033, b3+1:-0.00044, b4+1:-0.00032, b5+1:-0.00044, b6+1:0.00020, b7+2:-0.00013, b8+1:-0.00012]	[y1+1:-0.71, y2+1:1.43, y3+1:-1.84, y4+1:-0.19, y5+1:-1.17, y6+1:-0.76, y7+1:1.48, y8+1:0.89];[b2+1:1.35, b3+1:-1.22, b4+1:-0.65, b5+1:-0.75, b6+1:0.30, b7+2:-0.17, b8+1:-0.14]	[y1+1:112061, y2+1:493845, y3+1:43095, y4+1:919167, y5+1:93678, y6+1:1138352, y7+1:49717, y8+1:181867];[b2+1:65986, b3+1:42036, b4+1:227964, b5+1:471794, b6+1:935571, b7+2:76453, b8+1:135541]	15	-1	366	0	0	343	0	0
230227-MA-4-calib	10807	39.1439	102	1.7221e+06	10805	3	637.356	1909.05	15.327	9.284	0	SRLQTAPVPMPDLKNVK	SRLQTAPVPM[Common Variable:Oxidation on M]PDLKNVK	SRLQTAPVPMPDLKNVK	1	80	Oxidation on M	O	O	1	2	1909.05	-0.00018	-0.1	P10636-8	Isoform Tau-F of Microtubule-associated protein tau	primary:MAPT	Homo sapiens	N	N	full	[241 to 257]	K	S		T	[y1+1, y2+1, y3+1, y4+1, y5+1, y6+1, y7+1, y8+1, y9+1];[b4+1, b5+1, b6+1, b7+2, b8+1, b10+1]	[y1+1:147.11279, y2+1:246.18173, y3+1:360.22488, y4+1:488.31920, y5+1:601.40352, y6+1:716.43139, y7+1:813.48292, y8+1:960.51430, y9+1:1057.57100];[b4+1:485.28291, b5+1:586.33069, b6+1:657.36788, b7+2:377.71369, b8+1:853.48808, b10+1:1097.57717]	[y1+1:-0.00001, y2+1:0.00051, y3+1:0.00074, y4+1:0.00009, y5+1:0.00035, y6+1:0.00127, y7+1:0.00004, y8+1:-0.00398, y9+1:-0.00005];[b4+1:-0.00015, b5+1:-0.00005, b6+1:0.00003, b7+2:-0.00051, b8+1:-0.00095, b10+1:-0.00003]	[y1+1:-0.08, y2+1:2.08, y3+1:2.05, y4+1:0.19, y5+1:0.58, y6+1:1.78, y7+1:0.05, y8+1:-4.15, y9+1:-0.04];[b4+1:-0.30, b5+1:-0.08, b6+1:0.04, b7+2:-0.67, b8+1:-1.11, b10+1:-0.02]	[y1+1:12092, y2+1:3816, y3+1:14853, y4+1:11945, y5+1:34412, y6+1:7488, y7+1:134249, y8+1:8034, y9+1:34587];[b4+1:5350, b5+1:15920, b6+1:114142, b7+2:28673, b8+1:133464, b10+1:3762]	15	-1	367	0	0	344	0	0
230227-MA-4-calib	10179	38.0186	153	4.5277e+06	10178	3	523.62	1567.84	15.323	10.323	0	SRLQTAPVPMPDLK	SRLQTAPVPM[Common Variable:Oxidation on M]PDLK	SRLQTAPVPMPDLK	1	104	Oxidation on M	O	O	1	1	1567.84	-0.0012	-0.76	P10636-8	Isoform Tau-F of Microtubule-associated protein tau	primary:MAPT	Homo sapiens	N	N	full	[241 to 254]	K	N		T	[y1+1, y2+1, y3+1, y4+1, y5+1, y6+1, y7+1, y8+1];[b2+1, b3+1, b4+1, b5+1, b6+1, b7+2, b8+1]	[y1+1:147.11262, y2+1:260.19738, y3+1:375.22331, y4+1:472.27735, y5+1:619.31061, y6+1:716.36464, y7+1:815.43112, y8+1:912.48515];[b2+1:244.14031, b3+1:357.22472, b4+1:485.28284, b5+1:586.32969, b6+1:657.36789, b7+2:377.71318, b8+1:853.48783]	[y1+1:-0.00019, y2+1:0.00051, y3+1:-0.00050, y4+1:0.00077, y5+1:-0.00136, y6+1:-0.00010, y7+1:-0.00203, y8+1:-0.00077];[b2+1:-0.00010, b3+1:0.00024, b4+1:-0.00022, b5+1:-0.00105, b6+1:0.00004, b7+2:-0.00153, b8+1:-0.00120]	[y1+1:-1.28, y2+1:1.98, y3+1:-1.34, y4+1:1.63, y5+1:-2.21, y6+1:-0.14, y7+1:-2.49, y8+1:-0.84];[b2+1:-0.43, b3+1:0.68, b4+1:-0.45, b5+1:-1.79, b6+1:0.06, b7+2:-2.03, b8+1:-1.41]	[y1+1:32255, y2+1:158314, y3+1:11130, y4+1:229783, y5+1:16740, y6+1:324621, y7+1:11290, y8+1:61579];[b2+1:24548, b3+1:16997, b4+1:63785, b5+1:162491, b6+1:284935, b7+2:30608, b8+1:32341]	15	-1	369	0	0	346	0	0
230227-MA-4-calib	13272	43.3358	103	7.77801e+06	13255	4	495.778	1979.08	15.314	10.274	0	HVPGGGSVQIVYKPVDLSK	HVPGGGSVQIVYKPVDLSK	HVPGGGSVQIVYKPVDLSK	1	73				0	1	1979.08	0.00069	0.35	P10636-8	Isoform Tau-F of Microtubule-associated protein tau	primary:MAPT	Homo sapiens	N	N	full	[299 to 317]	K	V		T	[y1+1, y2+1, y3+1, y4+1, y6+1, y7+1, y8+1, y9+2];[b2+1, b4+1, b5+1, b6+1, b7+1, b8+1, b9+1]	[y1+1:147.11294, y2+1:234.14493, y3+1:347.22892, y4+1:462.25617, y6+1:658.37696, y7+1:786.46986, y8+1:949.53563, y9+2:524.80560];[b2+1:237.13468, b4+1:391.20877, b5+1:448.23113, b6+1:505.25491, b7+1:592.28448, b8+1:691.35047, b9+1:819.40801]	[y1+1:0.00014, y2+1:0.00010, y3+1:0.00002, y4+1:0.00033, y6+1:-0.00006, y7+1:-0.00212, y8+1:0.00032, y9+2:0.00020];[b2+1:0.00008, b4+1:-0.00006, b5+1:0.00083, b6+1:0.00316, b7+1:0.00069, b8+1:-0.00173, b9+1:-0.00276]	[y1+1:0.95, y2+1:0.44, y3+1:0.06, y4+1:0.72, y6+1:-0.08, y7+1:-2.70, y8+1:0.34, y9+2:0.19];[b2+1:0.35, b4+1:-0.15, b5+1:1.86, b6+1:6.26, b7+1:1.17, b8+1:-2.51, b9+1:-3.38]	[y1+1:77711, y2+1:125218, y3+1:110454, y4+1:87346, y6+1:574432, y7+1:141581, y8+1:156295, y9+2:68775];[b2+1:547279, b4+1:77491, b5+1:60414, b6+1:93511, b7+1:230095, b8+1:46332, b9+1:44513]	15	-1	370	0	0	347	0	0
230227-MA-4-calib	12882	42.8088	75	1.3139e+08	12881	3	660.702	1979.08	15.305	10.305	0	HVPGGGSVQIVYKPVDLSK	HVPGGGSVQIVYKPVDLSK	HVPGGGSVQIVYKPVDLSK	1	73				0	1	1979.08	0.0009	0.45	P10636-8	Isoform Tau-F of Microtubule-associated protein tau	primary:MAPT	Homo sapiens	N	N	full	[299 to 317]	K	V		T	[b1+1, b2+1, b7+1, b9+1];[y1+1, y2+1, y3+1, y4+1, y6+1, y7+1, y8+1, y9+1, y10+1, y11+1, y17+2]	[b1+1:138.06617, b2+1:237.13483, b7+1:592.28231, b9+1:819.40643];[y1+1:147.11269, y2+1:234.14492, y3+1:347.22922, y4+1:462.25548, y6+1:658.37660, y7+1:786.47088, y8+1:949.53348, y9+1:1048.60467, y10+1:1161.68239, y11+1:1289.74269, y17+2:872.48510]	[b1+1:-0.00002, b2+1:0.00023, b7+1:-0.00148, b9+1:-0.00435];[y1+1:-0.00011, y2+1:0.00009, y3+1:0.00032, y4+1:-0.00036, y6+1:-0.00042, y7+1:-0.00110, y8+1:-0.00183, y9+1:0.00095, y10+1:-0.00540, y11+1:-0.00367, y17+2:-0.00103]	[b1+1:-0.11, b2+1:0.98, b7+1:-2.50, b9+1:-5.32];[y1+1:-0.78, y2+1:0.39, y3+1:0.92, y4+1:-0.78, y6+1:-0.64, y7+1:-1.40, y8+1:-1.93, y9+1:0.90, y10+1:-4.65, y11+1:-2.85, y17+2:-0.59]	[b1+1:1026774, b2+1:15199168, b7+1:549868, b9+1:793103];[y1+1:1192911, y2+1:1982471, y3+1:1974789, y4+1:982336, y6+1:5894302, y7+1:2131785, y8+1:1801723, y9+1:2407378, y10+1:1131708, y11+1:596510, y17+2:2381992]	15	-1	372	0	0	349	0	0
230227-MA-4-calib	16756	49.0156	150	2.1084e+07	16740	3	652.326	1953.96	15.298	10.298	0	STPTAEDVTAPLVDEGAPGK	STPTAEDVTAPLVDEGAPGK	STPTAEDVTAPLVDEGAPGK	1	22				0	0	1953.95	0.00243	1.24	P10636-8	Isoform Tau-F of Microtubule-associated protein tau	primary:MAPT	Homo sapiens	N	N	full	[68 to 87]	K	Q		T	[y1+1, y2+1, y3+1, y4+1, y5+1, y6+1, y7+1, y8+1, y9+1, y10+1, y11+1, y12+1];[b2+1, b4+1, b7+1]	[y1+1:147.11287, y2+1:204.13395, y3+1:301.18705, y4+1:372.22476, y5+1:429.24569, y6+1:558.28678, y7+1:673.31519, y8+1:772.38235, y9+1:885.47036, y10+1:982.51983, y11+1:1053.55604, y12+1:1154.60045];[b2+1:189.08716, b4+1:387.18753, b7+1:702.28968]	[y1+1:0.00006, y2+1:-0.00032, y3+1:0.00002, y4+1:0.00061, y5+1:0.00008, y6+1:-0.00142, y7+1:0.00005, y8+1:-0.00121, y9+1:0.00274, y10+1:-0.00055, y11+1:-0.00146, y12+1:-0.00473];[b2+1:0.00018, b4+1:0.00010, b7+1:-0.00439]	[y1+1:0.44, y2+1:-1.58, y3+1:0.06, y4+1:1.65, y5+1:0.18, y6+1:-2.55, y7+1:0.07, y8+1:-1.57, y9+1:3.09, y10+1:-0.56, y11+1:-1.39, y12+1:-4.10];[b2+1:0.95, b4+1:0.26, b7+1:-6.27]	[y1+1:142939, y2+1:247096, y3+1:2054077, y4+1:123223, y5+1:333487, y6+1:308667, y7+1:558213, y8+1:658747, y9+1:293164, y10+1:770471, y11+1:140689, y12+1:97456];[b2+1:450685, b4+1:69744, b7+1:35634]	15	-1	375	0	0	352	0	0
230227-MA-4-calib	16741	48.9984	122	5.1375e+07	16740	3	652.326	1953.96	15.298	10.298	0	STPTAEDVTAPLVDEGAPGK	STPTAEDVTAPLVDEGAPGK	STPTAEDVTAPLVDEGAPGK	1	22				0	0	1953.95	0.00243	1.24	P10636-8	Isoform Tau-F of Microtubule-associated protein tau	primary:MAPT	Homo sapiens	N	N	full	[68 to 87]	K	Q		T	[y1+1, y2+1, y3+1, y4+1, y5+1, y6+1, y7+1, y8+1, y9+1, y10+1, y11+1, y12+1];[b2+1, b4+1, b6+1]	[y1+1:147.11277, y2+1:204.13423, y3+1:301.18725, y4+1:372.22381, y5+1:429.24570, y6+1:558.28804, y7+1:673.31467, y8+1:772.38465, y9+1:885.46872, y10+1:982.52017, y11+1:1053.56541, y12+1:1154.59955];[b2+1:189.08682, b4+1:387.18704, b6+1:587.26755]	[y1+1:-0.00003, y2+1:-0.00004, y3+1:0.00022, y4+1:-0.00034, y5+1:0.00009, y6+1:-0.00016, y7+1:-0.00048, y8+1:0.00109, y9+1:0.00110, y10+1:-0.00021, y11+1:0.00791, y12+1:-0.00563];[b2+1:-0.00016, b4+1:-0.00038, b6+1:0.00042]	[y1+1:-0.22, y2+1:-0.21, y3+1:0.74, y4+1:-0.92, y5+1:0.22, y6+1:-0.29, y7+1:-0.71, y8+1:1.41, y9+1:1.24, y10+1:-0.22, y11+1:7.51, y12+1:-4.88];[b2+1:-0.87, b4+1:-0.99, b6+1:0.72]	[y1+1:348733, y2+1:526120, y3+1:4919819, y4+1:316653, y5+1:898247, y6+1:820274, y7+1:1278094, y8+1:2016222, y9+1:614960, y10+1:1749270, y11+1:198276, y12+1:152015];[b2+1:1163835, b4+1:158481, b6+1:128142]	15	-1	376	0	0	353	0	0
230227-MA-4-calib	13029	43.016	38	1.95469e+06	13028	2	990.55	1979.08	15.286	10.286	0	HVPGGGSVQIVYKPVDLSK	HVPGGGSVQIVYKPVDLSK	HVPGGGSVQIVYKPVDLSK	1	73				0	1	1979.08	0.00068	0.35	P10636-8	Isoform Tau-F of Microtubule-associated protein tau	primary:MAPT	Homo sapiens	N	N	full	[299 to 317]	K	V		T	[b1+1, b2+1, b10+1, b11+1, b12+1, b13+1];[y3+1, y4+1, y6+1, y7+1, y8+1, y9+1, y10+1, y11+1, y17+1]	[b1+1:138.06579, b2+1:237.13462, b10+1:932.49598, b11+1:1031.56572, b12+1:1194.62947, b13+1:1322.72591];[y3+1:347.22935, y4+1:462.25528, y6+1:658.37622, y7+1:786.47093, y8+1:949.53493, y9+1:1048.60614, y10+1:1161.69707, y11+1:1289.75176, y17+1:1743.96547]	[b1+1:-0.00039, b2+1:0.00002, b10+1:0.00114, b11+1:0.00246, b12+1:0.00289, b13+1:0.00437];[y3+1:0.00045, y4+1:-0.00056, y6+1:-0.00080, y7+1:-0.00105, y8+1:-0.00038, y9+1:0.00241, y10+1:0.00928, y11+1:0.00540, y17+1:0.00150]	[b1+1:-2.87, b2+1:0.07, b10+1:1.22, b11+1:2.39, b12+1:2.42, b13+1:3.31];[y3+1:1.30, y4+1:-1.22, y6+1:-1.22, y7+1:-1.34, y8+1:-0.40, y9+1:2.30, y10+1:8.00, y11+1:4.19, y17+1:0.86]	[b1+1:6249, b2+1:221361, b10+1:8219, b11+1:10322, b12+1:9382, b13+1:12216];[y3+1:16614, y4+1:8598, y6+1:48990, y7+1:17590, y8+1:16543, y9+1:20760, y10+1:14690, y11+1:11058, y17+1:136391]	15	-1	378	0	0	355	0	0
230227-MA-4-calib	12124	41.3434	126	1.53693e+07	12123	3	523.621	1567.84	15.275	10.275	0	SRLQTAPVPMPDLK	SRLQTAPVPM[Common Variable:Oxidation on M]PDLK	SRLQTAPVPMPDLK	1	104	Oxidation on M	O	O	1	1	1567.84	0.00098	0.62	P10636-8	Isoform Tau-F of Microtubule-associated protein tau	primary:MAPT	Homo sapiens	N	N	full	[241 to 254]	K	N		T	[y1+1, y2+1, y3+1, y4+1, y5+1, y6+1, y7+1, y8+1];[b2+1, b3+1, b4+1, b5+1, b6+2, b7+2, b8+1]	[y1+1:147.11281, y2+1:260.19708, y3+1:375.22480, y4+1:472.27650, y5+1:619.31180, y6+1:716.36424, y7+1:815.42688, y8+1:912.48432];[b2+1:244.14079, b3+1:357.22552, b4+1:485.28363, b5+1:586.33037, b6+2:329.18805, b7+2:377.71426, b8+1:853.48881]	[y1+1:0.00001, y2+1:0.00021, y3+1:0.00099, y4+1:-0.00008, y5+1:-0.00017, y6+1:-0.00050, y7+1:-0.00628, y8+1:-0.00160];[b2+1:0.00038, b3+1:0.00104, b4+1:0.00057, b5+1:-0.00036, b6+2:0.00097, b7+2:0.00062, b8+1:-0.00021]	[y1+1:0.05, y2+1:0.81, y3+1:2.63, y4+1:-0.17, y5+1:-0.28, y6+1:-0.69, y7+1:-7.71, y8+1:-1.76];[b2+1:1.54, b3+1:2.91, b4+1:1.19, b5+1:-0.62, b6+2:1.47, b7+2:0.83, b8+1:-0.25]	[y1+1:119573, y2+1:581981, y3+1:49640, y4+1:930159, y5+1:64363, y6+1:967854, y7+1:36470, y8+1:229397];[b2+1:57114, b3+1:113984, b4+1:233916, b5+1:470249, b6+2:116924, b7+2:96554, b8+1:152405]	15	-1	380	0	0	357	0	0
230227-MA-4-calib	8616	34.4013	112	1.09278e+07	8615	3	474.265	1419.77	15.267	10.267	0	TPSLPTPPTREPK	TPSLPTPPTREPK	TPSLPTPPTREPK	1	15				0	1	1419.77	0.00236	1.66	P10636-8	Isoform Tau-F of Microtubule-associated protein tau	primary:MAPT	Homo sapiens	N	N	full	[212 to 224]	R	K		T	[y1+1, y2+1, y5+1, y6+1, y7+1, y8+1, y9+1, y10+2, y11+2, y12+3];[b2+1, b3+1, b4+1, b5+1, b6+1]	[y1+1:147.11280, y2+1:244.16555, y5+1:630.35409, y6+1:727.40940, y7+1:824.46189, y8+1:925.50760, y9+1:1022.56252, y10+2:568.32727, y11+2:611.84400, y12+3:440.58145];[b2+1:199.10761, b3+1:286.13893, b4+1:399.22372, b5+1:496.27580, b6+1:597.32634]	[y1+1:-0.00000, y2+1:-0.00002, y5+1:-0.00286, y6+1:-0.00032, y7+1:-0.00059, y8+1:-0.00256, y9+1:-0.00040, y10+2:0.00027, y11+2:0.00171, y12+3:-0.00198];[b2+1:-0.00010, b3+1:-0.00082, b4+1:-0.00009, b5+1:-0.00077, b6+1:0.00208]	[y1+1:-0.02, y2+1:-0.09, y5+1:-4.54, y6+1:-0.44, y7+1:-0.71, y8+1:-2.77, y9+1:-0.39, y10+2:0.24, y11+2:1.40, y12+3:-1.50];[b2+1:-0.53, b3+1:-2.88, b4+1:-0.22, b5+1:-1.56, b6+1:3.49]	[y1+1:51899, y2+1:371499, y5+1:72904, y6+1:534468, y7+1:566389, y8+1:67378, y9+1:148348, y10+2:76133, y11+2:68521, y12+3:66739];[b2+1:535134, b3+1:160194, b4+1:135493, b5+1:37713, b6+1:24707]	15	-1	382	0	0	359	0	0
230227-MA-4-calib	12966	42.9217	117	1.00816e+08	12965	4	495.778	1979.08	15.266	10.232	0	HVPGGGSVQIVYKPVDLSK	HVPGGGSVQIVYKPVDLSK	HVPGGGSVQIVYKPVDLSK	1	73				0	1	1979.08	0.00064	0.33	P10636-8	Isoform Tau-F of Microtubule-associated protein tau	primary:MAPT	Homo sapiens	N	N	full	[299 to 317]	K	V		T	[b1+1, b2+1, b4+1, b5+1, b6+1, b7+1, b9+1];[y1+1, y2+1, y3+1, y4+1, y5+1, y6+1, y7+1, y8+1]	[b1+1:138.06644, b2+1:237.13469, b4+1:391.20960, b5+1:448.22980, b6+1:505.25087, b7+1:592.28481, b9+1:819.40752];[y1+1:147.11268, y2+1:234.14470, y3+1:347.22919, y4+1:462.25497, y5+1:561.32374, y6+1:658.37689, y7+1:786.47401, y8+1:949.53471]	[b1+1:0.00025, b2+1:0.00009, b4+1:0.00077, b5+1:-0.00049, b6+1:-0.00089, b7+1:0.00103, b9+1:-0.00325];[y1+1:-0.00012, y2+1:-0.00013, y3+1:0.00030, y4+1:-0.00087, y5+1:-0.00051, y6+1:-0.00013, y7+1:0.00203, y8+1:-0.00060]	[b1+1:1.81, b2+1:0.38, b4+1:1.97, b5+1:-1.09, b6+1:-1.76, b7+1:1.74, b9+1:-3.98];[y1+1:-0.84, y2+1:-0.57, y3+1:0.85, y4+1:-1.89, y5+1:-0.91, y6+1:-0.20, y7+1:2.59, y8+1:-0.63]	[b1+1:228405, b2+1:7559076, b4+1:972917, b5+1:891574, b6+1:909405, b7+1:1824769, b9+1:342512];[y1+1:1159662, y2+1:1805233, y3+1:1571721, y4+1:1147494, y5+1:569746, y6+1:5590666, y7+1:1129273, y8+1:1096732]	15	-1	383	0	0	360	0	0
230227-MA-4-calib	15032	45.9961	114	1.47112e+06	15031	3	690.635	2068.88	15.264	10.264	0	QEFEVMEDHAGTYGLGDR	QEFEVM[Common Variable:Oxidation on M]EDHAGTYGLGDR	QEFEVMEDHAGTYGLGDR	1	19	Oxidation on M	O	O	1	0	2068.88	0.00211	1.02	P10636-8	Isoform Tau-F of Microtubule-associated protein tau	primary:MAPT	Homo sapiens	N	N	full	[6 to 23]	R	K		T	[b1+1, b2+1];[y1+1, y3+1, y4+1, y5+1, y6+1, y7+1, y8+1, y9+1, y10+2, y11+1, y12+1, y13+2, y14+2]	[b1+1:129.06591, b2+1:258.10891];[y1+1:175.11905, y3+1:347.16727, y4+1:460.25194, y5+1:517.27243, y6+1:680.33758, y7+1:781.38292, y8+1:838.40499, y9+1:909.44157, y10+2:523.75409, y11+1:1161.52579, y12+1:1290.56749, y13+2:719.30756, y14+2:768.84039]	[b1+1:0.00006, b2+1:0.00046];[y1+1:0.00010, y3+1:-0.00009, y4+1:0.00052, y5+1:-0.00045, y6+1:0.00137, y7+1:-0.00097, y8+1:-0.00036, y9+1:-0.00090, y10+2:-0.00047, y11+1:-0.00254, y12+1:-0.00343, y13+2:0.00152, y14+2:-0.00122]	[b1+1:0.46, b2+1:1.79];[y1+1:0.57, y3+1:-0.26, y4+1:1.13, y5+1:-0.88, y6+1:2.02, y7+1:-1.25, y8+1:-0.43, y9+1:-0.99, y10+2:-0.45, y11+1:-2.19, y12+1:-2.66, y13+2:1.06, y14+2:-0.79]	[b1+1:7242, b2+1:20956];[y1+1:35791, y3+1:14863, y4+1:5773, y5+1:30962, y6+1:21963, y7+1:13010, y8+1:83569, y9+1:68893, y10+2:25332, y11+1:7796, y12+1:9548, y13+2:29492, y14+2:12870]	15	-1	384	0	0	361	0	0
230227-MA-4-calib	13821	44.0886	102	2.25006e+06	13819	3	660.703	1979.09	15.264	10.264	0	HVPGGGSVQIVYKPVDLSK	HVPGGGSVQIVYKPVDLSK	HVPGGGSVQIVYKPVDLSK	1	73				0	1	1979.08	0.00207	1.04	P10636-8	Isoform Tau-F of Microtubule-associated protein tau	primary:MAPT	Homo sapiens	N	N	full	[299 to 317]	K	V		T	[b1+1, b2+1, b7+1, b8+1, b9+1];[y1+1, y2+1, y3+1, y4+1, y6+1, y7+1, y8+1, y9+1, y10+1, y17+2]	[b1+1:138.06633, b2+1:237.13498, b7+1:592.28416, b8+1:691.35395, b9+1:819.41223];[y1+1:147.11310, y2+1:234.14510, y3+1:347.22983, y4+1:462.25583, y6+1:658.37659, y7+1:786.47336, y8+1:949.53598, y9+1:1048.60302, y10+1:1161.68309, y17+2:872.48568]	[b1+1:0.00014, b2+1:0.00038, b7+1:0.00038, b8+1:0.00175, b9+1:0.00145];[y1+1:0.00029, y2+1:0.00027, y3+1:0.00094, y4+1:-0.00001, y6+1:-0.00043, y7+1:0.00138, y8+1:0.00067, y9+1:-0.00070, y10+1:-0.00470, y17+2:0.00012]	[b1+1:1.01, b2+1:1.59, b7+1:0.64, b8+1:2.53, b9+1:1.77];[y1+1:2.00, y2+1:1.16, y3+1:2.70, y4+1:-0.01, y6+1:-0.65, y7+1:1.76, y8+1:0.71, y9+1:-0.67, y10+1:-4.05, y17+2:0.07]	[b1+1:25029, b2+1:205837, b7+1:14070, b8+1:8829, b9+1:16467];[y1+1:17020, y2+1:32465, y3+1:25225, y4+1:25014, y6+1:105870, y7+1:22619, y8+1:28249, y9+1:32527, y10+1:13986, y17+2:19951]	15	-1	385	0	0	362	0	0
230227-MA-4-calib	8907	34.9706	110	7.9857e+07	8906	3	474.265	1419.77	15.246	10.246	0	TPSLPTPPTREPK	TPSLPTPPTREPK	TPSLPTPPTREPK	1	15				0	1	1419.77	0.00184	1.29	P10636-8	Isoform Tau-F of Microtubule-associated protein tau	primary:MAPT	Homo sapiens	N	N	full	[212 to 224]	R	K		T	[y1+1, y2+1, y5+1, y6+2, y7+1, y8+1, y9+1, y10+2, y11+2, y12+3];[b2+1, b3+1, b4+1, b5+1, b6+1]	[y1+1:147.11295, y2+1:244.16583, y5+1:630.35748, y6+2:364.20863, y7+1:824.46227, y8+1:925.50898, y9+1:1022.56261, y10+2:568.32730, y11+2:611.84298, y12+3:440.58284];[b2+1:199.10783, b3+1:286.14003, b4+1:399.22417, b5+1:496.27482, b6+1:597.32474]	[y1+1:0.00015, y2+1:0.00026, y5+1:0.00053, y6+2:0.00027, y7+1:-0.00021, y8+1:-0.00118, y9+1:-0.00031, y10+2:0.00034, y11+2:-0.00032, y12+3:0.00218];[b2+1:0.00011, b3+1:0.00028, b4+1:0.00035, b5+1:-0.00176, b6+1:0.00049]	[y1+1:1.02, y2+1:1.06, y5+1:0.84, y6+2:0.37, y7+1:-0.25, y8+1:-1.28, y9+1:-0.31, y10+2:0.30, y11+2:-0.26, y12+3:1.65];[b2+1:0.54, b3+1:0.98, b4+1:0.89, b5+1:-3.54, b6+1:0.82]	[y1+1:443722, y2+1:2767120, y5+1:436666, y6+2:1008381, y7+1:4647882, y8+1:580154, y9+1:1125394, y10+2:521337, y11+2:624522, y12+3:676886];[b2+1:4197220, b3+1:873122, b4+1:938555, b5+1:395411, b6+1:383728]	15	-1	387	0	0	364	0	0
230227-MA-4-calib	14126	44.535	94	792636	14125	4	1139.23	4552.91	15.234	10.234	0	DQGGYTMHQDQEGDTDAGLKESPLQTPTEDGSEEPGSETSDAK	DQGGYTM[Common Variable:Oxidation on M]HQDQEGDTDAGLKESPLQTPTEDGSEEPGSETSDAK	DQGGYTMHQDQEGDTDAGLKESPLQTPTEDGSEEPGSETSDAK	1	16	Oxidation on M	O	O	1	1	4552.91	0.00474	1.04	P10636-8	Isoform Tau-F of Microtubule-associated protein tau	primary:MAPT	Homo sapiens	N	N	full	[25 to 67]	K	S		T	[y1+1, y2+1, y3+1, y4+1, y5+1, y6+1, y7+1, y8+1, y9+2, y10+1, y11+1, y12+1, y13+1, y14+1];[b2+1]	[y1+1:147.11284, y2+1:218.15039, y3+1:333.17619, y4+1:420.21000, y5+1:521.25727, y6+1:650.29817, y7+1:737.32761, y8+1:794.34946, y9+2:446.20642, y10+1:1020.44656, y11+1:1149.48511, y12+1:1236.51913, y13+1:1293.54055, y14+1:1408.56532];[b2+1:244.09295]	[y1+1:0.00004, y2+1:0.00047, y3+1:-0.00067, y4+1:0.00111, y5+1:0.00070, y6+1:-0.00099, y7+1:-0.00358, y8+1:-0.00320, y9+2:0.00015, y10+1:-0.00145, y11+1:-0.00549, y12+1:-0.00350, y13+1:-0.00355, y14+1:-0.00572];[b2+1:0.00015]	[y1+1:0.26, y2+1:2.16, y3+1:-2.01, y4+1:2.64, y5+1:1.34, y6+1:-1.53, y7+1:-4.86, y8+1:-4.03, y9+2:0.17, y10+1:-1.42, y11+1:-4.78, y12+1:-2.83, y13+1:-2.75, y14+1:-4.07];[b2+1:0.61]	[y1+1:8504, y2+1:19004, y3+1:5585, y4+1:14601, y5+1:18943, y6+1:8734, y7+1:6071, y8+1:13658, y9+2:28980, y10+1:17547, y11+1:9203, y12+1:5032, y13+1:10217, y14+1:8313];[b2+1:11375]	15	-1	390	0	0	367	0	0
230227-MA-4-calib	11952	41.0443	126	1.83881e+06	11951	3	733.332	2196.97	15.215	10.215	0	QEFEVMEDHAGTYGLGDRK	QEFEVM[Common Variable:Oxidation on M]EDHAGTYGLGDRK	QEFEVMEDHAGTYGLGDRK	1	77	Oxidation on M	O	O	1	1	2196.97	0.00022	0.1	P10636-8	Isoform Tau-F of Microtubule-associated protein tau	primary:MAPT	Homo sapiens	N	N	full	[6 to 24]	R	D		T	[b1+1, b2+1, b3+1];[y2+1, y4+1, y5+1, y6+1, y7+1, y8+1, y9+1, y10+1, y11+2, y14+2, y15+2, y16+2]	[b1+1:129.06597, b2+1:258.10878, b3+1:405.17706];[y2+1:303.21403, y4+1:475.26259, y5+1:588.34851, y6+1:645.36650, y7+1:808.42925, y8+1:909.48284, y9+1:966.49926, y10+1:1037.53914, y11+2:587.80112, y14+2:783.35177, y15+2:832.88725, y16+2:897.40875]	[b1+1:0.00012, b2+1:0.00034, b3+1:0.00020];[y2+1:0.00011, y4+1:0.00027, y5+1:0.00212, y6+1:-0.00135, y7+1:-0.00193, y8+1:0.00399, y9+1:-0.00106, y10+1:0.00171, y11+2:-0.00138, y14+2:-0.00502, y15+2:-0.00247, y16+2:-0.00206]	[b1+1:0.93, b2+1:1.30, b3+1:0.50];[y2+1:0.37, y4+1:0.57, y5+1:3.61, y6+1:-2.09, y7+1:-2.39, y8+1:4.39, y9+1:-1.10, y10+1:1.65, y11+2:-1.18, y14+2:-3.21, y15+2:-1.48, y16+2:-1.15]	[b1+1:11347, b2+1:22494, b3+1:5225];[y2+1:36826, y4+1:20727, y5+1:9024, y6+1:40741, y7+1:24114, y8+1:20448, y9+1:57795, y10+1:43792, y11+2:36212, y14+2:30665, y15+2:29252, y16+2:6432]	15	-1	393	0	0	368	0	0
230227-MA-4-calib	13530	43.7039	149	1.29158e+06	13525	5	490.874	2449.34	15.215	9.185	0	DNIKHVPGGGSVQIVYKPVDLSK	DNIKHVPGGGSVQIVYKPVDLSK	DNIKHVPGGGSVQIVYKPVDLSK	1	22				0	2	2449.33	0.00286	1.17	P10636-8	Isoform Tau-F of Microtubule-associated protein tau	primary:MAPT	Homo sapiens	N	N	full	[295 to 317]	K	V		T	[y1+1, y2+1, y3+1, y4+1, y5+1, y6+1, y7+1, y8+1, y9+2, y10+2];[b2+1, b3+1, b5+1, b6+1, b11+2]	[y1+1:147.11293, y2+1:234.14503, y3+1:347.22880, y4+1:462.25511, y5+1:561.32460, y6+1:658.37726, y7+1:786.47151, y8+1:949.53377, y9+2:524.80632, y10+2:581.34625];[b2+1:230.07733, b3+1:343.16001, b5+1:608.31350, b6+1:707.38315, b11+2:531.76986]	[y1+1:0.00012, y2+1:0.00020, y3+1:-0.00010, y4+1:-0.00073, y5+1:0.00035, y6+1:0.00024, y7+1:-0.00047, y8+1:-0.00154, y9+2:0.00164, y10+2:-0.00257];[b2+1:0.00019, b3+1:-0.00121, b5+1:-0.00159, b6+1:-0.00035, b11+2:-0.00024]	[y1+1:0.85, y2+1:0.84, y3+1:-0.28, y4+1:-1.59, y5+1:0.63, y6+1:0.37, y7+1:-0.60, y8+1:-1.62, y9+2:1.56, y10+2:-2.21];[b2+1:0.82, b3+1:-3.52, b5+1:-2.61, b6+1:-0.50, b11+2:-0.23]	[y1+1:10616, y2+1:21356, y3+1:14687, y4+1:13325, y5+1:4863, y6+1:79723, y7+1:13449, y8+1:13015, y9+2:8640, y10+2:6850];[b2+1:39351, b3+1:4940, b5+1:4259, b6+1:25474, b11+2:16637]	15	-1	394	0	0	369	0	0
230227-MA-4-calib	11978	41.0849	167	2.70184e+06	11975	3	733.333	2196.98	15.184	10.184	0	QEFEVMEDHAGTYGLGDRK	QEFEVM[Common Variable:Oxidation on M]EDHAGTYGLGDRK	QEFEVMEDHAGTYGLGDRK	1	77	Oxidation on M	O	O	1	1	2196.97	0.00116	0.53	P10636-8	Isoform Tau-F of Microtubule-associated protein tau	primary:MAPT	Homo sapiens	N	N	full	[6 to 24]	R	D		T	[b1+1, b2+1, b3+1];[y2+1, y3+1, y4+1, y5+1, y6+1, y7+1, y9+1, y10+1, y11+2, y12+1, y13+2, y15+2]	[b1+1:129.06582, b2+1:258.10872, b3+1:405.17756];[y2+1:303.21419, y3+1:418.24019, y4+1:475.26195, y5+1:588.34757, y6+1:645.36809, y7+1:808.42947, y9+1:966.50021, y10+1:1037.53725, y11+2:587.80121, y12+1:1289.61126, y13+2:709.83651, y15+2:832.88701]	[b1+1:-0.00004, b2+1:0.00027, b3+1:0.00069];[y2+1:0.00027, y3+1:-0.00067, y4+1:-0.00038, y5+1:0.00118, y6+1:0.00024, y7+1:-0.00171, y9+1:-0.00011, y10+1:-0.00019, y11+2:-0.00120, y12+1:-0.01203, y13+2:-0.00014, y15+2:-0.00295]	[b1+1:-0.29, b2+1:1.04, b3+1:1.72];[y2+1:0.89, y3+1:-1.60, y4+1:-0.79, y5+1:2.01, y6+1:0.37, y7+1:-2.12, y9+1:-0.12, y10+1:-0.18, y11+2:-1.02, y12+1:-9.33, y13+2:-0.10, y15+2:-1.77]	[b1+1:14845, b2+1:36679, b3+1:12008];[y2+1:58536, y3+1:5320, y4+1:33089, y5+1:11240, y6+1:62781, y7+1:30249, y9+1:92952, y10+1:63885, y11+2:36472, y12+1:10300, y13+2:10580, y15+2:17111]	15	-1	398	0	0	372	0	0
230227-MA-4-calib	13050	43.0451	168	2.19777e+06	13049	4	663.559	2650.21	15.174	10.174	0	AEPRQEFEVMEDHAGTYGLGDRK	AEPRQEFEVM[Common Variable:Oxidation on M]EDHAGTYGLGDRK	AEPRQEFEVMEDHAGTYGLGDRK	1	52	Oxidation on M	O	O	1	2	2650.21	0.00027	0.1	P10636-8	Isoform Tau-F of Microtubule-associated protein tau	primary:MAPT	Homo sapiens	N	N	full:M cleaved	[2 to 24]	M	D		T	[b2+1, b6+1, b7+1, b8+1];[y2+1, y3+1, y4+1, y5+1, y6+2, y7+1, y9+1, y10+1, y11+1, y14+2, y15+2]	[b2+1:201.08698, b6+1:711.34136, b7+1:858.41201, b8+1:987.44945];[y2+1:303.21381, y3+1:418.24124, y4+1:475.26280, y5+1:588.34783, y6+2:323.18773, y7+1:808.42990, y9+1:966.50146, y10+1:1037.53972, y11+1:1174.59751, y14+2:783.35446, y15+2:832.88838]	[b2+1:-0.00000, b6+1:-0.00067, b7+1:0.00156, b8+1:-0.00358];[y2+1:-0.00011, y3+1:0.00038, y4+1:0.00048, y5+1:0.00144, y6+2:0.00033, y7+1:-0.00128, y9+1:0.00114, y10+1:0.00228, y11+1:0.00116, y14+2:0.00035, y15+2:-0.00021]	[b2+1:-0.01, b6+1:-0.94, b7+1:1.83, b8+1:-3.63];[y2+1:-0.35, y3+1:0.92, y4+1:1.02, y5+1:2.46, y6+2:0.50, y7+1:-1.58, y9+1:1.19, y10+1:2.20, y11+1:0.99, y14+2:0.23, y15+2:-0.13]	[b2+1:53812, b6+1:23060, b7+1:14719, b8+1:38094];[y2+1:27918, y3+1:6543, y4+1:71795, y5+1:10639, y6+2:12005, y7+1:13799, y9+1:43064, y10+1:28923, y11+1:8445, y14+2:19443, y15+2:9929]	15	-1	400	0	0	373	0	0
230227-MA-4-calib	15594	47.2019	67	511128	15593	2	977.985	1953.96	14.435	9.435	0	STPTAEDVTAPLVDEGAPGK	STPTAEDVTAPLVDEGAPGK	STPTAEDVTAPLVDEGAPGK	1	22				0	0	1953.95	0.00275	1.41	P10636-8	Isoform Tau-F of Microtubule-associated protein tau	primary:MAPT	Homo sapiens	N	N	full	[68 to 87]	K	Q		T	[y1+1, y2+1, y3+1, y4+1, y5+1, y6+1, y7+1, y8+1, y10+1, y11+1, y12+1, y13+1, y14+1];[b4+1]	[y1+1:147.11284, y2+1:204.13504, y3+1:301.18715, y4+1:372.22374, y5+1:429.24566, y6+1:558.28864, y7+1:673.31490, y8+1:772.38361, y10+1:982.51903, y11+1:1053.56020, y12+1:1154.60829, y13+1:1253.66761, y14+1:1368.69851];[b4+1:387.18720]	[y1+1:0.00004, y2+1:0.00077, y3+1:0.00012, y4+1:-0.00041, y5+1:0.00005, y6+1:0.00044, y7+1:-0.00025, y8+1:0.00005, y10+1:-0.00136, y11+1:0.00270, y12+1:0.00312, y13+1:-0.00599, y14+1:-0.00202];[b4+1:-0.00023]	[y1+1:0.26, y2+1:3.80, y3+1:0.39, y4+1:-1.10, y5+1:0.12, y6+1:0.79, y7+1:-0.37, y8+1:0.06, y10+1:-1.38, y11+1:2.56, y12+1:2.70, y13+1:-4.78, y14+1:-1.48];[b4+1:-0.59]	[y1+1:5426, y2+1:3543, y3+1:50895, y4+1:4151, y5+1:11364, y6+1:22744, y7+1:31442, y8+1:7590, y10+1:40447, y11+1:11086, y12+1:19982, y13+1:6547, y14+1:3422];[b4+1:3743]	14	-1	413	0	0	382	0	0
230227-MA-4-calib	11478	40.2447	81	2.11402e+07	11477	3	526.947	1577.82	14.41	9.41	0	IGSLDNITHVPGGGNK	IGSLDNITHVPGGGNK	IGSLDNITHVPGGGNK	1	27				0	0	1577.82	0.00176	1.11	P10636-8	Isoform Tau-F of Microtubule-associated protein tau	primary:MAPT	Homo sapiens	N	N	full	[354 to 369]	K	K		T	[y1+1, y2+1, y3+1, y4+1, y5+1, y6+1, y7+1, y8+1, y9+1, y10+1, y15+2];[b2+1, b3+1, b6+1]	[y1+1:147.11291, y2+1:261.15660, y3+1:318.17606, y4+1:375.19765, y5+1:432.22064, y6+1:529.27268, y7+1:628.34198, y8+1:765.39837, y9+1:866.44984, y10+1:979.53727, y15+2:733.37210];[b2+1:171.11289, b3+1:258.14488, b6+1:600.29652]	[y1+1:0.00011, y2+1:0.00087, y3+1:-0.00114, y4+1:-0.00101, y5+1:0.00052, y6+1:-0.00020, y7+1:0.00068, y8+1:-0.00184, y9+1:0.00195, y10+1:0.00531, y15+2:-0.00245];[b2+1:0.00008, b3+1:0.00005, b6+1:-0.00224]	[y1+1:0.76, y2+1:3.34, y3+1:-3.59, y4+1:-2.70, y5+1:1.21, y6+1:-0.39, y7+1:1.09, y8+1:-2.41, y9+1:2.25, y10+1:5.43, y15+2:-1.67];[b2+1:0.48, b3+1:0.18, b6+1:-3.74]	[y1+1:251365, y2+1:113061, y3+1:114869, y4+1:173471, y5+1:440842, y6+1:3882297, y7+1:643787, y8+1:336193, y9+1:719132, y10+1:100867, y15+2:606909];[b2+1:841364, b3+1:260007, b6+1:179770]	14	-1	414	0	0	383	0	0
230227-MA-4-calib	8858	34.8744	76	5.75164e+06	8857	2	710.894	1419.77	14.393	9.393	0	TPSLPTPPTREPK	TPSLPTPPTREPK	TPSLPTPPTREPK	1	15				0	1	1419.77	0.00185	1.3	P10636-8	Isoform Tau-F of Microtubule-associated protein tau	primary:MAPT	Homo sapiens	N	N	full	[212 to 224]	R	K		T	[b2+1, b3+1, b4+1, b5+1, b6+1, b11+1];[y2+1, y6+1, y7+2, y8+1, y9+1, y10+1, y11+1, y12+2]	[b2+1:199.10761, b3+1:286.13968, b4+1:399.22273, b5+1:496.27792, b6+1:597.32642, b11+1:1177.62122];[y2+1:244.16572, y6+1:727.40820, y7+2:412.73489, y8+1:925.51082, y9+1:1022.56243, y10+1:1135.64525, y11+1:1222.67778, y12+2:660.36898]	[b2+1:-0.00011, b3+1:-0.00007, b4+1:-0.00108, b5+1:0.00134, b6+1:0.00217, b11+1:0.00005];[y2+1:0.00015, y6+1:-0.00151, y7+2:0.00003, y8+1:0.00067, y9+1:-0.00049, y10+1:-0.00174, y11+1:-0.00123, y12+2:-0.00110]	[b2+1:-0.54, b3+1:-0.25, b4+1:-2.71, b5+1:2.71, b6+1:3.63, b11+1:0.05];[y2+1:0.63, y6+1:-2.08, y7+2:0.04, y8+1:0.72, y9+1:-0.48, y10+1:-1.53, y11+1:-1.01, y12+2:-0.83]	[b2+1:305983, b3+1:222873, b4+1:117712, b5+1:18151, b6+1:26276, b11+1:38746];[y2+1:122543, y6+1:36182, y7+2:211930, y8+1:61522, y9+1:951180, y10+1:46472, y11+1:60221, y12+2:41009]	14	-1	416	0	0	385	0	0
230227-MA-4-calib	28589	77.3493	54	231270	28588	3	1081.87	3242.6	14.358	9.358	0	HLSNVSSTGSIDMVDSPQLATLADEVSASLAK	HLSNVSSTGSIDMVDSPQLATLADEVSASLAK	HLSNVSSTGSIDMVDSPQLATLADEVSASLAK	1	20				0	0	3242.6	0.00173	0.53	P10636-8	Isoform Tau-F of Microtubule-associated protein tau	primary:MAPT	Homo sapiens	N	N	full	[407 to 438]	R	Q		T	[b2+1, b5+1, b6+1, b11+1, b12+1];[y2+1, y4+1, y6+1, y7+1, y9+1, y10+1, y11+1, y12+1, y13+1]	[b2+1:251.15122, b5+1:551.29369, b6+1:638.32168, b11+1:1083.54399, b12+1:1198.56906];[y2+1:218.14974, y4+1:418.26714, y6+1:576.33709, y7+1:675.40496, y9+1:919.47485, y10+1:990.50923, y11+1:1103.59019, y12+1:1204.64174, y13+1:1275.67216]	[b2+1:0.00097, b5+1:0.00007, b6+1:-0.00397, b11+1:0.00108, b12+1:-0.00079];[y2+1:-0.00018, y4+1:0.00113, y6+1:0.00193, y7+1:0.00140, y9+1:0.00175, y10+1:-0.00098, y11+1:-0.00409, y12+1:-0.00022, y13+1:-0.00691]	[b2+1:3.88, b5+1:0.12, b6+1:-6.23, b11+1:1.00, b12+1:-0.66];[y2+1:-0.84, y4+1:2.70, y6+1:3.36, y7+1:2.07, y9+1:1.91, y10+1:-0.99, y11+1:-3.71, y12+1:-0.18, y13+1:-5.42]	[b2+1:6065, b5+1:4355, b6+1:3145, b11+1:4081, b12+1:6507];[y2+1:4192, y4+1:3680, y6+1:6211, y7+1:4093, y9+1:5813, y10+1:15892, y11+1:4822, y12+1:9930, y13+1:3982]	14	-1	419	0	0	388	0	0
230227-MA-4-calib	16993	49.3375	85	1.9115e+06	16989	3	652.327	1953.96	14.338	9.338	0	STPTAEDVTAPLVDEGAPGK	STPTAEDVTAPLVDEGAPGK	STPTAEDVTAPLVDEGAPGK	1	22				0	0	1953.95	0.00518	2.65	P10636-8	Isoform Tau-F of Microtubule-associated protein tau	primary:MAPT	Homo sapiens	N	N	full	[68 to 87]	K	Q		T	[y1+1, y2+1, y3+1, y4+1, y5+1, y6+1, y7+1, y8+1, y9+1, y10+2, y11+1, y12+1];[b2+1, b10+1]	[y1+1:147.11257, y2+1:204.13422, y3+1:301.18666, y4+1:372.22474, y5+1:429.24555, y6+1:558.28886, y7+1:673.31448, y8+1:772.38245, y9+1:885.46919, y10+2:491.76427, y11+1:1053.55627, y12+1:1154.60342];[b2+1:189.08715, b10+1:973.44116]	[y1+1:-0.00023, y2+1:-0.00005, y3+1:-0.00037, y4+1:0.00060, y5+1:-0.00006, y6+1:0.00066, y7+1:-0.00067, y8+1:-0.00111, y9+1:0.00157, y10+2:0.00087, y11+1:-0.00123, y12+1:-0.00176];[b2+1:0.00017, b10+1:-0.00612]	[y1+1:-1.59, y2+1:-0.24, y3+1:-1.24, y4+1:1.61, y5+1:-0.14, y6+1:1.19, y7+1:-0.99, y8+1:-1.43, y9+1:1.77, y10+2:0.88, y11+1:-1.17, y12+1:-1.52];[b2+1:0.90, b10+1:-6.29]	[y1+1:12047, y2+1:17937, y3+1:145099, y4+1:13631, y5+1:33417, y6+1:22770, y7+1:67247, y8+1:69183, y9+1:27655, y10+2:147615, y11+1:15315, y12+1:16234];[b2+1:50226, b10+1:8250]	14	-1	422	0	0	391	0	0
230227-MA-4-calib	15003	45.934	65	586838	15002	3	660.703	1979.09	14.328	9.328	0	HVPGGGSVQIVYKPVDLSK	HVPGGGSVQIVYKPVDLSK	HVPGGGSVQIVYKPVDLSK	1	73				0	1	1979.08	0.00293	1.48	P10636-8	Isoform Tau-F of Microtubule-associated protein tau	primary:MAPT	Homo sapiens	N	N	full	[299 to 317]	K	V		T	[b1+1, b2+1, b9+1];[y1+1, y2+1, y3+1, y4+1, y6+1, y7+1, y8+1, y9+1, y10+1, y11+1, y17+2]	[b1+1:138.06663, b2+1:237.13481, b9+1:819.40693];[y1+1:147.11281, y2+1:234.14479, y3+1:347.22965, y4+1:462.25695, y6+1:658.37680, y7+1:786.46975, y8+1:949.53347, y9+1:1048.60169, y10+1:1161.68240, y11+1:1289.74387, y17+2:872.48191]	[b1+1:0.00044, b2+1:0.00021, b9+1:-0.00385];[y1+1:0.00001, y2+1:-0.00004, y3+1:0.00075, y4+1:0.00111, y6+1:-0.00022, y7+1:-0.00223, y8+1:-0.00184, y9+1:-0.00203, y10+1:-0.00538, y11+1:-0.00249, y17+2:-0.00742]	[b1+1:3.21, b2+1:0.87, b9+1:-4.70];[y1+1:0.07, y2+1:-0.18, y3+1:2.16, y4+1:2.40, y6+1:-0.34, y7+1:-2.84, y8+1:-1.94, y9+1:-1.94, y10+1:-4.64, y11+1:-1.93, y17+2:-4.26]	[b1+1:5114, b2+1:71862, b9+1:4058];[y1+1:4321, y2+1:10464, y3+1:7139, y4+1:5573, y6+1:31363, y7+1:7020, y8+1:10365, y9+1:10547, y10+1:6046, y11+1:3959, y17+2:14579]	14	-1	425	0	0	394	0	0
230227-MA-4-calib	13246	43.3043	113	1.5081e+06	13234	3	523.621	1567.84	14.327	9.327	0	SRLQTAPVPMPDLK	SRLQTAPVPM[Common Variable:Oxidation on M]PDLK	SRLQTAPVPMPDLK	1	104	Oxidation on M	O	O	1	1	1567.84	0.00086	0.55	P10636-8	Isoform Tau-F of Microtubule-associated protein tau	primary:MAPT	Homo sapiens	N	N	full	[241 to 254]	K	N		T	[y1+1, y2+1, y4+1, y5+1, y6+1, y7+1, y8+1];[b2+1, b3+1, b4+1, b5+1, b6+1, b7+2, b8+1]	[y1+1:147.11292, y2+1:260.19704, y4+1:472.27702, y5+1:619.31017, y6+1:716.36462, y7+1:815.42781, y8+1:912.48464];[b2+1:244.14007, b3+1:357.22449, b4+1:485.28426, b5+1:586.33057, b6+1:657.36871, b7+2:377.71239, b8+1:853.48843]	[y1+1:0.00011, y2+1:0.00017, y4+1:0.00044, y5+1:-0.00180, y6+1:-0.00012, y7+1:-0.00534, y8+1:-0.00128];[b2+1:-0.00034, b3+1:0.00001, b4+1:0.00120, b5+1:-0.00016, b6+1:0.00086, b7+2:-0.00312, b8+1:-0.00060]	[y1+1:0.78, y2+1:0.67, y4+1:0.94, y5+1:-2.92, y6+1:-0.16, y7+1:-6.56, y8+1:-1.40];[b2+1:-1.41, b3+1:0.02, b4+1:2.49, b5+1:-0.28, b6+1:1.31, b7+2:-4.14, b8+1:-0.70]	[y1+1:10168, y2+1:44325, y4+1:65647, y5+1:5860, y6+1:122809, y7+1:6431, y8+1:32456];[b2+1:8199, b3+1:5745, b4+1:16203, b5+1:44021, b6+1:97404, b7+2:16468, b8+1:17456]	14	-1	426	0	0	395	0	0
230227-MA-4-calib	13390	43.4955	87	836328	13386	3	632.024	1893.05	14.323	9.285	0	SRLQTAPVPMPDLKNVK	SRLQTAPVPMPDLKNVK	SRLQTAPVPMPDLKNVK	1	33				0	2	1893.05	0.00084	0.45	P10636-8	Isoform Tau-F of Microtubule-associated protein tau	primary:MAPT	Homo sapiens	N	N	full	[241 to 257]	K	S		T	[y1+1, y3+1, y4+1, y5+1, y6+1, y7+2, y8+1, y9+1];[b4+1, b5+1, b6+1, b7+2, b8+1, b10+1]	[y1+1:147.11314, y3+1:360.22292, y4+1:488.32073, y5+1:601.40302, y6+1:716.43173, y7+2:407.24518, y8+1:944.52228, y9+1:1041.57626];[b4+1:485.28340, b5+1:586.33080, b6+1:657.36768, b7+2:377.71455, b8+1:853.49030, b10+1:1081.58348]	[y1+1:0.00034, y3+1:-0.00123, y4+1:0.00162, y5+1:-0.00015, y6+1:0.00161, y7+2:0.00020, y8+1:-0.00109, y9+1:0.00013];[b4+1:0.00035, b5+1:0.00006, b6+1:-0.00017, b7+2:0.00120, b8+1:0.00127, b10+1:0.00121]	[y1+1:2.31, y3+1:-3.42, y4+1:3.33, y5+1:-0.25, y6+1:2.25, y7+2:0.25, y8+1:-1.15, y9+1:0.12];[b4+1:0.71, b5+1:0.11, b6+1:-0.26, b7+2:1.60, b8+1:1.49, b10+1:1.12]	[y1+1:5010, y3+1:10735, y4+1:7258, y5+1:18280, y6+1:4138, y7+2:26072, y8+1:7599, y9+1:30987];[b4+1:3648, b5+1:13379, b6+1:60707, b7+2:18515, b8+1:59574, b10+1:3916]	14	-1	430	0	0	399	0	0
230227-MA-4-calib	11272	39.9398	94	3.00138e+06	11267	3	523.621	1567.84	14.309	9.309	0	SRLQTAPVPMPDLK	SRLQTAPVPM[Common Variable:Oxidation on M]PDLK	SRLQTAPVPMPDLK	1	104	Oxidation on M	O	O	1	1	1567.84	0.00124	0.79	P10636-8	Isoform Tau-F of Microtubule-associated protein tau	primary:MAPT	Homo sapiens	N	N	full	[241 to 254]	K	N		T	[y1+1, y2+1, y4+1, y5+1, y6+1, y7+1, y8+1];[b2+1, b3+1, b4+1, b5+1, b6+1, b7+2, b8+1]	[y1+1:147.11296, y2+1:260.19703, y4+1:472.27669, y5+1:619.31271, y6+1:716.36444, y7+1:815.43614, y8+1:912.48503];[b2+1:244.14011, b3+1:357.22584, b4+1:485.28519, b5+1:586.33208, b6+1:657.36820, b7+2:377.71530, b8+1:853.48770]	[y1+1:0.00015, y2+1:0.00016, y4+1:0.00012, y5+1:0.00073, y6+1:-0.00030, y7+1:0.00298, y8+1:-0.00088];[b2+1:-0.00031, b3+1:0.00136, b4+1:0.00213, b5+1:0.00135, b6+1:0.00035, b7+2:0.00271, b8+1:-0.00133]	[y1+1:1.05, y2+1:0.62, y4+1:0.25, y5+1:1.19, y6+1:-0.42, y7+1:3.66, y8+1:-0.97];[b2+1:-1.26, b3+1:3.83, b4+1:4.40, b5+1:2.30, b6+1:0.53, b7+2:3.60, b8+1:-1.56]	[y1+1:20285, y2+1:91214, y4+1:145828, y5+1:16177, y6+1:218609, y7+1:11734, y8+1:30306];[b2+1:17886, b3+1:10025, b4+1:43709, b5+1:86126, b6+1:194734, b7+2:11893, b8+1:29561]	14	-1	435	0	0	404	0	0
230227-MA-4-calib	9067	35.4142	122	2.61737e+06	9066	3	474.265	1419.77	14.307	9.307	0	TPSLPTPPTREPK	TPSLPTPPTREPK	TPSLPTPPTREPK	1	15				0	1	1419.77	0.00153	1.08	P10636-8	Isoform Tau-F of Microtubule-associated protein tau	primary:MAPT	Homo sapiens	N	N	full	[212 to 224]	R	K		T	[y1+1, y2+1, y5+1, y6+2, y7+2, y8+1, y9+2, y10+2, y11+2];[b2+1, b3+1, b4+1, b5+1, b6+1]	[y1+1:147.11321, y2+1:244.16608, y5+1:630.35757, y6+2:364.20890, y7+2:412.73526, y8+1:925.51051, y9+2:511.78526, y10+2:568.32566, y11+2:611.84352];[b2+1:199.10796, b3+1:286.13956, b4+1:399.22443, b5+1:496.27727, b6+1:597.32524]	[y1+1:0.00041, y2+1:0.00051, y5+1:0.00062, y6+2:0.00081, y7+2:0.00077, y8+1:0.00035, y9+2:0.00032, y10+2:-0.00294, y11+2:0.00075];[b2+1:0.00024, b3+1:-0.00019, b4+1:0.00062, b5+1:0.00070, b6+1:0.00098]	[y1+1:2.79, y2+1:2.11, y5+1:0.98, y6+2:1.12, y7+2:0.93, y8+1:0.38, y9+2:0.32, y10+2:-2.59, y11+2:0.61];[b2+1:1.21, b3+1:-0.66, b4+1:1.56, b5+1:1.41, b6+1:1.65]	[y1+1:18439, y2+1:80367, y5+1:14972, y6+2:25240, y7+2:338972, y8+1:17873, y9+2:66058, y10+2:9861, y11+2:16692];[b2+1:130951, b3+1:34959, b4+1:31011, b5+1:7352, b6+1:10909]	14	-1	436	0	0	405	0	0
230227-MA-4-calib	14309	44.7876	87	551082	14305	4	495.778	1979.08	14.304	9.304	0	HVPGGGSVQIVYKPVDLSK	HVPGGGSVQIVYKPVDLSK	HVPGGGSVQIVYKPVDLSK	1	73				0	1	1979.08	-0.00015	-0.08	P10636-8	Isoform Tau-F of Microtubule-associated protein tau	primary:MAPT	Homo sapiens	N	N	full	[299 to 317]	K	V		T	[y1+1, y2+1, y3+1, y4+1, y6+1, y7+1, y8+1, y9+1];[b2+1, b4+1, b5+1, b6+1, b7+1, b9+1]	[y1+1:147.11274, y2+1:234.14481, y3+1:347.22866, y4+1:462.25695, y6+1:658.37742, y7+1:786.47124, y8+1:949.53239, y9+1:1048.60187];[b2+1:237.13463, b4+1:391.20881, b5+1:448.23133, b6+1:505.25126, b7+1:592.28295, b9+1:819.40972]	[y1+1:-0.00006, y2+1:-0.00003, y3+1:-0.00024, y4+1:0.00111, y6+1:0.00041, y7+1:-0.00074, y8+1:-0.00292, y9+1:-0.00186];[b2+1:0.00003, b4+1:-0.00002, b5+1:0.00104, b6+1:-0.00050, b7+1:-0.00083, b9+1:-0.00106]	[y1+1:-0.43, y2+1:-0.12, y3+1:-0.70, y4+1:2.41, y6+1:0.62, y7+1:-0.94, y8+1:-3.07, y9+1:-1.77];[b2+1:0.12, b4+1:-0.06, b5+1:2.32, b6+1:-0.99, b7+1:-1.41, b9+1:-1.29]	[y1+1:5917, y2+1:7238, y3+1:7751, y4+1:4700, y6+1:42019, y7+1:5548, y8+1:8590, y9+1:7520];[b2+1:39797, b4+1:3887, b5+1:5952, b6+1:7329, b7+1:16663, b9+1:4740]	14	-1	438	0	0	407	0	0
230227-MA-4-calib	10993	39.4417	111	6.15417e+06	10990	4	478.269	1909.05	14.285	9.258	0	SRLQTAPVPMPDLKNVK	SRLQTAPVPM[Common Variable:Oxidation on M]PDLKNVK	SRLQTAPVPMPDLKNVK	1	80	Oxidation on M	O	O	1	2	1909.05	0.00204	1.07	P10636-8	Isoform Tau-F of Microtubule-associated protein tau	primary:MAPT	Homo sapiens	N	N	full	[241 to 257]	K	S		T	[y1+1, y2+1, y3+1, y4+1, y5+1, y6+1, y7+1, y8+2, y9+2];[b2+1, b3+1, b4+1, b5+1, b6+1]	[y1+1:147.11268, y2+1:246.18118, y3+1:360.22436, y4+1:488.32061, y5+1:601.40225, y6+1:716.42772, y7+1:813.48307, y8+2:480.76178, y9+2:529.28927];[b2+1:244.14106, b3+1:357.22405, b4+1:485.28457, b5+1:586.33065, b6+1:657.36797]	[y1+1:-0.00013, y2+1:-0.00004, y3+1:0.00021, y4+1:0.00150, y5+1:-0.00092, y6+1:-0.00240, y7+1:0.00019, y8+2:-0.00200, y9+2:0.00022];[b2+1:0.00065, b3+1:-0.00043, b4+1:0.00151, b5+1:-0.00008, b6+1:0.00012]	[y1+1:-0.88, y2+1:-0.15, y3+1:0.60, y4+1:3.08, y5+1:-1.53, y6+1:-3.35, y7+1:0.23, y8+2:-2.08, y9+2:0.20];[b2+1:2.66, b3+1:-1.20, b4+1:3.13, b5+1:-0.14, b6+1:0.19]	[y1+1:41658, y2+1:17685, y3+1:48810, y4+1:22409, y5+1:75169, y6+1:21968, y7+1:403926, y8+2:30275, y9+2:525987];[b2+1:66739, b3+1:53955, b4+1:130412, b5+1:228151, b6+1:87466]	14	-1	441	0	0	410	0	0
230227-MA-4-calib	11630	40.4639	125	1.50552e+07	11628	4	478.269	1909.05	14.284	9.255	0	SRLQTAPVPMPDLKNVK	SRLQTAPVPM[Common Variable:Oxidation on M]PDLKNVK	SRLQTAPVPMPDLKNVK	1	80	Oxidation on M	O	O	1	2	1909.05	7e-05	0.04	P10636-8	Isoform Tau-F of Microtubule-associated protein tau	primary:MAPT	Homo sapiens	N	N	full	[241 to 257]	K	S		T	[y1+1, y2+1, y3+1, y4+1, y5+1, y7+1, y8+2, y9+2, y11+2];[b2+1, b3+1, b4+1, b5+1, b6+1]	[y1+1:147.11278, y2+1:246.18148, y3+1:360.22451, y4+1:488.31819, y5+1:601.40531, y7+1:813.48233, y8+2:480.76270, y9+2:529.28940, y11+2:627.35016];[b2+1:244.14020, b3+1:357.22551, b4+1:485.28326, b5+1:586.33184, b6+1:657.36749]	[y1+1:-0.00002, y2+1:0.00026, y3+1:0.00036, y4+1:-0.00092, y5+1:0.00214, y7+1:-0.00055, y8+2:-0.00016, y9+2:0.00047, y11+2:0.00083];[b2+1:-0.00021, b3+1:0.00103, b4+1:0.00021, b5+1:0.00111, b6+1:-0.00036]	[y1+1:-0.15, y2+1:1.08, y3+1:1.01, y4+1:-1.89, y5+1:3.56, y7+1:-0.68, y8+2:-0.17, y9+2:0.45, y11+2:0.66];[b2+1:-0.87, b3+1:2.90, b4+1:0.42, b5+1:1.89, b6+1:-0.56]	[y1+1:101653, y2+1:47307, y3+1:117774, y4+1:66226, y5+1:214080, y7+1:1062282, y8+2:68269, y9+2:1227652, y11+2:30495];[b2+1:138519, b3+1:155308, b4+1:301508, b5+1:493164, b6+1:252322]	14	-1	442	0	0	411	0	0
230227-MA-4-calib	16458	48.59	77	499523	16457	3	685.303	2052.89	14.281	9.281	0	QEFEVMEDHAGTYGLGDR	QEFEVMEDHAGTYGLGDR	QEFEVMEDHAGTYGLGDR	1	4				0	0	2052.88	0.00252	1.23	P10636-8	Isoform Tau-F of Microtubule-associated protein tau	primary:MAPT	Homo sapiens	N	N	full	[6 to 23]	R	K		T	[b1+1, b2+1];[y1+1, y3+1, y4+1, y5+1, y6+1, y7+1, y8+1, y9+1, y10+2, y11+1, y13+2, y14+2]	[b1+1:129.06599, b2+1:258.10906];[y1+1:175.11901, y3+1:347.16887, y4+1:460.25259, y5+1:517.27428, y6+1:680.33748, y7+1:781.38383, y8+1:838.40493, y9+1:909.44499, y10+2:523.75449, y11+1:1161.52902, y13+2:711.30924, y14+2:760.84462]	[b1+1:0.00014, b2+1:0.00061];[y1+1:0.00006, y3+1:0.00151, y4+1:0.00117, y5+1:0.00139, y6+1:0.00126, y7+1:-0.00006, y8+1:-0.00043, y9+1:0.00251, y10+2:0.00032, y11+1:0.00069, y13+2:-0.00021, y14+2:0.00214]	[b1+1:1.06, b2+1:2.39];[y1+1:0.34, y3+1:4.35, y4+1:2.54, y5+1:2.69, y6+1:1.86, y7+1:-0.08, y8+1:-0.51, y9+1:2.77, y10+2:0.31, y11+1:0.60, y13+2:-0.15, y14+2:1.41]	[b1+1:2760, b2+1:5070];[y1+1:16666, y3+1:5210, y4+1:2997, y5+1:9231, y6+1:7459, y7+1:6583, y8+1:32052, y9+1:24205, y10+2:5843, y11+1:4672, y13+2:11783, y14+2:5829]	14	-1	444	0	0	413	0	0
230227-MA-4-calib	11115	39.6781	143	2.40251e+06	11113	3	523.621	1567.84	14.279	9.279	0	SRLQTAPVPMPDLK	SRLQTAPVPM[Common Variable:Oxidation on M]PDLK	SRLQTAPVPMPDLK	1	104	Oxidation on M	O	O	1	1	1567.84	0.00262	1.67	P10636-8	Isoform Tau-F of Microtubule-associated protein tau	primary:MAPT	Homo sapiens	N	N	full	[241 to 254]	K	N		T	[y1+1, y2+1, y4+1, y5+1, y6+1, y7+1, y8+1];[b2+1, b3+1, b4+1, b5+1, b6+1, b7+2, b8+1]	[y1+1:147.11288, y2+1:260.19727, y4+1:472.27700, y5+1:619.31351, y6+1:716.36397, y7+1:815.42996, y8+1:912.48491];[b2+1:244.14111, b3+1:357.22647, b4+1:485.28443, b5+1:586.33062, b6+1:657.36749, b7+2:377.71434, b8+1:853.48586]	[y1+1:0.00008, y2+1:0.00040, y4+1:0.00043, y5+1:0.00153, y6+1:-0.00076, y7+1:-0.00319, y8+1:-0.00101];[b2+1:0.00069, b3+1:0.00199, b4+1:0.00138, b5+1:-0.00012, b6+1:-0.00036, b7+2:0.00079, b8+1:-0.00316]	[y1+1:0.52, y2+1:1.54, y4+1:0.91, y5+1:2.48, y6+1:-1.07, y7+1:-3.92, y8+1:-1.10];[b2+1:2.83, b3+1:5.58, b4+1:2.84, b5+1:-0.20, b6+1:-0.54, b7+2:1.05, b8+1:-3.71]	[y1+1:10669, y2+1:60893, y4+1:89567, y5+1:7766, y6+1:164660, y7+1:4113, y8+1:37778];[b2+1:7214, b3+1:7900, b4+1:25816, b5+1:63708, b6+1:145664, b7+2:22312, b8+1:21507]	14	-1	445	0	0	414	0	0
230227-MA-4-calib	12684	42.4877	125	4.89663e+06	12682	3	523.621	1567.84	14.271	9.271	0	SRLQTAPVPMPDLK	SRLQTAPVPM[Common Variable:Oxidation on M]PDLK	SRLQTAPVPMPDLK	1	104	Oxidation on M	O	O	1	1	1567.84	0.00188	1.2	P10636-8	Isoform Tau-F of Microtubule-associated protein tau	primary:MAPT	Homo sapiens	N	N	full	[241 to 254]	K	N		T	[y1+1, y2+1, y3+1, y4+1, y5+1, y6+2, y7+1, y8+1];[b2+1, b3+1, b4+1, b5+1, b6+1, b8+1]	[y1+1:147.11314, y2+1:260.19752, y3+1:375.22316, y4+1:472.27678, y5+1:619.31180, y6+2:358.68601, y7+1:815.43236, y8+1:912.48614];[b2+1:244.14081, b3+1:357.22451, b4+1:485.28297, b5+1:586.33026, b6+1:657.36842, b8+1:853.48765]	[y1+1:0.00034, y2+1:0.00065, y3+1:-0.00065, y4+1:0.00020, y5+1:-0.00017, y6+2:0.00001, y7+1:-0.00079, y8+1:0.00022];[b2+1:0.00040, b3+1:0.00003, b4+1:-0.00008, b5+1:-0.00047, b6+1:0.00057, b8+1:-0.00138]	[y1+1:2.31, y2+1:2.53, y3+1:-1.75, y4+1:0.43, y5+1:-0.28, y6+2:0.02, y7+1:-0.97, y8+1:0.24];[b2+1:1.64, b3+1:0.08, b4+1:-0.18, b5+1:-0.81, b6+1:0.87, b8+1:-1.61]	[y1+1:39004, y2+1:166862, y3+1:10333, y4+1:290326, y5+1:17893, y6+2:76254, y7+1:8830, y8+1:68565];[b2+1:16222, b3+1:19135, b4+1:66972, b5+1:170325, b6+1:338684, b8+1:37707]	14	-1	448	0	0	417	0	0
230227-MA-4-calib	10023	37.799	115	2.71227e+06	10022	4	478.269	1909.05	14.267	9.247	0	SRLQTAPVPMPDLKNVK	SRLQTAPVPM[Common Variable:Oxidation on M]PDLKNVK	SRLQTAPVPMPDLKNVK	1	80	Oxidation on M	O	O	1	2	1909.05	0.00074	0.39	P10636-8	Isoform Tau-F of Microtubule-associated protein tau	primary:MAPT	Homo sapiens	N	N	full	[241 to 257]	K	S		T	[y1+1, y2+1, y3+1, y4+1, y5+1, y6+1, y7+1, y8+2, y9+2];[b2+1, b3+1, b4+1, b5+1, b6+1]	[y1+1:147.11291, y2+1:246.18091, y3+1:360.22482, y4+1:488.31964, y5+1:601.40302, y6+1:716.42950, y7+1:813.48265, y8+2:480.76415, y9+2:529.28894];[b2+1:244.13951, b3+1:357.22522, b4+1:485.28215, b5+1:586.33030, b6+1:657.36748]	[y1+1:0.00011, y2+1:-0.00031, y3+1:0.00068, y4+1:0.00053, y5+1:-0.00015, y6+1:-0.00062, y7+1:-0.00023, y8+2:0.00274, y9+2:-0.00045];[b2+1:-0.00091, b3+1:0.00074, b4+1:-0.00091, b5+1:-0.00044, b6+1:-0.00037]	[y1+1:0.75, y2+1:-1.27, y3+1:1.88, y4+1:1.08, y5+1:-0.25, y6+1:-0.86, y7+1:-0.29, y8+2:2.86, y9+2:-0.42];[b2+1:-3.73, b3+1:2.06, b4+1:-1.88, b5+1:-0.75, b6+1:-0.57]	[y1+1:15310, y2+1:10375, y3+1:18036, y4+1:16272, y5+1:29116, y6+1:5292, y7+1:184218, y8+2:22107, y9+2:177217];[b2+1:25091, b3+1:27918, b4+1:58094, b5+1:98481, b6+1:36817]	14	-1	450	0	0	419	0	0
230227-MA-4-calib	14565	45.1692	90	594647	14564	4	613.341	2449.33	14.264	9.264	0	DNIKHVPGGGSVQIVYKPVDLSK	DNIKHVPGGGSVQIVYKPVDLSK	DNIKHVPGGGSVQIVYKPVDLSK	1	22				0	2	2449.33	0.00197	0.8	P10636-8	Isoform Tau-F of Microtubule-associated protein tau	primary:MAPT	Homo sapiens	N	N	full	[295 to 317]	K	V		T	[y1+1, y2+1, y3+1, y4+1, y6+1, y7+1, y8+1, y9+1, y17+3];[b2+1, b3+1, b5+1, b6+1, b13+2]	[y1+1:147.11285, y2+1:234.14493, y3+1:347.22829, y4+1:462.25622, y6+1:658.37655, y7+1:786.47028, y8+1:949.53275, y9+1:1048.59818, y17+3:581.99278];[b2+1:230.07711, b3+1:343.16182, b5+1:608.31496, b6+1:707.38220, b13+2:645.33081]	[y1+1:0.00005, y2+1:0.00010, y3+1:-0.00061, y4+1:0.00038, y6+1:-0.00046, y7+1:-0.00170, y8+1:-0.00256, y9+1:-0.00554, y17+3:-0.00018];[b2+1:-0.00003, b3+1:0.00061, b5+1:-0.00012, b6+1:-0.00130, b13+2:-0.00532]	[y1+1:0.32, y2+1:0.42, y3+1:-1.75, y4+1:0.83, y6+1:-0.70, y7+1:-2.16, y8+1:-2.70, y9+1:-5.29, y17+3:-0.10];[b2+1:-0.15, b3+1:1.77, b5+1:-0.20, b6+1:-1.84, b13+2:-4.13]	[y1+1:4931, y2+1:7834, y3+1:9553, y4+1:6269, y6+1:34321, y7+1:6178, y8+1:13587, y9+1:8765, y17+3:12745];[b2+1:13648, b3+1:5292, b5+1:9201, b6+1:20101, b13+2:4548]	14	-1	451	0	0	420	0	0
230227-MA-4-calib	12778	42.6744	99	3.8123e+06	12776	3	632.024	1893.05	14.263	9.263	0	SRLQTAPVPMPDLKNVK	SRLQTAPVPMPDLKNVK	SRLQTAPVPMPDLKNVK	1	33				0	2	1893.05	0.00052	0.27	P10636-8	Isoform Tau-F of Microtubule-associated protein tau	primary:MAPT	Homo sapiens	N	N	full	[241 to 257]	K	S		T	[y1+1, y3+1, y4+1, y5+1, y6+1, y7+1, y8+1, y9+1];[b4+1, b5+1, b6+2, b7+2, b8+1, b10+1]	[y1+1:147.11281, y3+1:360.22487, y4+1:488.31861, y5+1:601.40384, y6+1:716.42704, y7+1:813.48279, y8+1:944.52207, y9+1:1041.57582];[b4+1:485.28262, b5+1:586.33174, b6+2:329.18760, b7+2:377.71405, b8+1:853.48889, b10+1:1081.57367]	[y1+1:0.00001, y3+1:0.00073, y4+1:-0.00050, y5+1:0.00067, y6+1:-0.00308, y7+1:-0.00009, y8+1:-0.00129, y9+1:-0.00030];[b4+1:-0.00043, b5+1:0.00101, b6+2:0.00008, b7+2:0.00020, b8+1:-0.00014, b10+1:-0.00861]	[y1+1:0.06, y3+1:2.03, y4+1:-1.03, y5+1:1.12, y6+1:-4.30, y7+1:-0.11, y8+1:-1.37, y9+1:-0.29];[b4+1:-0.89, b5+1:1.72, b6+2:0.12, b7+2:0.27, b8+1:-0.16, b10+1:-7.97]	[y1+1:18826, y3+1:43748, y4+1:29756, y5+1:82850, y6+1:23584, y7+1:267704, y8+1:14992, y9+1:122943];[b4+1:25488, b5+1:48137, b6+2:56822, b7+2:55981, b8+1:195163, b10+1:16747]	14	-1	453	0	0	422	0	0
230227-MA-4-calib	11557	40.3486	111	6.00505e+06	11554	3	637.356	1909.05	14.254	7.22	0	SRLQTAPVPMPDLKNVK	SRLQTAPVPM[Common Variable:Oxidation on M]PDLKNVK	SRLQTAPVPMPDLKNVK	1	80	Oxidation on M	O	O	1	2	1909.05	0.00036	0.19	P10636-8	Isoform Tau-F of Microtubule-associated protein tau	primary:MAPT	Homo sapiens	N	N	full	[241 to 257]	K	S		T	[y1+1, y2+1, y3+1, y4+1, y5+1, y6+1, y7+2, y8+1, y9+2];[b4+1, b5+1, b6+1, b7+1, b8+1]	[y1+1:147.11294, y2+1:246.18230, y3+1:360.22348, y4+1:488.31936, y5+1:601.40289, y6+1:716.43151, y7+2:407.24581, y8+1:960.51979, y9+2:529.28976];[b4+1:485.28392, b5+1:586.33074, b6+1:657.37018, b7+1:754.42139, b8+1:853.48818]	[y1+1:0.00014, y2+1:0.00108, y3+1:-0.00067, y4+1:0.00025, y5+1:-0.00028, y6+1:0.00139, y7+2:0.00147, y8+1:0.00151, y9+2:0.00119];[b4+1:0.00087, b5+1:0.00001, b6+1:0.00233, b7+1:0.00077, b8+1:-0.00085]	[y1+1:0.96, y2+1:4.40, y3+1:-1.86, y4+1:0.52, y5+1:-0.46, y6+1:1.95, y7+2:1.81, y8+1:1.58, y9+2:1.13];[b4+1:1.79, b5+1:0.01, b6+1:3.55, b7+1:1.03, b8+1:-0.99]	[y1+1:46930, y2+1:17234, y3+1:65588, y4+1:30982, y5+1:99812, y6+1:27585, y7+2:64109, y8+1:25196, y9+2:220429];[b4+1:23285, b5+1:65374, b6+1:356969, b7+1:29126, b8+1:453522]	14	-1	458	0	0	427	0	0
230227-MA-4-calib	13829	44.0978	97	2.56802e+06	13819	3	660.703	1979.09	14.247	9.247	0	HVPGGGSVQIVYKPVDLSK	HVPGGGSVQIVYKPVDLSK	HVPGGGSVQIVYKPVDLSK	1	73				0	1	1979.08	0.00207	1.04	P10636-8	Isoform Tau-F of Microtubule-associated protein tau	primary:MAPT	Homo sapiens	N	N	full	[299 to 317]	K	V		T	[b1+1, b2+1, b7+1, b9+1];[y1+1, y2+1, y3+1, y4+1, y6+1, y7+1, y8+1, y9+1, y10+1, y17+2]	[b1+1:138.06603, b2+1:237.13487, b7+1:592.28069, b9+1:819.41098];[y1+1:147.11279, y2+1:234.14514, y3+1:347.22940, y4+1:462.25550, y6+1:658.37671, y7+1:786.46992, y8+1:949.53073, y9+1:1048.60302, y10+1:1161.68523, y17+2:872.48367]	[b1+1:-0.00015, b2+1:0.00027, b7+1:-0.00310, b9+1:0.00020];[y1+1:-0.00002, y2+1:0.00031, y3+1:0.00050, y4+1:-0.00034, y6+1:-0.00031, y7+1:-0.00206, y8+1:-0.00458, y9+1:-0.00070, y10+1:-0.00255, y17+2:-0.00389]	[b1+1:-1.13, b2+1:1.14, b7+1:-5.24, b9+1:0.24];[y1+1:-0.11, y2+1:1.33, y3+1:1.44, y4+1:-0.73, y6+1:-0.47, y7+1:-2.62, y8+1:-4.82, y9+1:-0.67, y10+1:-2.20, y17+2:-2.23]	[b1+1:23299, b2+1:239772, b7+1:16157, b9+1:11758];[y1+1:19575, y2+1:39191, y3+1:39957, y4+1:14162, y6+1:116240, y7+1:21679, y8+1:30809, y9+1:34694, y10+1:18339, y17+2:9836]	14	-1	460	0	0	429	0	0
230227-MA-4-calib	14782	45.5492	92	859091	14774	3	660.701	1979.08	14.233	9.233	0	HVPGGGSVQIVYKPVDLSK	HVPGGGSVQIVYKPVDLSK	HVPGGGSVQIVYKPVDLSK	1	73				0	1	1979.08	-0.00283	-1.43	P10636-8	Isoform Tau-F of Microtubule-associated protein tau	primary:MAPT	Homo sapiens	N	N	full	[299 to 317]	K	V		T	[b1+1, b2+1, b7+1, b8+1, b9+1];[y1+1, y2+1, y3+1, y4+1, y6+1, y7+1, y8+1, y9+1, y10+1]	[b1+1:138.06628, b2+1:237.13500, b7+1:592.28345, b8+1:691.35068, b9+1:819.41023];[y1+1:147.11264, y2+1:234.14480, y3+1:347.22939, y4+1:462.25612, y6+1:658.37686, y7+1:786.47019, y8+1:949.53565, y9+1:1048.60053, y10+1:1161.68381]	[b1+1:0.00010, b2+1:0.00039, b7+1:-0.00034, b8+1:-0.00152, b9+1:-0.00055];[y1+1:-0.00016, y2+1:-0.00003, y3+1:0.00049, y4+1:0.00028, y6+1:-0.00016, y7+1:-0.00179, y8+1:0.00035, y9+1:-0.00319, y10+1:-0.00398]	[b1+1:0.70, b2+1:1.67, b7+1:-0.57, b8+1:-2.20, b9+1:-0.67];[y1+1:-1.13, y2+1:-0.13, y3+1:1.42, y4+1:0.60, y6+1:-0.24, y7+1:-2.28, y8+1:0.36, y9+1:-3.05, y10+1:-3.43]	[b1+1:8589, b2+1:63190, b7+1:4731, b8+1:4197, b9+1:4554];[y1+1:3862, y2+1:15192, y3+1:9174, y4+1:9487, y6+1:41342, y7+1:7934, y8+1:11611, y9+1:8870, y10+1:7578]	14	-1	464	0	0	433	0	0
230227-MA-4-calib	15843	47.6816	106	5.25237e+06	15842	3	550.981	1649.92	14.23	9.159	0	LQTAPVPMPDLKNVK	LQTAPVPMPDLKNVK	LQTAPVPMPDLKNVK	1	4				0	1	1649.92	0.00336	2.04	P10636-8	Isoform Tau-F of Microtubule-associated protein tau	primary:MAPT	Homo sapiens	N	N	full	[243 to 257]	R	S		T	[y1+1, y3+1, y4+1, y5+1, y6+1, y7+1, y8+1, y9+2, y10+1, y11+1];[b2+1, b3+1, b4+1, b6+1]	[y1+1:147.11270, y3+1:360.22418, y4+1:488.31890, y5+1:601.40450, y6+1:716.42798, y7+1:813.48201, y8+1:944.52204, y9+2:521.29213, y10+1:1140.63488, y11+1:1237.69685];[b2+1:242.14989, b3+1:343.19740, b4+1:414.23427, b6+1:610.35507]	[y1+1:-0.00010, y3+1:0.00004, y4+1:-0.00021, y5+1:0.00133, y6+1:-0.00214, y7+1:-0.00087, y8+1:-0.00132, y9+2:0.00085, y10+1:-0.00966, y11+1:-0.00046];[b2+1:-0.00002, b3+1:-0.00019, b4+1:-0.00044, b6+1:-0.00082]	[y1+1:-0.69, y3+1:0.10, y4+1:-0.44, y5+1:2.21, y6+1:-2.99, y7+1:-1.07, y8+1:-1.40, y9+2:0.82, y10+1:-8.48, y11+1:-0.37];[b2+1:-0.10, b3+1:-0.56, b4+1:-1.07, b6+1:-1.34]	[y1+1:41506, y3+1:58277, y4+1:30377, y5+1:113203, y6+1:49431, y7+1:408320, y8+1:18358, y9+2:134901, y10+1:22186, y11+1:16299];[b2+1:175314, b3+1:64859, b4+1:31646, b6+1:41597]	14	-1	465	0	0	434	0	0
230227-MA-4-calib	12970	42.9263	92	3.34384e+07	12965	4	474.27	1893.05	14.226	9.226	0	SRLQTAPVPMPDLKNVK	SRLQTAPVPMPDLKNVK	SRLQTAPVPMPDLKNVK	1	33				0	2	1893.05	0.00029	0.16	P10636-8	Isoform Tau-F of Microtubule-associated protein tau	primary:MAPT	Homo sapiens	N	N	full	[241 to 257]	K	S		T	[y1+1, y2+1, y3+1, y4+1, y5+1, y6+1, y7+2, y8+1, y9+1];[b2+1, b3+1, b4+1, b5+1, b6+1]	[y1+1:147.11273, y2+1:246.18054, y3+1:360.22421, y4+1:488.31826, y5+1:601.40398, y6+1:716.42675, y7+2:407.24528, y8+1:944.52106, y9+1:1041.57600];[b2+1:244.14056, b3+1:357.22375, b4+1:485.28301, b5+1:586.33072, b6+1:657.36808]	[y1+1:-0.00008, y2+1:-0.00068, y3+1:0.00007, y4+1:-0.00085, y5+1:0.00081, y6+1:-0.00336, y7+2:0.00040, y8+1:-0.00230, y9+1:-0.00013];[b2+1:0.00014, b3+1:-0.00073, b4+1:-0.00005, b5+1:-0.00001, b6+1:0.00023]	[y1+1:-0.53, y2+1:-2.77, y3+1:0.19, y4+1:-1.75, y5+1:1.35, y6+1:-4.70, y7+2:0.50, y8+1:-2.44, y9+1:-0.12];[b2+1:0.59, b3+1:-2.04, b4+1:-0.11, b5+1:-0.02, b6+1:0.35]	[y1+1:153552, y2+1:99859, y3+1:370237, y4+1:306722, y5+1:561706, y6+1:111302, y7+2:1258484, y8+1:138595, y9+1:953432];[b2+1:297480, b3+1:255279, b4+1:642617, b5+1:1397452, b6+1:994829]	14	-1	467	0	0	436	0	0
230227-MA-4-calib	11595	40.4083	93	1.80851e+07	11594	4	478.269	1909.05	14.214	9.214	0	SRLQTAPVPMPDLKNVK	SRLQTAPVPM[Common Variable:Oxidation on M]PDLKNVK	SRLQTAPVPMPDLKNVK	1	80	Oxidation on M	O	O	1	2	1909.05	-2e-05	-0.01	P10636-8	Isoform Tau-F of Microtubule-associated protein tau	primary:MAPT	Homo sapiens	N	N	full	[241 to 257]	K	S		T	[y1+1, y2+1, y3+1, y4+1, y5+1, y7+1, y8+1, y9+1, y11+2];[b2+1, b3+1, b4+1, b5+1, b6+1]	[y1+1:147.11297, y2+1:246.18148, y3+1:360.22494, y4+1:488.31772, y5+1:601.40188, y7+1:813.48303, y8+1:960.51640, y9+1:1057.57020, y11+2:627.34950];[b2+1:244.14104, b3+1:357.22494, b4+1:485.28318, b5+1:586.33078, b6+1:657.36940]	[y1+1:0.00016, y2+1:0.00026, y3+1:0.00080, y4+1:-0.00139, y5+1:-0.00130, y7+1:0.00015, y8+1:-0.00188, y9+1:-0.00084, y11+2:-0.00051];[b2+1:0.00062, b3+1:0.00046, b4+1:0.00012, b5+1:0.00004, b6+1:0.00155]	[y1+1:1.10, y2+1:1.06, y3+1:2.22, y4+1:-2.85, y5+1:-2.16, y7+1:0.18, y8+1:-1.96, y9+1:-0.80, y11+2:-0.40];[b2+1:2.56, b3+1:1.29, b4+1:0.25, b5+1:0.07, b6+1:2.36]	[y1+1:107559, y2+1:81790, y3+1:168326, y4+1:97945, y5+1:206699, y7+1:1211060, y8+1:65433, y9+1:208856, y11+2:112503];[b2+1:195727, b3+1:147777, b4+1:403166, b5+1:603470, b6+1:257265]	14	-1	469	0	0	438	0	0
230227-MA-4-calib	12677	42.4755	103	6.83258e+06	12675	3	523.621	1567.84	14.213	9.213	0	SRLQTAPVPMPDLK	SRLQTAPVPM[Common Variable:Oxidation on M]PDLK	SRLQTAPVPMPDLK	1	104	Oxidation on M	O	O	1	1	1567.84	0.00092	0.59	P10636-8	Isoform Tau-F of Microtubule-associated protein tau	primary:MAPT	Homo sapiens	N	N	full	[241 to 254]	K	N		T	[y1+1, y2+1, y4+1, y5+1, y6+2, y7+1, y8+1];[b2+1, b3+1, b4+1, b5+1, b6+2, b7+2, b8+1]	[y1+1:147.11290, y2+1:260.19763, y4+1:472.27596, y5+1:619.31479, y6+2:358.68607, y7+1:815.43138, y8+1:912.48852];[b2+1:244.14057, b3+1:357.22423, b4+1:485.28361, b5+1:586.33078, b6+2:329.18783, b7+2:377.71361, b8+1:853.48883]	[y1+1:0.00009, y2+1:0.00076, y4+1:-0.00061, y5+1:0.00281, y6+2:0.00013, y7+1:-0.00177, y8+1:0.00260];[b2+1:0.00015, b3+1:-0.00025, b4+1:0.00055, b5+1:0.00004, b6+2:0.00054, b7+2:-0.00067, b8+1:-0.00020]	[y1+1:0.64, y2+1:2.93, y4+1:-1.29, y5+1:4.55, y6+2:0.18, y7+1:-2.17, y8+1:2.86];[b2+1:0.63, b3+1:-0.70, b4+1:1.13, b5+1:0.07, b6+2:0.83, b7+2:-0.89, b8+1:-0.23]	[y1+1:59852, y2+1:233415, y4+1:369578, y5+1:31372, y6+2:80523, y7+1:26396, y8+1:101208];[b2+1:43810, b3+1:20194, b4+1:98135, b5+1:237767, b6+2:57745, b7+2:39170, b8+1:56969]	14	-1	471	0	0	440	0	0
230227-MA-4-calib	11828	40.8016	129	3.43647e+06	11826	4	550.251	2196.97	14.212	9.212	0	QEFEVMEDHAGTYGLGDRK	QEFEVM[Common Variable:Oxidation on M]EDHAGTYGLGDRK	QEFEVMEDHAGTYGLGDRK	1	77	Oxidation on M	O	O	1	1	2196.97	0.00024	0.11	P10636-8	Isoform Tau-F of Microtubule-associated protein tau	primary:MAPT	Homo sapiens	N	N	full	[6 to 24]	R	D		T	[b1+1, b2+1];[y2+1, y3+1, y4+1, y5+1, y6+1, y7+1, y8+1, y9+1, y10+1, y11+2, y13+2, y14+2]	[b1+1:129.06583, b2+1:258.10835];[y2+1:303.21372, y3+1:418.24055, y4+1:475.26225, y5+1:588.34679, y6+1:645.36745, y7+1:808.42997, y8+1:909.47808, y9+1:966.49781, y10+1:1037.53605, y11+2:587.80051, y13+2:709.83697, y14+2:783.35273]	[b1+1:-0.00002, b2+1:-0.00010];[y2+1:-0.00019, y3+1:-0.00031, y4+1:-0.00007, y5+1:0.00041, y6+1:-0.00040, y7+1:-0.00121, y8+1:-0.00078, y9+1:-0.00251, y10+1:-0.00138, y11+2:-0.00261, y13+2:0.00077, y14+2:-0.00310]	[b1+1:-0.18, b2+1:-0.39];[y2+1:-0.63, y3+1:-0.74, y4+1:-0.15, y5+1:0.69, y6+1:-0.61, y7+1:-1.49, y8+1:-0.86, y9+1:-2.60, y10+1:-1.33, y11+2:-2.22, y13+2:0.54, y14+2:-1.98]	[b1+1:22050, b2+1:18991];[y2+1:70587, y3+1:12690, y4+1:231111, y5+1:50057, y6+1:125441, y7+1:28702, y8+1:13137, y9+1:36138, y10+1:22618, y11+2:41893, y13+2:25064, y14+2:30042]	14	-1	473	0	0	442	0	0
230227-MA-4-calib	13850	44.1239	145	1.44135e+06	13840	5	490.874	2449.33	14.201	9.078	0	DNIKHVPGGGSVQIVYKPVDLSK	DNIKHVPGGGSVQIVYKPVDLSK	DNIKHVPGGGSVQIVYKPVDLSK	1	22				0	2	2449.33	0.00137	0.56	P10636-8	Isoform Tau-F of Microtubule-associated protein tau	primary:MAPT	Homo sapiens	N	N	full	[295 to 317]	K	V		T	[y1+1, y2+1, y3+1, y4+1, y5+1, y6+1, y7+2, y8+1];[b2+1, b3+1, b4+1, b5+1, b6+1, b11+2]	[y1+1:147.11318, y2+1:234.14476, y3+1:347.22945, y4+1:462.25597, y5+1:561.32592, y6+1:658.37711, y7+2:393.74123, y8+1:949.53523];[b2+1:230.07745, b3+1:343.16143, b4+1:471.25818, b5+1:608.31520, b6+1:707.38396, b11+2:531.77050]	[y1+1:0.00038, y2+1:-0.00007, y3+1:0.00055, y4+1:0.00013, y5+1:0.00167, y6+1:0.00009, y7+2:0.00320, y8+1:-0.00008];[b2+1:0.00030, b3+1:0.00022, b4+1:0.00201, b5+1:0.00011, b6+1:0.00046, b11+2:0.00104]	[y1+1:2.60, y2+1:-0.32, y3+1:1.59, y4+1:0.29, y5+1:2.98, y6+1:0.13, y7+2:4.07, y8+1:-0.08];[b2+1:1.30, b3+1:0.65, b4+1:4.27, b5+1:0.18, b6+1:0.65, b11+2:0.98]	[y1+1:13384, y2+1:25653, y3+1:19969, y4+1:22725, y5+1:6257, y6+1:74309, y7+2:6137, y8+1:8123];[b2+1:44928, b3+1:8310, b4+1:3529, b5+1:5962, b6+1:33922, b11+2:16088]	14	-1	477	0	0	446	0	0
230227-MA-4-calib	10336	38.3397	139	4.56546e+06	10332	3	523.62	1567.84	14.197	9.197	0	SRLQTAPVPMPDLK	SRLQTAPVPM[Common Variable:Oxidation on M]PDLK	SRLQTAPVPMPDLK	1	104	Oxidation on M	O	O	1	1	1567.84	0.00037	0.24	P10636-8	Isoform Tau-F of Microtubule-associated protein tau	primary:MAPT	Homo sapiens	N	N	full	[241 to 254]	K	N		T	[y1+1, y2+1, y3+1, y4+1, y5+1, y6+1, y8+1];[b2+1, b3+1, b4+1, b5+1, b6+2, b7+2, b8+1]	[y1+1:147.11296, y2+1:260.19693, y3+1:375.22457, y4+1:472.27708, y5+1:619.31357, y6+1:716.36443, y8+1:912.48768];[b2+1:244.14062, b3+1:357.22418, b4+1:485.28210, b5+1:586.33074, b6+2:329.18764, b7+2:377.71437, b8+1:853.48628]	[y1+1:0.00015, y2+1:0.00006, y3+1:0.00076, y4+1:0.00050, y5+1:0.00159, y6+1:-0.00031, y8+1:0.00177];[b2+1:0.00020, b3+1:-0.00030, b4+1:-0.00095, b5+1:0.00000, b6+2:0.00016, b7+2:0.00085, b8+1:-0.00275]	[y1+1:1.04, y2+1:0.24, y3+1:2.03, y4+1:1.07, y5+1:2.57, y6+1:-0.43, y8+1:1.94];[b2+1:0.82, b3+1:-0.85, b4+1:-1.97, b5+1:0.00, b6+2:0.24, b7+2:1.12, b8+1:-3.23]	[y1+1:31490, y2+1:141571, y3+1:9537, y4+1:207739, y5+1:9660, y6+1:192414, y8+1:35174];[b2+1:19310, b3+1:17619, b4+1:49518, b5+1:119722, b6+2:24809, b7+2:17095, b8+1:23567]	14	-1	478	0	0	447	0	0
230227-MA-4-calib	14294	44.7652	200	8.97319e+06	14293	5	527.85	2634.21	14.19	9.19	0	AEPRQEFEVMEDHAGTYGLGDRK	AEPRQEFEVMEDHAGTYGLGDRK	AEPRQEFEVMEDHAGTYGLGDRK	1	31				0	2	2634.21	-0.00033	-0.12	P10636-8	Isoform Tau-F of Microtubule-associated protein tau	primary:MAPT	Homo sapiens	N	N	full:M cleaved	[2 to 24]	M	D		T	[b2+1];[y2+1, y3+1, y4+1, y5+1, y6+1, y7+2, y9+1, y10+1, y11+2, y12+2, y13+2, y14+2, y15+2]	[b2+1:201.08725];[y2+1:303.21455, y3+1:418.24166, y4+1:475.26212, y5+1:588.34727, y6+1:645.36764, y7+2:404.71933, y9+1:966.50125, y10+1:1037.53631, y11+2:587.80188, y12+2:645.31371, y13+2:709.83665, y14+2:775.35672, y15+2:824.89004]	[b2+1:0.00027];[y2+1:0.00064, y3+1:0.00080, y4+1:-0.00021, y5+1:0.00088, y6+1:-0.00021, y7+2:0.00020, y9+1:0.00093, y10+1:-0.00113, y11+2:0.00014, y12+2:-0.00315, y13+2:0.00014, y14+2:-0.00020, y15+2:-0.00197]	[b2+1:1.34];[y2+1:2.11, y3+1:1.92, y4+1:-0.44, y5+1:1.51, y6+1:-0.33, y7+2:0.25, y9+1:0.96, y10+1:-1.09, y11+2:0.12, y12+2:-2.44, y13+2:0.10, y14+2:-0.13, y15+2:-1.20]	[b2+1:278049];[y2+1:122271, y3+1:28964, y4+1:393097, y5+1:80232, y6+1:200653, y7+2:27468, y9+1:106912, y10+1:77618, y11+2:74559, y12+2:34862, y13+2:80825, y14+2:137187, y15+2:65324]	14	-1	480	0	0	449	0	0
230227-MA-4-calib	14040	44.403	176	1.64636e+06	14036	5	527.85	2634.21	14.188	9.188	0	AEPRQEFEVMEDHAGTYGLGDRK	AEPRQEFEVMEDHAGTYGLGDRK	AEPRQEFEVMEDHAGTYGLGDRK	1	31				0	2	2634.21	0.00135	0.51	P10636-8	Isoform Tau-F of Microtubule-associated protein tau	primary:MAPT	Homo sapiens	N	N	full:M cleaved	[2 to 24]	M	D		T	[y1+1, y2+1, y3+1, y4+1, y5+1, y6+1, y7+1, y9+1, y10+1, y13+2, y14+2, y15+2, y16+2];[b2+1]	[y1+1:147.11219, y2+1:303.21371, y3+1:418.24153, y4+1:475.26227, y5+1:588.34622, y6+1:645.36729, y7+1:808.42841, y9+1:966.49826, y10+1:1037.53749, y13+2:709.83577, y14+2:775.35672, y15+2:824.88853, y16+2:889.40983];[b2+1:201.08696]	[y1+1:-0.00061, y2+1:-0.00021, y3+1:0.00067, y4+1:-0.00005, y5+1:-0.00017, y6+1:-0.00056, y7+1:-0.00277, y9+1:-0.00206, y10+1:0.00005, y13+2:-0.00161, y14+2:-0.00020, y15+2:-0.00500, y16+2:-0.00498];[b2+1:-0.00002]	[y1+1:-4.20, y2+1:-0.68, y3+1:1.62, y4+1:-0.11, y5+1:-0.28, y6+1:-0.87, y7+1:-3.43, y9+1:-2.13, y10+1:0.05, y13+2:-1.14, y14+2:-0.13, y15+2:-3.04, y16+2:-2.80];[b2+1:-0.12]	[y1+1:2691, y2+1:22274, y3+1:5362, y4+1:62600, y5+1:17837, y6+1:40382, y7+1:7956, y9+1:20491, y10+1:14374, y13+2:18560, y14+2:25451, y15+2:11561, y16+2:5681];[b2+1:54880]	14	-1	481	0	0	450	0	0
230227-MA-4-calib	14812	45.5923	120	890355	14806	4	659.56	2634.21	14.168	9.168	0	AEPRQEFEVMEDHAGTYGLGDRK	AEPRQEFEVMEDHAGTYGLGDRK	AEPRQEFEVMEDHAGTYGLGDRK	1	31				0	2	2634.21	-0.00284	-1.08	P10636-8	Isoform Tau-F of Microtubule-associated protein tau	primary:MAPT	Homo sapiens	N	N	full:M cleaved	[2 to 24]	M	D		T	[b2+1, b6+1, b7+1, b8+1];[y2+1, y4+1, y6+1, y7+1, y9+1, y10+1, y11+2, y12+2, y14+2, y15+2]	[b2+1:201.08699, b6+1:711.34235, b7+1:858.41598, b8+1:987.44923];[y2+1:303.21434, y4+1:475.26282, y6+1:645.36912, y7+1:808.43556, y9+1:966.50306, y10+1:1037.53901, y11+2:587.80129, y12+2:645.31535, y14+2:775.35920, y15+2:824.88625]	[b2+1:0.00001, b6+1:0.00032, b7+1:0.00554, b8+1:-0.00381];[y2+1:0.00042, y4+1:0.00050, y6+1:0.00127, y7+1:0.00438, y9+1:0.00274, y10+1:0.00158, y11+2:-0.00104, y12+2:0.00013, y14+2:0.00475, y15+2:-0.00955]	[b2+1:0.04, b6+1:0.45, b7+1:6.46, b8+1:-3.86];[y2+1:1.40, y4+1:1.05, y6+1:1.97, y7+1:5.42, y9+1:2.84, y10+1:1.52, y11+2:-0.88, y12+2:0.10, y14+2:3.07, y15+2:-5.80]	[b2+1:20969, b6+1:6392, b7+1:6059, b8+1:9405];[y2+1:16291, y4+1:20488, y6+1:14768, y7+1:4644, y9+1:11261, y10+1:11575, y11+2:7179, y12+2:4587, y14+2:11921, y15+2:3971]	14	-1	486	0	0	455	0	0
230227-MA-4-calib	15784	47.5545	102	3.8298e+06	15783	3	550.981	1649.92	14.159	9.089	0	LQTAPVPMPDLKNVK	LQTAPVPMPDLKNVK	LQTAPVPMPDLKNVK	1	4				0	1	1649.92	0.00428	2.59	P10636-8	Isoform Tau-F of Microtubule-associated protein tau	primary:MAPT	Homo sapiens	N	N	full	[243 to 257]	R	S		T	[y1+1, y3+1, y4+1, y5+1, y6+1, y7+2, y8+1, y9+2, y10+1, y11+2];[b2+1, b3+1, b4+1, b6+1]	[y1+1:147.11294, y3+1:360.22484, y4+1:488.31854, y5+1:601.40214, y6+1:716.43076, y7+2:407.24526, y8+1:944.51992, y9+2:521.29187, y10+1:1140.64029, y11+2:619.35488];[b2+1:242.14994, b3+1:343.19706, b4+1:414.23549, b6+1:610.35607]	[y1+1:0.00013, y3+1:0.00070, y4+1:-0.00057, y5+1:-0.00103, y6+1:0.00065, y7+2:0.00037, y8+1:-0.00345, y9+2:0.00033, y10+1:-0.00425, y11+2:0.00517];[b2+1:0.00003, b3+1:-0.00054, b4+1:0.00078, b6+1:0.00018]	[y1+1:0.92, y3+1:1.94, y4+1:-1.17, y5+1:-1.71, y6+1:0.90, y7+2:0.45, y8+1:-3.66, y9+2:0.32, y10+1:-3.73, y11+2:4.18];[b2+1:0.11, b3+1:-1.58, b4+1:1.88, b6+1:0.30]	[y1+1:25388, y3+1:15918, y4+1:17810, y5+1:53442, y6+1:13393, y7+2:108913, y8+1:18586, y9+2:144230, y10+1:11904, y11+2:17428];[b2+1:104153, b3+1:35621, b4+1:15522, b6+1:25884]	14	-1	487	0	0	456	0	0
230227-MA-4-calib	13036	43.0257	200	2.26275e+06	13035	4	663.559	2650.21	14.159	9.159	0	AEPRQEFEVMEDHAGTYGLGDRK	AEPRQEFEVM[Common Variable:Oxidation on M]EDHAGTYGLGDRK	AEPRQEFEVMEDHAGTYGLGDRK	1	52	Oxidation on M	O	O	1	2	2650.21	-0.00012	-0.04	P10636-8	Isoform Tau-F of Microtubule-associated protein tau	primary:MAPT	Homo sapiens	N	N	full:M cleaved	[2 to 24]	M	D		T	[y1+1, y2+1, y4+1, y5+1, y6+1, y7+1, y9+1, y10+1, y11+2];[b2+1, b5+1, b6+1, b8+1, b9+1]	[y1+1:147.11263, y2+1:303.21395, y4+1:475.26227, y5+1:588.34658, y6+1:645.36717, y7+1:808.43090, y9+1:966.50089, y10+1:1037.53903, y11+2:587.79990];[b2+1:201.08697, b5+1:582.30025, b6+1:711.34231, b8+1:987.44761, b9+1:1086.51986]	[y1+1:-0.00017, y2+1:0.00004, y4+1:-0.00006, y5+1:0.00020, y6+1:-0.00068, y7+1:-0.00028, y9+1:0.00057, y10+1:0.00160, y11+2:-0.00382];[b2+1:-0.00001, b5+1:0.00082, b6+1:0.00028, b8+1:-0.00542, b9+1:-0.00159]	[y1+1:-1.18, y2+1:0.12, y4+1:-0.12, y5+1:0.34, y6+1:-1.06, y7+1:-0.35, y9+1:0.59, y10+1:1.54, y11+2:-3.25];[b2+1:-0.05, b5+1:1.41, b6+1:0.40, b8+1:-5.50, b9+1:-1.46]	[y1+1:5143, y2+1:36502, y4+1:60086, y5+1:9467, y6+1:39945, y7+1:20536, y9+1:41836, y10+1:33965, y11+2:13658];[b2+1:41769, b5+1:4059, b6+1:25308, b8+1:22515, b9+1:4539]	14	-1	488	0	0	457	0	0
230227-MA-4-calib	11541	40.3255	117	3.86615e+06	11533	3	526.947	1577.82	14.152	9.152	0	IGSLDNITHVPGGGNK	IGSLDNITHVPGGGNK	IGSLDNITHVPGGGNK	1	27				0	0	1577.82	0.00345	2.19	P10636-8	Isoform Tau-F of Microtubule-associated protein tau	primary:MAPT	Homo sapiens	N	N	full	[354 to 369]	K	K		T	[y1+1, y2+1, y3+1, y4+1, y5+1, y6+2, y7+1, y8+1, y9+1, y10+1, y13+2];[b2+1, b3+1, b6+1]	[y1+1:147.11291, y2+1:261.15643, y3+1:318.17713, y4+1:375.19869, y5+1:432.22061, y6+2:265.14015, y7+1:628.34221, y8+1:765.40089, y9+1:866.44908, y10+1:979.52965, y13+2:661.34768];[b2+1:171.11322, b3+1:258.14492, b6+1:600.29994]	[y1+1:0.00011, y2+1:0.00070, y3+1:-0.00006, y4+1:0.00003, y5+1:0.00048, y6+2:0.00014, y7+1:0.00091, y8+1:0.00068, y9+1:0.00119, y10+1:-0.00231, y13+2:0.00220];[b2+1:0.00041, b3+1:0.00009, b6+1:0.00117]	[y1+1:0.74, y2+1:2.68, y3+1:-0.20, y4+1:0.09, y5+1:1.12, y6+2:0.26, y7+1:1.45, y8+1:0.89, y9+1:1.37, y10+1:-2.36, y13+2:1.66];[b2+1:2.43, b3+1:0.33, b6+1:1.96]	[y1+1:26583, y2+1:20891, y3+1:11241, y4+1:24151, y5+1:41960, y6+2:19869, y7+1:69900, y8+1:41469, y9+1:80387, y10+1:11412, y13+2:17080];[b2+1:153975, b3+1:52365, b6+1:16198]	14	-1	490	0	0	459	0	0
230227-MA-4-calib	13064	43.0645	159	1.42912e+06	13063	4	663.559	2650.21	14.151	9.151	0	AEPRQEFEVMEDHAGTYGLGDRK	AEPRQEFEVM[Common Variable:Oxidation on M]EDHAGTYGLGDRK	AEPRQEFEVMEDHAGTYGLGDRK	1	52	Oxidation on M	O	O	1	2	2650.21	0.00059	0.22	P10636-8	Isoform Tau-F of Microtubule-associated protein tau	primary:MAPT	Homo sapiens	N	N	full:M cleaved	[2 to 24]	M	D		T	[b2+1, b6+1, b7+1, b8+2];[y2+1, y3+1, y4+1, y5+1, y6+1, y7+1, y9+1, y10+1, y11+1, y21+3]	[b2+1:201.08701, b6+1:711.34269, b7+1:858.41072, b8+2:494.23048];[y2+1:303.21337, y3+1:418.23996, y4+1:475.26297, y5+1:588.34787, y6+1:645.36827, y7+1:808.43167, y9+1:966.50368, y10+1:1037.53970, y11+1:1174.59637, y21+3:817.71609]	[b2+1:0.00003, b6+1:0.00066, b7+1:0.00028, b8+2:0.00065];[y2+1:-0.00054, y3+1:-0.00090, y4+1:0.00065, y5+1:0.00148, y6+1:0.00042, y7+1:0.00049, y9+1:0.00336, y10+1:0.00227, y11+1:0.00003, y21+3:-0.00204]	[b2+1:0.14, b6+1:0.94, b7+1:0.33, b8+2:0.66];[y2+1:-1.79, y3+1:-2.16, y4+1:1.38, y5+1:2.53, y6+1:0.66, y7+1:0.60, y9+1:3.48, y10+1:2.19, y11+1:0.02, y21+3:-0.83]	[b2+1:28226, b6+1:13056, b7+1:4015, b8+2:4281];[y2+1:13271, y3+1:3164, y4+1:39971, y5+1:12877, y6+1:23962, y7+1:8097, y9+1:19948, y10+1:15620, y11+1:4775, y21+3:25217]	14	-1	491	0	0	460	0	0
230227-MA-4-calib	11792	40.7377	94	2.89417e+06	11790	3	637.356	1909.05	14.136	8.095	0	SRLQTAPVPMPDLKNVK	SRLQTAPVPM[Common Variable:Oxidation on M]PDLKNVK	SRLQTAPVPMPDLKNVK	1	80	Oxidation on M	O	O	1	2	1909.05	0.00016	0.08	P10636-8	Isoform Tau-F of Microtubule-associated protein tau	primary:MAPT	Homo sapiens	N	N	full	[241 to 257]	K	S		T	[y1+1, y3+1, y4+1, y5+1, y6+1, y7+2, y8+2, y9+2];[b2+1, b4+1, b5+1, b6+2, b7+2, b8+1]	[y1+1:147.11279, y3+1:360.22327, y4+1:488.31943, y5+1:601.40192, y6+1:716.42908, y7+2:407.24513, y8+2:480.76494, y9+2:529.28872];[b2+1:244.14122, b4+1:485.28324, b5+1:586.32988, b6+2:329.18760, b7+2:377.71374, b8+1:853.48749]	[y1+1:-0.00002, y3+1:-0.00087, y4+1:0.00032, y5+1:-0.00126, y6+1:-0.00103, y7+2:0.00010, y8+2:0.00432, y9+2:-0.00088];[b2+1:0.00081, b4+1:0.00018, b5+1:-0.00086, b6+2:0.00006, b7+2:-0.00041, b8+1:-0.00154]	[y1+1:-0.12, y3+1:-2.43, y4+1:0.67, y5+1:-2.09, y6+1:-1.45, y7+2:0.12, y8+2:4.50, y9+2:-0.83];[b2+1:3.32, b4+1:0.37, b5+1:-1.47, b6+2:0.10, b7+2:-0.54, b8+1:-1.81]	[y1+1:16818, y3+1:28495, y4+1:22501, y5+1:41285, y6+1:10315, y7+2:17796, y8+2:11324, y9+2:34005];[b2+1:10009, b4+1:9381, b5+1:24884, b6+2:37145, b7+2:27003, b8+1:103960]	14	-1	495	0	0	462	0	0
230227-MA-4-calib	14967	45.8378	173	1.26725e+06	14966	5	869.78	4343.86	14.124	1.003	0	QEFEVMEDHAGTYGLGDRKDQGGYTMHQDQEGDTDAGLK	QEFEVMEDHAGTYGLGDRKDQGGYTM[Common Variable:Oxidation on M]HQDQEGDTDAGLK	QEFEVMEDHAGTYGLGDRKDQGGYTMHQDQEGDTDAGLK	1	2	Oxidation on M	O	O	1	2	4343.86	0.00295	0.68	P10636-8	Isoform Tau-F of Microtubule-associated protein tau	primary:MAPT	Homo sapiens	N	N	full	[6 to 44]	R	E		T	[b1+1, b2+1];[y1+1, y2+1, y3+1, y4+1, y6+1, y8+1, y9+1, y10+1, y11+1, y30+3, y34+4, y35+4]	[b1+1:129.06615, b2+1:258.10898];[y1+1:147.11273, y2+1:260.19584, y3+1:317.21909, y4+1:388.25530, y6+1:604.32844, y8+1:776.37626, y9+1:905.42064, y10+1:1033.48670, y11+1:1148.50429, y30+3:1067.47241, y34+4:928.90441, y35+4:953.67071]	[b1+1:0.00029, b2+1:0.00053];[y1+1:-0.00007, y2+1:-0.00103, y3+1:0.00075, y4+1:-0.00015, y6+1:-0.00162, y8+1:-0.00221, y9+1:-0.00042, y10+1:0.00705, y11+1:-0.00230, y30+3:-0.01586, y34+4:0.00835, y35+4:0.00516]	[b1+1:2.29, b2+1:2.07];[y1+1:-0.51, y2+1:-3.99, y3+1:2.38, y4+1:-0.38, y6+1:-2.69, y8+1:-2.86, y9+1:-0.47, y10+1:6.83, y11+1:-2.00, y30+3:-4.96, y34+4:2.25, y35+4:1.35]	[b1+1:3186, b2+1:16382];[y1+1:12071, y2+1:3558, y3+1:4898, y4+1:33824, y6+1:6105, y8+1:12496, y9+1:5829, y10+1:3401, y11+1:11081, y30+3:3997, y34+4:26370, y35+4:13498]	14	-1	499	0	0	464	0	0
230227-MA-4-calib	11831	40.8095	53	233977	11830	4	554.53	2214.09	13.41	8.41	0	TDHGAEIVYKSPVVSGDTSPR	TDHGAEIVYKSPVVSGDTSPR	TDHGAEIVYKSPVVSGDTSPR	1	61				0	1	2214.09	0.0008	0.36	P10636-8	Isoform Tau-F of Microtubule-associated protein tau	primary:MAPT	Homo sapiens	N	N	full	[386 to 406]	K	H		T	[y1+1, y2+1, y3+1, y4+1, y5+1, y6+1, y7+1];[b3+1, b5+1, b6+1, b7+1, b8+1, b9+1]	[y1+1:175.11892, y2+1:272.17163, y3+1:359.20382, y4+1:460.25229, y5+1:575.27622, y6+1:632.30175, y7+1:719.33159];[b3+1:354.13994, b5+1:482.19910, b6+1:611.24044, b7+1:724.32311, b8+1:823.39382, b9+1:986.45921]	[y1+1:-0.00004, y2+1:-0.00009, y3+1:0.00007, y4+1:0.00087, y5+1:-0.00214, y6+1:0.00192, y7+1:-0.00027];[b3+1:-0.00087, b5+1:-0.00029, b6+1:-0.00154, b7+1:-0.00293, b8+1:-0.00064, b9+1:0.00142]	[y1+1:-0.20, y2+1:-0.32, y3+1:0.21, y4+1:1.90, y5+1:-3.73, y6+1:3.04, y7+1:-0.37];[b3+1:-2.47, b5+1:-0.60, b6+1:-2.52, b7+1:-4.05, b8+1:-0.77, b9+1:1.44]	[y1+1:5263, y2+1:6418, y3+1:5802, y4+1:14488, y5+1:8406, y6+1:9955, y7+1:11069];[b3+1:2564, b5+1:2434, b6+1:7900, b7+1:9033, b8+1:7836, b9+1:4862]	13	-1	515	0	0	480	0	0
230227-MA-4-calib	17185	49.6568	61	446436	17179	2	977.985	1953.96	13.401	8.401	0	STPTAEDVTAPLVDEGAPGK	STPTAEDVTAPLVDEGAPGK	STPTAEDVTAPLVDEGAPGK	1	22				0	0	1953.95	0.00326	1.67	P10636-8	Isoform Tau-F of Microtubule-associated protein tau	primary:MAPT	Homo sapiens	N	N	full	[68 to 87]	K	Q		T	[y2+1, y3+1, y4+1, y5+1, y6+1, y7+1, y8+1, y10+1, y11+1, y12+1, y13+1, y14+1];[b4+1]	[y2+1:204.13522, y3+1:301.18728, y4+1:372.22533, y5+1:429.24752, y6+1:558.28811, y7+1:673.31394, y8+1:772.38302, y10+1:982.52039, y11+1:1053.55512, y12+1:1154.60573, y13+1:1253.66984, y14+1:1368.69774];[b4+1:387.18620]	[y2+1:0.00095, y3+1:0.00024, y4+1:0.00118, y5+1:0.00191, y6+1:-0.00009, y7+1:-0.00120, y8+1:-0.00054, y10+1:0.00000, y11+1:-0.00238, y12+1:0.00055, y13+1:-0.00375, y14+1:-0.00279];[b4+1:-0.00123]	[y2+1:4.67, y3+1:0.81, y4+1:3.19, y5+1:4.46, y6+1:-0.16, y7+1:-1.79, y8+1:-0.70, y10+1:0.00, y11+1:-2.26, y12+1:0.48, y13+1:-3.00, y14+1:-2.04];[b4+1:-3.17]	[y2+1:5232, y3+1:47649, y4+1:2969, y5+1:5927, y6+1:9517, y7+1:8210, y8+1:4807, y10+1:36801, y11+1:12697, y12+1:27322, y13+1:7467, y14+1:7339];[b4+1:3101]	13	-1	517	0	0	482	0	0
230227-MA-4-calib	14650	45.3239	94	4.41985e+06	14649	3	518.289	1551.85	13.401	8.401	0	SRLQTAPVPMPDLK	SRLQTAPVPMPDLK	SRLQTAPVPMPDLK	1	6				0	1	1551.84	0.00189	1.22	P10636-8	Isoform Tau-F of Microtubule-associated protein tau	primary:MAPT	Homo sapiens	N	N	full	[241 to 254]	K	N		T	[y1+1, y2+1, y4+1, y5+1, y6+1, y7+1, y8+1];[b2+1, b3+1, b4+1, b5+1, b6+1, b8+1]	[y1+1:147.11300, y2+1:260.19703, y4+1:472.27623, y5+1:603.31811, y6+1:700.37123, y7+1:799.43502, y8+1:896.48985];[b2+1:244.14060, b3+1:357.22329, b4+1:485.28437, b5+1:586.33118, b6+1:657.36792, b8+1:853.49147]	[y1+1:0.00019, y2+1:0.00016, y4+1:-0.00035, y5+1:0.00105, y6+1:0.00140, y7+1:-0.00321, y8+1:-0.00116];[b2+1:0.00018, b3+1:-0.00119, b4+1:0.00131, b5+1:0.00044, b6+1:0.00007, b8+1:0.00244]	[y1+1:1.33, y2+1:0.62, y4+1:-0.74, y5+1:1.75, y6+1:2.00, y7+1:-4.02, y8+1:-1.29];[b2+1:0.75, b3+1:-3.35, b4+1:2.70, b5+1:0.76, b6+1:0.11, b8+1:2.86]	[y1+1:52062, y2+1:244976, y4+1:393025, y5+1:43815, y6+1:343499, y7+1:21316, y8+1:48024];[b2+1:22313, b3+1:16499, b4+1:67066, b5+1:164788, b6+1:310450, b8+1:43946]	13	-1	518	0	0	483	0	0
230227-MA-4-calib	13007	42.984	72	1.4842e+07	13004	3	632.024	1893.05	13.366	8.366	0	SRLQTAPVPMPDLKNVK	SRLQTAPVPMPDLKNVK	SRLQTAPVPMPDLKNVK	1	33				0	2	1893.05	-0.00065	-0.34	P10636-8	Isoform Tau-F of Microtubule-associated protein tau	primary:MAPT	Homo sapiens	N	N	full	[241 to 257]	K	S		T	[y3+1, y4+1, y5+1, y6+1, y7+1, y8+1, y9+1];[b4+1, b5+1, b6+1, b8+1, b9+2, b10+1]	[y3+1:360.22410, y4+1:488.31784, y5+1:601.40104, y6+1:716.43221, y7+1:813.48296, y8+1:944.52480, y9+1:1041.57797];[b4+1:485.28362, b5+1:586.33058, b6+1:657.36738, b8+1:853.48762, b9+2:475.77536, b10+1:1081.58073]	[y3+1:-0.00004, y4+1:-0.00127, y5+1:-0.00214, y6+1:0.00210, y7+1:0.00009, y8+1:0.00144, y9+1:0.00184];[b4+1:0.00057, b5+1:-0.00015, b6+1:-0.00047, b8+1:-0.00141, b9+2:0.00165, b10+1:-0.00155]	[y3+1:-0.11, y4+1:-2.61, y5+1:-3.56, y6+1:2.93, y7+1:0.10, y8+1:1.52, y9+1:1.77];[b4+1:1.17, b5+1:-0.26, b6+1:-0.72, b8+1:-1.66, b9+2:1.74, b10+1:-1.43]	[y3+1:194499, y4+1:125212, y5+1:409047, y6+1:105385, y7+1:1140342, y8+1:86945, y9+1:569590];[b4+1:115920, b5+1:192213, b6+1:1191062, b8+1:1100612, b9+2:105636, b10+1:95809]	13	-1	520	0	0	485	0	0
230227-MA-4-calib	27582	74.6615	51	236237	27577	4	815.654	3258.59	13.354	8.354	0	HLSNVSSTGSIDMVDSPQLATLADEVSASLAK	HLSNVSSTGSIDM[Common Variable:Oxidation on M]VDSPQLATLADEVSASLAK	HLSNVSSTGSIDMVDSPQLATLADEVSASLAK	1	32	Oxidation on M	O	O	1	0	3258.59	-0.00439	-1.35	P10636-8	Isoform Tau-F of Microtubule-associated protein tau	primary:MAPT	Homo sapiens	N	N	full	[407 to 438]	R	Q		T	[y1+1, y2+1, y4+1, y5+1, y6+1, y10+1];[b2+1, b4+1, b5+1, b6+1, b7+1, b10+1, b12+1]	[y1+1:147.11306, y2+1:218.15056, y4+1:418.26689, y5+1:489.30342, y6+1:576.33454, y10+1:990.50804];[b2+1:251.15083, b4+1:452.22535, b5+1:551.29350, b6+1:638.32514, b7+1:725.35294, b10+1:970.46121, b12+1:1198.56843]	[y1+1:0.00025, y2+1:0.00064, y4+1:0.00088, y5+1:0.00030, y6+1:-0.00061, y10+1:-0.00217];[b2+1:0.00057, b4+1:0.00015, b5+1:-0.00012, b6+1:-0.00051, b7+1:-0.00474, b10+1:0.00236, b12+1:-0.00143]	[y1+1:1.74, y2+1:2.94, y4+1:2.10, y5+1:0.61, y6+1:-1.06, y10+1:-2.20];[b2+1:2.30, b4+1:0.32, b5+1:-0.21, b6+1:-0.79, b7+1:-6.54, b10+1:2.43, b12+1:-1.19]	[y1+1:3362, y2+1:3474, y4+1:6769, y5+1:2684, y6+1:4607, y10+1:10082];[b2+1:14366, b4+1:5057, b5+1:12981, b6+1:5706, b7+1:2833, b10+1:6212, b12+1:5523]	13	-1	522	0	0	487	0	0
230227-MA-4-calib	9856	37.4154	72	1.87008e+06	9855	3	637.356	1909.05	13.349	8.311	0	SRLQTAPVPMPDLKNVK	SRLQTAPVPM[Common Variable:Oxidation on M]PDLKNVK	SRLQTAPVPMPDLKNVK	1	80	Oxidation on M	O	O	1	2	1909.05	0.00046	0.24	P10636-8	Isoform Tau-F of Microtubule-associated protein tau	primary:MAPT	Homo sapiens	N	N	full	[241 to 257]	K	S		T	[y1+1, y3+1, y4+1, y5+1, y6+1, y7+1, y8+1, y9+2];[b4+1, b5+1, b6+1, b7+2, b8+1]	[y1+1:147.11317, y3+1:360.22513, y4+1:488.31806, y5+1:601.40295, y6+1:716.43181, y7+1:813.48356, y8+1:960.52362, y9+2:529.28903];[b4+1:485.28559, b5+1:586.33298, b6+1:657.36717, b7+2:377.71423, b8+1:853.48929]	[y1+1:0.00037, y3+1:0.00098, y4+1:-0.00104, y5+1:-0.00022, y6+1:0.00170, y7+1:0.00068, y8+1:0.00534, y9+2:-0.00027];[b4+1:0.00253, b5+1:0.00225, b6+1:-0.00068, b7+2:0.00057, b8+1:0.00027]	[y1+1:2.50, y3+1:2.73, y4+1:-2.14, y5+1:-0.37, y6+1:2.38, y7+1:0.83, y8+1:5.56, y9+2:-0.25];[b4+1:5.23, b5+1:3.84, b6+1:-1.04, b7+2:0.76, b8+1:0.31]	[y1+1:17423, y3+1:18561, y4+1:15031, y5+1:37287, y6+1:8792, y7+1:142715, y8+1:7277, y9+2:74232];[b4+1:9309, b5+1:23791, b6+1:121878, b7+2:26786, b8+1:148711]	13	-1	524	0	0	489	0	0
230227-MA-4-calib	13017	42.9987	75	5.46067e+06	13015	3	632.024	1893.05	13.342	8.342	0	SRLQTAPVPMPDLKNVK	SRLQTAPVPMPDLKNVK	SRLQTAPVPMPDLKNVK	1	33				0	2	1893.05	-0.00041	-0.22	P10636-8	Isoform Tau-F of Microtubule-associated protein tau	primary:MAPT	Homo sapiens	N	N	full	[241 to 257]	K	S		T	[y1+1, y3+1, y4+1, y5+1, y6+1, y7+1, y8+1, y9+1];[b4+1, b5+1, b6+1, b7+2, b8+1]	[y1+1:147.11276, y3+1:360.22370, y4+1:488.31856, y5+1:601.40370, y6+1:716.42994, y7+1:813.48284, y8+1:944.52112, y9+1:1041.57826];[b4+1:485.28487, b5+1:586.33105, b6+1:657.36813, b7+2:377.71457, b8+1:853.48880]	[y1+1:-0.00004, y3+1:-0.00044, y4+1:-0.00055, y5+1:0.00053, y6+1:-0.00017, y7+1:-0.00004, y8+1:-0.00224, y9+1:0.00213];[b4+1:0.00181, b5+1:0.00032, b6+1:0.00028, b7+2:0.00124, b8+1:-0.00022]	[y1+1:-0.28, y3+1:-1.23, y4+1:-1.12, y5+1:0.88, y6+1:-0.24, y7+1:-0.05, y8+1:-2.37, y9+1:2.05];[b4+1:3.74, b5+1:0.54, b6+1:0.43, b7+2:1.65, b8+1:-0.26]	[y1+1:20966, y3+1:100156, y4+1:71145, y5+1:159418, y6+1:43709, y7+1:340073, y8+1:25637, y9+1:143419];[b4+1:29660, b5+1:90417, b6+1:422820, b7+2:101683, b8+1:318110]	13	-1	526	0	0	491	0	0
230227-MA-4-calib	13957	44.27	65	448213	13953	3	660.702	1979.08	13.334	8.334	0	HVPGGGSVQIVYKPVDLSK	HVPGGGSVQIVYKPVDLSK	HVPGGGSVQIVYKPVDLSK	1	73				0	1	1979.08	0.00079	0.4	P10636-8	Isoform Tau-F of Microtubule-associated protein tau	primary:MAPT	Homo sapiens	N	N	full	[299 to 317]	K	V		T	[b1+1, b2+1, b9+1];[y1+1, y2+1, y3+1, y4+1, y6+1, y8+1, y9+1, y10+1, y11+1, y17+2]	[b1+1:138.06619, b2+1:237.13454, b9+1:819.40359];[y1+1:147.11310, y2+1:234.14572, y3+1:347.22841, y4+1:462.25277, y6+1:658.37765, y8+1:949.53256, y9+1:1048.60088, y10+1:1161.68918, y11+1:1289.74551, y17+2:872.48587]	[b1+1:0.00001, b2+1:-0.00006, b9+1:-0.00719];[y1+1:0.00029, y2+1:0.00089, y3+1:-0.00049, y4+1:-0.00307, y6+1:0.00063, y8+1:-0.00275, y9+1:-0.00284, y10+1:0.00139, y11+1:-0.00085, y17+2:0.00050]	[b1+1:0.04, b2+1:-0.25, b9+1:-8.78];[y1+1:2.00, y2+1:3.82, y3+1:-1.41, y4+1:-6.65, y6+1:0.96, y8+1:-2.90, y9+1:-2.71, y10+1:1.20, y11+1:-0.66, y17+2:0.28]	[b1+1:2587, b2+1:52044, b9+1:3273];[y1+1:3722, y2+1:4767, y3+1:5444, y4+1:3501, y6+1:16970, y8+1:6825, y9+1:7133, y10+1:3338, y11+1:3551, y17+2:36620]	13	-1	529	0	0	494	0	0
230227-MA-4-calib	14469	45.0206	83	880684	14464	3	523.621	1567.84	13.33	8.33	0	SRLQTAPVPMPDLK	SRLQTAPVPM[Common Variable:Oxidation on M]PDLK	SRLQTAPVPMPDLK	1	104	Oxidation on M	O	O	1	1	1567.84	0.00102	0.65	P10636-8	Isoform Tau-F of Microtubule-associated protein tau	primary:MAPT	Homo sapiens	N	N	full	[241 to 254]	K	N		T	[y1+1, y2+1, y3+1, y4+1, y5+1, y6+1, y8+1];[b2+1, b3+1, b4+1, b5+1, b6+1, b8+1]	[y1+1:147.11291, y2+1:260.19715, y3+1:375.22226, y4+1:472.27660, y5+1:619.31113, y6+1:716.36377, y8+1:912.48645];[b2+1:244.14073, b3+1:357.22434, b4+1:485.28334, b5+1:586.33068, b6+1:657.36764, b8+1:853.49106]	[y1+1:0.00011, y2+1:0.00028, y3+1:-0.00155, y4+1:0.00002, y5+1:-0.00084, y6+1:-0.00097, y8+1:0.00054];[b2+1:0.00031, b3+1:-0.00014, b4+1:0.00028, b5+1:-0.00006, b6+1:-0.00021, b8+1:0.00203]	[y1+1:0.74, y2+1:1.08, y3+1:-4.15, y4+1:0.05, y5+1:-1.36, y6+1:-1.35, y8+1:0.59];[b2+1:1.28, b3+1:-0.41, b4+1:0.58, b5+1:-0.10, b6+1:-0.32, b8+1:2.38]	[y1+1:9050, y2+1:42132, y3+1:3222, y4+1:57169, y5+1:4346, y6+1:47220, y8+1:7111];[b2+1:9989, b3+1:10111, b4+1:15131, b5+1:29807, b6+1:49003, b8+1:5951]	13	-1	530	0	0	495	0	0
230227-MA-4-calib	13439	43.5665	83	703347	13434	3	632.025	1893.05	13.329	8.329	0	SRLQTAPVPMPDLKNVK	SRLQTAPVPMPDLKNVK	SRLQTAPVPMPDLKNVK	1	33				0	2	1893.05	0.00154	0.82	P10636-8	Isoform Tau-F of Microtubule-associated protein tau	primary:MAPT	Homo sapiens	N	N	full	[241 to 257]	K	S		T	[y1+1, y3+1, y4+1, y5+1, y6+1, y7+1, y9+1];[b4+1, b5+1, b6+1, b7+2, b8+1, b10+1]	[y1+1:147.11316, y3+1:360.22400, y4+1:488.32069, y5+1:601.40159, y6+1:716.43262, y7+1:813.48241, y9+1:1041.57741];[b4+1:485.27967, b5+1:586.33107, b6+1:657.36772, b7+2:377.71409, b8+1:853.48863, b10+1:1081.58720]	[y1+1:0.00036, y3+1:-0.00014, y4+1:0.00159, y5+1:-0.00158, y6+1:0.00250, y7+1:-0.00047, y9+1:0.00128];[b4+1:-0.00338, b5+1:0.00034, b6+1:-0.00013, b7+2:0.00030, b8+1:-0.00040, b10+1:0.00492]	[y1+1:2.47, y3+1:-0.40, y4+1:3.25, y5+1:-2.64, y6+1:3.50, y7+1:-0.58, y9+1:1.23];[b4+1:-6.99, b5+1:0.58, b6+1:-0.19, b7+2:0.39, b8+1:-0.46, b10+1:4.56]	[y1+1:4519, y3+1:6096, y4+1:5599, y5+1:15659, y6+1:4881, y7+1:52244, y9+1:21697];[b4+1:3210, b5+1:7895, b6+1:51743, b7+2:10285, b8+1:44199, b10+1:3409]	13	-1	531	0	0	496	0	0
230227-MA-4-calib	13005	42.9817	100	2.50626e+06	13004	3	523.62	1567.84	13.316	8.316	0	SRLQTAPVPMPDLK	SRLQTAPVPM[Common Variable:Oxidation on M]PDLK	SRLQTAPVPMPDLK	1	104	Oxidation on M	O	O	1	1	1567.84	-0.00135	-0.86	P10636-8	Isoform Tau-F of Microtubule-associated protein tau	primary:MAPT	Homo sapiens	N	N	full	[241 to 254]	K	N		T	[y1+1, y2+1, y4+1, y5+1, y6+1, y8+1];[b2+1, b3+1, b4+1, b5+1, b6+1, b7+2, b8+1]	[y1+1:147.11284, y2+1:260.19687, y4+1:472.27694, y5+1:619.31365, y6+1:716.36453, y8+1:912.48529];[b2+1:244.14031, b3+1:357.22429, b4+1:485.28403, b5+1:586.33087, b6+1:657.36910, b7+2:377.71407, b8+1:853.49383]	[y1+1:0.00004, y2+1:0.00000, y4+1:0.00036, y5+1:0.00167, y6+1:-0.00021, y8+1:-0.00063];[b2+1:-0.00011, b3+1:-0.00019, b4+1:0.00097, b5+1:0.00013, b6+1:0.00125, b7+2:0.00026, b8+1:0.00480]	[y1+1:0.27, y2+1:0.01, y4+1:0.77, y5+1:2.71, y6+1:-0.30, y8+1:-0.69];[b2+1:-0.45, b3+1:-0.54, b4+1:2.00, b5+1:0.22, b6+1:1.90, b7+2:0.34, b8+1:5.63]	[y1+1:21337, y2+1:89579, y4+1:134388, y5+1:8981, y6+1:166173, y8+1:32559];[b2+1:9430, b3+1:13734, b4+1:46429, b5+1:79092, b6+1:148530, b7+2:13163, b8+1:29295]	13	-1	536	0	0	501	0	0
230227-MA-4-calib	12954	42.9047	92	1.01735e+07	12948	3	632.024	1893.05	13.313	8.313	0	SRLQTAPVPMPDLKNVK	SRLQTAPVPMPDLKNVK	SRLQTAPVPMPDLKNVK	1	33				0	2	1893.05	-0.00055	-0.29	P10636-8	Isoform Tau-F of Microtubule-associated protein tau	primary:MAPT	Homo sapiens	N	N	full	[241 to 257]	K	S		T	[y3+1, y4+1, y5+1, y6+1, y7+2, y8+1, y9+1];[b4+1, b5+1, b6+1, b7+2, b8+1, b10+1]	[y3+1:360.22476, y4+1:488.31852, y5+1:601.40312, y6+1:716.43083, y7+2:407.24518, y8+1:944.52117, y9+1:1041.57904];[b4+1:485.28346, b5+1:586.32914, b6+1:657.36740, b7+2:377.71381, b8+1:853.48850, b10+1:1081.57552]	[y3+1:0.00061, y4+1:-0.00058, y5+1:-0.00005, y6+1:0.00072, y7+2:0.00021, y8+1:-0.00220, y9+1:0.00291];[b4+1:0.00040, b5+1:-0.00160, b6+1:-0.00045, b7+2:-0.00028, b8+1:-0.00053, b10+1:-0.00676]	[y3+1:1.70, y4+1:-1.20, y5+1:-0.09, y6+1:1.00, y7+2:0.26, y8+1:-2.33, y9+1:2.80];[b4+1:0.82, b5+1:-2.73, b6+1:-0.68, b7+2:-0.37, b8+1:-0.62, b10+1:-6.26]	[y3+1:135188, y4+1:85983, y5+1:239666, y6+1:65844, y7+2:306434, y8+1:79687, y9+1:401796];[b4+1:60827, b5+1:107191, b6+1:765677, b7+2:159581, b8+1:693374, b10+1:83605]	13	-1	538	0	0	503	0	0
230227-MA-4-calib	12111	41.3128	66	275475	12110	4	554.53	2214.09	13.307	8.307	0	TDHGAEIVYKSPVVSGDTSPR	TDHGAEIVYKSPVVSGDTSPR	TDHGAEIVYKSPVVSGDTSPR	1	61				0	1	2214.09	0.00042	0.19	P10636-8	Isoform Tau-F of Microtubule-associated protein tau	primary:MAPT	Homo sapiens	N	N	full	[386 to 406]	K	H		T	[y1+1, y2+1, y3+1, y4+1, y5+1, y6+1, y7+1, y8+1];[b3+1, b6+1, b7+1, b8+1, b9+1]	[y1+1:175.11877, y2+1:272.17168, y3+1:359.20392, y4+1:460.25200, y5+1:575.27674, y6+1:632.29949, y7+1:719.33163, y8+1:818.40034];[b3+1:354.14138, b6+1:611.24338, b7+1:724.32678, b8+1:823.39341, b9+1:986.45509]	[y1+1:-0.00018, y2+1:-0.00003, y3+1:0.00017, y4+1:0.00057, y5+1:-0.00162, y6+1:-0.00034, y7+1:-0.00023, y8+1:0.00007];[b3+1:0.00057, b6+1:0.00140, b7+1:0.00074, b8+1:-0.00105, b9+1:-0.00269]	[y1+1:-1.05, y2+1:-0.11, y3+1:0.48, y4+1:1.25, y5+1:-2.83, y6+1:-0.54, y7+1:-0.32, y8+1:0.08];[b3+1:1.62, b6+1:2.30, b7+1:1.02, b8+1:-1.28, b9+1:-2.73]	[y1+1:2480, y2+1:4447, y3+1:4469, y4+1:14085, y5+1:4765, y6+1:9511, y7+1:12435, y8+1:3944];[b3+1:3191, b6+1:4784, b7+1:10322, b8+1:5064, b9+1:5085]	13	-1	539	0	0	504	0	0
230227-MA-4-calib	14931	45.775	61	391481	14930	4	659.561	2634.21	13.305	8.305	0	AEPRQEFEVMEDHAGTYGLGDRK	AEPRQEFEVMEDHAGTYGLGDRK	AEPRQEFEVMEDHAGTYGLGDRK	1	31				0	2	2634.21	-0.0001	-0.04	P10636-8	Isoform Tau-F of Microtubule-associated protein tau	primary:MAPT	Homo sapiens	N	N	full:M cleaved	[2 to 24]	M	D		T	[b2+1, b7+1, b8+1];[y2+1, y4+1, y6+1, y7+1, y9+1, y10+1, y11+2, y13+2, y14+2, y21+3]	[b2+1:201.08708, b7+1:858.40854, b8+1:987.45139];[y2+1:303.21373, y4+1:475.26226, y6+1:645.36705, y7+1:808.42879, y9+1:966.50112, y10+1:1037.53520, y11+2:587.80149, y13+2:709.83800, y14+2:775.35701, y21+3:812.38387]	[b2+1:0.00010, b7+1:-0.00191, b8+1:-0.00165];[y2+1:-0.00019, y4+1:-0.00006, y6+1:-0.00080, y7+1:-0.00239, y9+1:0.00080, y10+1:-0.00223, y11+2:-0.00063, y13+2:0.00284, y14+2:0.00039, y21+3:-0.00376]	[b2+1:0.51, b7+1:-2.22, b8+1:-1.67];[y2+1:-0.62, y4+1:-0.13, y6+1:-1.25, y7+1:-2.96, y9+1:0.83, y10+1:-2.15, y11+2:-0.54, y13+2:2.00, y14+2:0.25, y21+3:-1.55]	[b2+1:10344, b7+1:3374, b8+1:5553];[y2+1:8779, y4+1:16374, y6+1:8870, y7+1:4905, y9+1:8621, y10+1:10121, y11+2:8496, y13+2:6043, y14+2:11965, y21+3:16116]	13	-1	541	0	0	506	0	0
230227-MA-4-calib	15736	47.4479	50	451620	15735	3	660.703	1979.09	13.305	8.305	0	HVPGGGSVQIVYKPVDLSK	HVPGGGSVQIVYKPVDLSK	HVPGGGSVQIVYKPVDLSK	1	73				0	1	1979.08	0.00227	1.15	P10636-8	Isoform Tau-F of Microtubule-associated protein tau	primary:MAPT	Homo sapiens	N	N	full	[299 to 317]	K	V		T	[b1+1, b2+1, b9+1];[y1+1, y2+1, y3+1, y4+1, y6+1, y7+1, y8+1, y9+1, y10+1, y17+2]	[b1+1:138.06661, b2+1:237.13482, b9+1:819.40899];[y1+1:147.11300, y2+1:234.14447, y3+1:347.22932, y4+1:462.25512, y6+1:658.37762, y7+1:786.47212, y8+1:949.53206, y9+1:1048.60256, y10+1:1161.67837, y17+2:872.48667]	[b1+1:0.00043, b2+1:0.00021, b9+1:-0.00179];[y1+1:0.00019, y2+1:-0.00036, y3+1:0.00043, y4+1:-0.00072, y6+1:0.00061, y7+1:0.00014, y8+1:-0.00324, y9+1:-0.00117, y10+1:-0.00941, y17+2:0.00211]	[b1+1:3.11, b2+1:0.91, b9+1:-2.19];[y1+1:1.32, y2+1:-1.55, y3+1:1.23, y4+1:-1.55, y6+1:0.92, y7+1:0.18, y8+1:-3.42, y9+1:-1.11, y10+1:-8.11, y17+2:1.21]	[b1+1:5267, b2+1:48547, b9+1:3671];[y1+1:3944, y2+1:4207, y3+1:5251, y4+1:6006, y6+1:21085, y7+1:6155, y8+1:6537, y9+1:9255, y10+1:6578, y17+2:11310]	13	-1	542	0	0	507	0	0
230227-MA-4-calib	12311	41.7032	71	3.41288e+06	12310	2	784.927	1567.84	13.302	8.302	0	SRLQTAPVPMPDLK	SRLQTAPVPM[Common Variable:Oxidation on M]PDLK	SRLQTAPVPMPDLK	1	104	Oxidation on M	O	O	1	1	1567.84	0.00067	0.43	P10636-8	Isoform Tau-F of Microtubule-associated protein tau	primary:MAPT	Homo sapiens	N	N	full	[241 to 254]	K	N		T	[y1+1, y2+1, y3+1, y4+1, y6+1, y8+1];[b2+1, b4+1, b5+1, b6+1, b8+1, b10+1, b12+1]	[y1+1:147.11284, y2+1:260.19702, y3+1:375.22354, y4+1:472.27651, y6+1:716.36440, y8+1:912.48479];[b2+1:244.14045, b4+1:485.28363, b5+1:586.32931, b6+1:657.36798, b8+1:853.48723, b10+1:1097.57465, b12+1:1309.65001]	[y1+1:0.00004, y2+1:0.00015, y3+1:-0.00027, y4+1:-0.00006, y6+1:-0.00034, y8+1:-0.00113];[b2+1:0.00003, b4+1:0.00058, b5+1:-0.00143, b6+1:0.00013, b8+1:-0.00180, b10+1:-0.00255, b12+1:-0.00688]	[y1+1:0.28, y2+1:0.57, y3+1:-0.71, y4+1:-0.14, y6+1:-0.48, y8+1:-1.24];[b2+1:0.12, b4+1:1.19, b5+1:-2.44, b6+1:0.20, b8+1:-2.11, b10+1:-2.32, b12+1:-5.26]	[y1+1:64190, y2+1:197896, y3+1:13295, y4+1:164915, y6+1:66767, y8+1:15708];[b2+1:10125, b4+1:10965, b5+1:16411, b6+1:61075, b8+1:292307, b10+1:87545, b12+1:28352]	13	-1	543	0	0	508	0	0
230227-MA-4-calib	11461	40.2186	133	3.09525e+06	11460	3	523.621	1567.84	13.299	8.299	0	SRLQTAPVPMPDLK	SRLQTAPVPM[Common Variable:Oxidation on M]PDLK	SRLQTAPVPMPDLK	1	104	Oxidation on M	O	O	1	1	1567.84	0.0021	1.34	P10636-8	Isoform Tau-F of Microtubule-associated protein tau	primary:MAPT	Homo sapiens	N	N	full	[241 to 254]	K	N		T	[y1+1, y2+1, y3+1, y4+1, y5+1, y6+1, y8+1];[b2+1, b3+1, b4+1, b5+1, b6+1, b8+1]	[y1+1:147.11284, y2+1:260.19703, y3+1:375.22465, y4+1:472.27628, y5+1:619.31236, y6+1:716.36487, y8+1:912.48722];[b2+1:244.14056, b3+1:357.22450, b4+1:485.28367, b5+1:586.33076, b6+1:657.36813, b8+1:853.48304]	[y1+1:0.00004, y2+1:0.00017, y3+1:0.00084, y4+1:-0.00030, y5+1:0.00039, y6+1:0.00013, y8+1:0.00131];[b2+1:0.00014, b3+1:0.00002, b4+1:0.00062, b5+1:0.00002, b6+1:0.00028, b8+1:-0.00598]	[y1+1:0.25, y2+1:0.64, y3+1:2.23, y4+1:-0.63, y5+1:0.63, y6+1:0.19, y8+1:1.44];[b2+1:0.58, b3+1:0.07, b4+1:1.27, b5+1:0.03, b6+1:0.43, b8+1:-7.02]	[y1+1:19741, y2+1:97317, y3+1:7774, y4+1:156342, y5+1:12962, y6+1:198677, y8+1:39388];[b2+1:15099, b3+1:10312, b4+1:40865, b5+1:99273, b6+1:206099, b8+1:22948]	13	-1	544	0	0	509	0	0
230227-MA-4-calib	15484	46.944	63	464484	15483	3	660.702	1979.08	13.297	8.297	0	HVPGGGSVQIVYKPVDLSK	HVPGGGSVQIVYKPVDLSK	HVPGGGSVQIVYKPVDLSK	1	73				0	1	1979.08	0.00014	0.07	P10636-8	Isoform Tau-F of Microtubule-associated protein tau	primary:MAPT	Homo sapiens	N	N	full	[299 to 317]	K	V		T	[b1+1, b2+1];[y1+1, y2+1, y3+1, y4+1, y6+1, y7+1, y8+1, y9+1, y10+1, y11+1, y17+2]	[b1+1:138.06642, b2+1:237.13482];[y1+1:147.11292, y2+1:234.14468, y3+1:347.22971, y4+1:462.25447, y6+1:658.37701, y7+1:786.47027, y8+1:949.53493, y9+1:1048.60294, y10+1:1161.68008, y11+1:1289.75188, y17+2:872.48413]	[b1+1:0.00023, b2+1:0.00022];[y1+1:0.00012, y2+1:-0.00016, y3+1:0.00082, y4+1:-0.00137, y6+1:-0.00001, y7+1:-0.00171, y8+1:-0.00038, y9+1:-0.00079, y10+1:-0.00770, y11+1:0.00551, y17+2:-0.00298]	[b1+1:1.67, b2+1:0.93];[y1+1:0.80, y2+1:-0.67, y3+1:2.36, y4+1:-2.98, y6+1:-0.01, y7+1:-2.18, y8+1:-0.40, y9+1:-0.75, y10+1:-6.64, y11+1:4.28, y17+2:-1.71]	[b1+1:6565, b2+1:43826];[y1+1:3450, y2+1:6465, y3+1:3762, y4+1:5604, y6+1:22147, y7+1:7531, y8+1:9053, y9+1:7179, y10+1:4615, y11+1:2664, y17+2:15048]	13	-1	547	0	0	512	0	0
230227-MA-4-calib	15242	46.4373	69	549009	15241	3	660.702	1979.08	13.297	8.297	0	HVPGGGSVQIVYKPVDLSK	HVPGGGSVQIVYKPVDLSK	HVPGGGSVQIVYKPVDLSK	1	73				0	1	1979.08	-0.00035	-0.18	P10636-8	Isoform Tau-F of Microtubule-associated protein tau	primary:MAPT	Homo sapiens	N	N	full	[299 to 317]	K	V		T	[b1+1, b2+1, b9+1];[y1+1, y2+1, y3+1, y4+1, y6+1, y7+1, y8+1, y9+1, y11+1, y17+2]	[b1+1:138.06617, b2+1:237.13479, b9+1:819.41627];[y1+1:147.11292, y2+1:234.14489, y3+1:347.22859, y4+1:462.25554, y6+1:658.37726, y7+1:786.47104, y8+1:949.53451, y9+1:1048.60208, y11+1:1289.74384, y17+2:872.48392]	[b1+1:-0.00002, b2+1:0.00019, b9+1:0.00549];[y1+1:0.00012, y2+1:0.00006, y3+1:-0.00030, y4+1:-0.00030, y6+1:0.00025, y7+1:-0.00094, y8+1:-0.00080, y9+1:-0.00165, y11+1:-0.00253, y17+2:-0.00340]	[b1+1:-0.13, b2+1:0.81, b9+1:6.71];[y1+1:0.79, y2+1:0.25, y3+1:-0.87, y4+1:-0.66, y6+1:0.37, y7+1:-1.20, y8+1:-0.84, y9+1:-1.57, y11+1:-1.96, y17+2:-1.95]	[b1+1:6335, b2+1:55346, b9+1:3356];[y1+1:7026, y2+1:6262, y3+1:7810, y4+1:6353, y6+1:24354, y7+1:7429, y8+1:8738, y9+1:10611, y11+1:3828, y17+2:15438]	13	-1	548	0	0	513	0	0
230227-MA-4-calib	11524	40.3042	93	3.90984e+06	11512	3	637.356	1909.05	13.294	7.238	0	SRLQTAPVPMPDLKNVK	SRLQTAPVPM[Common Variable:Oxidation on M]PDLKNVK	SRLQTAPVPMPDLKNVK	1	80	Oxidation on M	O	O	1	2	1909.05	0.00062	0.32	P10636-8	Isoform Tau-F of Microtubule-associated protein tau	primary:MAPT	Homo sapiens	N	N	full	[241 to 257]	K	S		T	[y1+1, y2+1, y3+1, y4+1, y5+1, y7+1, y8+1, y9+1];[b4+1, b5+1, b6+1, b7+1, b8+1]	[y1+1:147.11269, y2+1:246.18143, y3+1:360.22408, y4+1:488.31924, y5+1:601.40409, y7+1:813.48246, y8+1:960.52004, y9+1:1057.57064];[b4+1:485.28200, b5+1:586.33034, b6+1:657.36940, b7+1:754.42135, b8+1:853.48878]	[y1+1:-0.00011, y2+1:0.00021, y3+1:-0.00007, y4+1:0.00013, y5+1:0.00092, y7+1:-0.00042, y8+1:0.00176, y9+1:-0.00040];[b4+1:-0.00106, b5+1:-0.00040, b6+1:0.00155, b7+1:0.00074, b8+1:-0.00025]	[y1+1:-0.77, y2+1:0.85, y3+1:-0.19, y4+1:0.27, y5+1:1.53, y7+1:-0.51, y8+1:1.84, y9+1:-0.38];[b4+1:-2.18, b5+1:-0.68, b6+1:2.37, b7+1:0.98, b8+1:-0.29]	[y1+1:35450, y2+1:15076, y3+1:38564, y4+1:27606, y5+1:79086, y7+1:278218, y8+1:14763, y9+1:48720];[b4+1:29809, b5+1:52684, b6+1:276011, b7+1:32009, b8+1:222865]	13	-1	549	0	0	514	0	0
230227-MA-4-calib	8717	34.6464	102	7.05487e+06	8716	4	427.485	1705.91	13.293	8.293	0	IGSLDNITHVPGGGNKK	IGSLDNITHVPGGGNKK	IGSLDNITHVPGGGNKK	1	17				0	1	1705.91	0.00088	0.52	P10636-8	Isoform Tau-F of Microtubule-associated protein tau	primary:MAPT	Homo sapiens	N	N	full	[354 to 370]	K	I		T	[y1+1, y2+1, y5+1, y6+1, y7+1, y8+1, y9+1, y10+1, y11+2, y13+2, y14+2];[b2+1, b3+1]	[y1+1:147.11292, y2+1:275.20815, y5+1:503.29452, y6+1:560.31506, y7+1:657.36753, y8+1:756.43619, y9+1:893.49285, y10+1:994.53941, y11+2:554.31751, y13+2:668.85209, y14+2:725.39271];[b2+1:171.11264, b3+1:258.14449]	[y1+1:0.00011, y2+1:0.00039, y5+1:0.00090, y6+1:-0.00003, y7+1:-0.00032, y8+1:-0.00007, y9+1:-0.00233, y10+1:-0.00345, y11+2:0.00083, y13+2:0.00012, y14+2:-0.00270];[b2+1:-0.00016, b3+1:-0.00035]	[y1+1:0.77, y2+1:1.41, y5+1:1.78, y6+1:-0.05, y7+1:-0.49, y8+1:-0.09, y9+1:-2.61, y10+1:-3.47, y11+2:0.75, y13+2:0.09, y14+2:-1.87];[b2+1:-0.97, b3+1:-1.35]	[y1+1:61135, y2+1:31065, y5+1:61416, y6+1:151021, y7+1:1015081, y8+1:118421, y9+1:42561, y10+1:62711, y11+2:45018, y13+2:221028, y14+2:77166];[b2+1:131832, b3+1:49657]	13	-1	550	0	0	515	0	0
230227-MA-4-calib	12022	41.1627	103	4.25118e+06	12021	4	478.269	1909.05	13.285	8.256	0	SRLQTAPVPMPDLKNVK	SRLQTAPVPM[Common Variable:Oxidation on M]PDLKNVK	SRLQTAPVPMPDLKNVK	1	80	Oxidation on M	O	O	1	2	1909.05	0.00073	0.38	P10636-8	Isoform Tau-F of Microtubule-associated protein tau	primary:MAPT	Homo sapiens	N	N	full	[241 to 257]	K	S		T	[y1+1, y2+1, y3+1, y4+1, y5+1, y7+1, y8+2, y9+2];[b2+1, b3+1, b4+1, b5+1, b6+1]	[y1+1:147.11303, y2+1:246.18189, y3+1:360.22438, y4+1:488.31992, y5+1:601.40501, y7+1:813.48346, y8+2:480.76353, y9+2:529.28932];[b2+1:244.14066, b3+1:357.22498, b4+1:485.28212, b5+1:586.33042, b6+1:657.36894]	[y1+1:0.00022, y2+1:0.00067, y3+1:0.00023, y4+1:0.00081, y5+1:0.00183, y7+1:0.00058, y8+2:0.00151, y9+2:0.00032];[b2+1:0.00024, b3+1:0.00050, b4+1:-0.00093, b5+1:-0.00032, b6+1:0.00109]	[y1+1:1.54, y2+1:2.73, y3+1:0.64, y4+1:1.66, y5+1:3.06, y7+1:0.72, y8+2:1.57, y9+2:0.30];[b2+1:0.99, b3+1:1.41, b4+1:-1.93, b5+1:-0.54, b6+1:1.66]	[y1+1:39257, y2+1:17417, y3+1:23300, y4+1:20876, y5+1:53403, y7+1:275624, y8+2:30571, y9+2:316353];[b2+1:35882, b3+1:33428, b4+1:97129, b5+1:183312, b6+1:83498]	13	-1	552	0	0	517	0	0
230227-MA-4-calib	13055	43.0525	85	6.7791e+06	13052	3	632.024	1893.05	13.284	8.284	0	SRLQTAPVPMPDLKNVK	SRLQTAPVPMPDLKNVK	SRLQTAPVPMPDLKNVK	1	33				0	2	1893.05	-0.00033	-0.17	P10636-8	Isoform Tau-F of Microtubule-associated protein tau	primary:MAPT	Homo sapiens	N	N	full	[241 to 257]	K	S		T	[y1+1, y3+1, y4+1, y5+1, y6+1, y7+2, y8+1, y9+1];[b4+1, b5+1, b6+1, b7+1, b8+1]	[y1+1:147.11272, y3+1:360.22443, y4+1:488.31764, y5+1:601.40310, y6+1:716.43128, y7+2:407.24528, y8+1:944.51855, y9+1:1041.57761];[b4+1:485.28306, b5+1:586.33215, b6+1:657.36773, b7+1:754.42235, b8+1:853.48848]	[y1+1:-0.00009, y3+1:0.00029, y4+1:-0.00147, y5+1:-0.00008, y6+1:0.00117, y7+2:0.00040, y8+1:-0.00481, y9+1:0.00148];[b4+1:0.00001, b5+1:0.00141, b6+1:-0.00012, b7+1:0.00173, b8+1:-0.00055]	[y1+1:-0.60, y3+1:0.80, y4+1:-3.01, y5+1:-0.13, y6+1:1.63, y7+2:0.49, y8+1:-5.10, y9+1:1.43];[b4+1:0.01, b5+1:2.41, b6+1:-0.18, b7+1:2.30, b8+1:-0.64]	[y1+1:25890, y3+1:73890, y4+1:71792, y5+1:141150, y6+1:64991, y7+2:163046, y8+1:53577, y9+1:183533];[b4+1:26741, b5+1:122215, b6+1:511661, b7+1:45630, b8+1:439586]	13	-1	554	0	0	519	0	0
230227-MA-4-calib	11786	40.7275	145	5.10603e+06	11785	3	523.621	1567.84	13.277	8.277	0	SRLQTAPVPMPDLK	SRLQTAPVPM[Common Variable:Oxidation on M]PDLK	SRLQTAPVPMPDLK	1	104	Oxidation on M	O	O	1	1	1567.84	0.00055	0.35	P10636-8	Isoform Tau-F of Microtubule-associated protein tau	primary:MAPT	Homo sapiens	N	N	full	[241 to 254]	K	N		T	[y1+1, y2+1, y4+1, y5+1, y6+1, y8+1];[b2+1, b3+1, b4+1, b5+1, b6+1, b7+2, b8+1]	[y1+1:147.11286, y2+1:260.19725, y4+1:472.27673, y5+1:619.31152, y6+1:716.36419, y8+1:912.48939];[b2+1:244.14049, b3+1:357.22409, b4+1:485.28337, b5+1:586.32995, b6+1:657.36826, b7+2:377.71344, b8+1:853.48637]	[y1+1:0.00005, y2+1:0.00038, y4+1:0.00016, y5+1:-0.00045, y6+1:-0.00055, y8+1:0.00347];[b2+1:0.00008, b3+1:-0.00039, b4+1:0.00031, b5+1:-0.00078, b6+1:0.00041, b7+2:-0.00102, b8+1:-0.00266]	[y1+1:0.38, y2+1:1.47, y4+1:0.34, y5+1:-0.73, y6+1:-0.77, y8+1:3.81];[b2+1:0.32, b3+1:-1.10, b4+1:0.64, b5+1:-1.34, b6+1:0.62, b7+2:-1.35, b8+1:-3.11]	[y1+1:29345, y2+1:160235, y4+1:239374, y5+1:15932, y6+1:309794, y8+1:57588];[b2+1:21987, b3+1:22255, b4+1:63612, b5+1:164878, b6+1:271759, b7+2:27723, b8+1:28936]	13	-1	558	0	0	523	0	0
230227-MA-4-calib	10978	39.4175	127	1.21103e+06	10976	3	523.621	1567.84	13.273	8.273	0	SRLQTAPVPMPDLK	SRLQTAPVPM[Common Variable:Oxidation on M]PDLK	SRLQTAPVPMPDLK	1	104	Oxidation on M	O	O	1	1	1567.84	0.00205	1.31	P10636-8	Isoform Tau-F of Microtubule-associated protein tau	primary:MAPT	Homo sapiens	N	N	full	[241 to 254]	K	N		T	[y1+1, y2+1, y4+1, y5+1, y6+1, y7+1, y8+1];[b2+1, b3+1, b4+1, b5+1, b6+1, b8+1]	[y1+1:147.11300, y2+1:260.19703, y4+1:472.27723, y5+1:619.31550, y6+1:716.36429, y7+1:815.43116, y8+1:912.48895];[b2+1:244.14058, b3+1:357.22492, b4+1:485.28364, b5+1:586.33153, b6+1:657.36815, b8+1:853.48954]	[y1+1:0.00020, y2+1:0.00016, y4+1:0.00066, y5+1:0.00353, y6+1:-0.00045, y7+1:-0.00199, y8+1:0.00304];[b2+1:0.00017, b3+1:0.00044, b4+1:0.00058, b5+1:0.00079, b6+1:0.00030, b8+1:0.00052]	[y1+1:1.34, y2+1:0.62, y4+1:1.39, y5+1:5.71, y6+1:-0.63, y7+1:-2.45, y8+1:3.33];[b2+1:0.69, b3+1:1.23, b4+1:1.21, b5+1:1.35, b6+1:0.46, b8+1:0.60]	[y1+1:5418, y2+1:30027, y4+1:54702, y5+1:4385, y6+1:69401, y7+1:3121, y8+1:14913];[b2+1:6715, b3+1:5939, b4+1:17446, b5+1:34629, b6+1:72156, b8+1:11598]	13	-1	561	0	0	526	0	0
230227-MA-4-calib	12439	41.9701	108	1.88432e+07	12436	3	523.621	1567.84	13.272	8.272	0	SRLQTAPVPMPDLK	SRLQTAPVPM[Common Variable:Oxidation on M]PDLK	SRLQTAPVPMPDLK	1	104	Oxidation on M	O	O	1	1	1567.84	0.00081	0.52	P10636-8	Isoform Tau-F of Microtubule-associated protein tau	primary:MAPT	Homo sapiens	N	N	full	[241 to 254]	K	N		T	[y1+1, y2+1, y4+1, y5+1, y6+2, y7+1, y8+1];[b2+1, b3+1, b4+1, b5+1, b6+1, b8+1]	[y1+1:147.11302, y2+1:260.19701, y4+1:472.27727, y5+1:619.30924, y6+2:358.68626, y7+1:815.43304, y8+1:912.48850];[b2+1:244.14057, b3+1:357.22482, b4+1:485.28389, b5+1:586.33130, b6+1:657.36724, b8+1:853.49006]	[y1+1:0.00022, y2+1:0.00014, y4+1:0.00069, y5+1:-0.00273, y6+2:0.00051, y7+1:-0.00011, y8+1:0.00258];[b2+1:0.00016, b3+1:0.00034, b4+1:0.00083, b5+1:0.00057, b6+1:-0.00061, b8+1:0.00103]	[y1+1:1.49, y2+1:0.53, y4+1:1.47, y5+1:-4.42, y6+2:0.71, y7+1:-0.13, y8+1:2.83];[b2+1:0.64, b3+1:0.94, b4+1:1.71, b5+1:0.97, b6+1:-0.94, b8+1:1.21]	[y1+1:154863, y2+1:675713, y4+1:1040906, y5+1:77028, y6+2:310563, y7+1:57654, y8+1:303657];[b2+1:106705, b3+1:112502, b4+1:313408, b5+1:672769, b6+1:1150427, b8+1:141960]	13	-1	562	0	0	527	0	0
230227-MA-4-calib	8876	34.9093	102	1.23898e+08	8875	3	474.265	1419.77	13.268	8.268	0	TPSLPTPPTREPK	TPSLPTPPTREPK	TPSLPTPPTREPK	1	15				0	1	1419.77	0.0025	1.76	P10636-8	Isoform Tau-F of Microtubule-associated protein tau	primary:MAPT	Homo sapiens	N	N	full	[212 to 224]	R	K		T	[y1+1, y2+1, y5+1, y6+1, y7+1, y8+2, y9+1, y10+2, y11+2];[b2+1, b3+1, b4+1, b5+1]	[y1+1:147.11275, y2+1:244.16599, y5+1:630.35751, y6+1:727.40937, y7+1:824.46226, y8+2:463.25823, y9+1:1022.56173, y10+2:568.32615, y11+2:611.84223];[b2+1:199.10784, b3+1:286.13907, b4+1:399.22402, b5+1:496.27563]	[y1+1:-0.00005, y2+1:0.00042, y5+1:0.00056, y6+1:-0.00034, y7+1:-0.00022, y8+2:-0.00098, y9+1:-0.00119, y10+2:-0.00196, y11+2:-0.00184];[b2+1:0.00012, b3+1:-0.00068, b4+1:0.00021, b5+1:-0.00094]	[y1+1:-0.37, y2+1:1.74, y5+1:0.89, y6+1:-0.47, y7+1:-0.27, y8+2:-1.06, y9+1:-1.16, y10+2:-1.73, y11+2:-1.50];[b2+1:0.63, b3+1:-2.38, b4+1:0.52, b5+1:-1.90]	[y1+1:726651, y2+1:4625982, y5+1:717157, y6+1:6352094, y7+1:6554406, y8+2:960088, y9+1:1440083, y10+2:424692, y11+2:832682];[b2+1:6898282, b3+1:1735231, b4+1:1478022, b5+1:452396]	13	-1	564	0	0	529	0	0
230227-MA-4-calib	14195	44.6247	66	364991	14191	4	663.559	2650.21	13.265	8.265	0	AEPRQEFEVMEDHAGTYGLGDRK	AEPRQEFEVM[Common Variable:Oxidation on M]EDHAGTYGLGDRK	AEPRQEFEVMEDHAGTYGLGDRK	1	52	Oxidation on M	O	O	1	2	2650.21	-0.00089	-0.34	P10636-8	Isoform Tau-F of Microtubule-associated protein tau	primary:MAPT	Homo sapiens	N	N	full:M cleaved	[2 to 24]	M	D		T	[b2+1, b6+1, b7+1, b8+1];[y2+1, y3+1, y4+1, y5+1, y6+1, y8+1, y9+1, y10+1, y11+2]	[b2+1:201.08663, b6+1:711.34318, b7+1:858.40991, b8+1:987.45031];[y2+1:303.21366, y3+1:418.24233, y4+1:475.26228, y5+1:588.34685, y6+1:645.36680, y8+1:909.47398, y9+1:966.50107, y10+1:1037.53406, y11+2:587.80048]	[b2+1:-0.00036, b6+1:0.00115, b7+1:-0.00053, b8+1:-0.00273];[y2+1:-0.00025, y3+1:0.00147, y4+1:-0.00004, y5+1:0.00047, y6+1:-0.00105, y8+1:-0.00488, y9+1:0.00075, y10+1:-0.00337, y11+2:-0.00267]	[b2+1:-1.79, b6+1:1.63, b7+1:-0.62, b8+1:-2.76];[y2+1:-0.84, y3+1:3.52, y4+1:-0.09, y5+1:0.80, y6+1:-1.62, y8+1:-5.37, y9+1:0.78, y10+1:-3.25, y11+2:-2.27]	[b2+1:12409, b6+1:6581, b7+1:3109, b8+1:6754];[y2+1:9963, y3+1:2667, y4+1:15186, y5+1:3305, y6+1:11253, y8+1:3894, y9+1:10115, y10+1:6810, y11+2:4503]	13	-1	565	0	0	530	0	0
230227-MA-4-calib	13750	43.9958	97	982192	13749	3	523.621	1567.84	13.26	8.26	0	SRLQTAPVPMPDLK	SRLQTAPVPM[Common Variable:Oxidation on M]PDLK	SRLQTAPVPMPDLK	1	104	Oxidation on M	O	O	1	1	1567.84	0.00155	0.99	P10636-8	Isoform Tau-F of Microtubule-associated protein tau	primary:MAPT	Homo sapiens	N	N	full	[241 to 254]	K	N		T	[y1+1, y2+1, y4+1, y5+1, y6+1, y7+1, y8+1];[b2+1, b3+1, b4+1, b5+1, b6+2, b8+1]	[y1+1:147.11304, y2+1:260.19675, y4+1:472.27659, y5+1:619.31055, y6+1:716.36401, y7+1:815.43422, y8+1:912.48429];[b2+1:244.14085, b3+1:357.22348, b4+1:485.28249, b5+1:586.33033, b6+2:329.18757, b8+1:853.48670]	[y1+1:0.00024, y2+1:-0.00012, y4+1:0.00001, y5+1:-0.00142, y6+1:-0.00073, y7+1:0.00107, y8+1:-0.00162];[b2+1:0.00043, b3+1:-0.00100, b4+1:-0.00057, b5+1:-0.00041, b6+2:0.00001, b8+1:-0.00233]	[y1+1:1.64, y2+1:-0.47, y4+1:0.02, y5+1:-2.30, y6+1:-1.02, y7+1:1.31, y8+1:-1.78];[b2+1:1.78, b3+1:-2.80, b4+1:-1.18, b5+1:-0.70, b6+2:0.01, b8+1:-2.73]	[y1+1:4752, y2+1:35807, y4+1:54475, y5+1:4957, y6+1:65219, y7+1:3638, y8+1:8303];[b2+1:5389, b3+1:3135, b4+1:16814, b5+1:37333, b6+2:8193, b8+1:7234]	13	-1	568	0	0	533	0	0
230227-MA-4-calib	14704	45.4338	106	1.54343e+06	14700	3	518.289	1551.85	13.255	8.255	0	SRLQTAPVPMPDLK	SRLQTAPVPMPDLK	SRLQTAPVPMPDLK	1	6				0	1	1551.84	0.00175	1.13	P10636-8	Isoform Tau-F of Microtubule-associated protein tau	primary:MAPT	Homo sapiens	N	N	full	[241 to 254]	K	N		T	[y1+1, y2+1, y4+1, y5+1, y6+2, y7+1, y8+1];[b2+1, b4+1, b5+1, b6+2, b7+2, b8+1]	[y1+1:147.11288, y2+1:260.19703, y4+1:472.27684, y5+1:603.31673, y6+2:350.68868, y7+1:799.43764, y8+1:896.49041];[b2+1:244.14095, b4+1:485.28366, b5+1:586.33146, b6+2:329.18774, b7+2:377.71290, b8+1:853.48798]	[y1+1:0.00008, y2+1:0.00017, y4+1:0.00026, y5+1:-0.00033, y6+2:0.00027, y7+1:-0.00060, y8+1:-0.00059];[b2+1:0.00053, b4+1:0.00060, b5+1:0.00072, b6+2:0.00035, b7+2:-0.00209, b8+1:-0.00104]	[y1+1:0.52, y2+1:0.64, y4+1:0.56, y5+1:-0.55, y6+2:0.38, y7+1:-0.75, y8+1:-0.66];[b2+1:2.18, b4+1:1.24, b5+1:1.24, b6+2:0.53, b7+2:-2.78, b8+1:-1.23]	[y1+1:10441, y2+1:57681, y4+1:108941, y5+1:12279, y6+2:33181, y7+1:10430, y8+1:37383];[b2+1:4882, b4+1:16126, b5+1:36802, b6+2:22841, b7+2:14509, b8+1:27448]	13	-1	571	0	0	536	0	0
230227-MA-4-calib	12114	41.3166	107	5.87326e+06	12110	4	550.251	2196.98	13.244	8.244	0	QEFEVMEDHAGTYGLGDRK	QEFEVM[Common Variable:Oxidation on M]EDHAGTYGLGDRK	QEFEVMEDHAGTYGLGDRK	1	77	Oxidation on M	O	O	1	1	2196.97	0.00103	0.47	P10636-8	Isoform Tau-F of Microtubule-associated protein tau	primary:MAPT	Homo sapiens	N	N	full	[6 to 24]	R	D		T	[b1+1, b2+1];[y2+1, y3+1, y4+1, y5+1, y6+1, y7+1, y9+1, y10+1, y13+2, y14+2, y15+3]	[b1+1:129.06608, b2+1:258.10823];[y2+1:303.21367, y3+1:418.24036, y4+1:475.26260, y5+1:588.34701, y6+1:645.36860, y7+1:808.42706, y9+1:966.50024, y10+1:1037.54094, y13+2:709.83649, y14+2:783.35373, y15+3:555.59536]	[b1+1:0.00022, b2+1:-0.00022];[y2+1:-0.00025, y3+1:-0.00049, y4+1:0.00028, y5+1:0.00062, y6+1:0.00075, y7+1:-0.00412, y9+1:-0.00008, y10+1:0.00350, y13+2:-0.00018, y14+2:-0.00111, y15+3:0.00183]	[b1+1:1.73, b2+1:-0.86];[y2+1:-0.82, y3+1:-1.18, y4+1:0.59, y5+1:1.06, y6+1:1.17, y7+1:-5.10, y9+1:-0.09, y10+1:3.38, y13+2:-0.13, y14+2:-0.71, y15+3:1.10]	[b1+1:52648, b2+1:48777];[y2+1:112847, y3+1:32129, y4+1:490735, y5+1:111550, y6+1:295229, y7+1:42044, y9+1:54132, y10+1:38777, y13+2:52782, y14+2:63353, y15+3:36411]	13	-1	574	0	0	539	0	0
230227-MA-4-calib	13263	43.3254	114	3.24214e+07	13255	4	546.252	2180.98	13.243	8.243	0	QEFEVMEDHAGTYGLGDRK	QEFEVMEDHAGTYGLGDRK	QEFEVMEDHAGTYGLGDRK	1	14				0	1	2180.98	-0.00096	-0.44	P10636-8	Isoform Tau-F of Microtubule-associated protein tau	primary:MAPT	Homo sapiens	N	N	full	[6 to 24]	R	D		T	[b2+1, b3+1];[y2+1, y3+1, y4+1, y5+1, y6+1, y7+1, y9+1, y10+1, y11+2, y13+2, y14+2]	[b2+1:258.10907, b3+1:405.17848];[y2+1:303.21393, y3+1:418.24005, y4+1:475.26216, y5+1:588.34795, y6+1:645.36661, y7+1:808.42757, y9+1:966.50096, y10+1:1037.53346, y11+2:587.79945, y13+2:709.83676, y14+2:775.35577]	[b2+1:0.00062, b3+1:0.00162];[y2+1:0.00001, y3+1:-0.00081, y4+1:-0.00016, y5+1:0.00156, y6+1:-0.00124, y7+1:-0.00361, y9+1:0.00064, y10+1:-0.00397, y11+2:-0.00472, y13+2:0.00037, y14+2:-0.00211]	[b2+1:2.43, b3+1:4.00];[y2+1:0.04, y3+1:-1.94, y4+1:-0.34, y5+1:2.66, y6+1:-1.92, y7+1:-4.47, y9+1:0.66, y10+1:-3.83, y11+2:-4.02, y13+2:0.26, y14+2:-1.36]	[b2+1:285856, b3+1:105770];[y2+1:607395, y3+1:131018, y4+1:2078518, y5+1:596347, y6+1:1098465, y7+1:303134, y9+1:452867, y10+1:387453, y11+2:610067, y13+2:401943, y14+2:821417]	13	-1	576	0	0	541	0	0
230227-MA-4-calib	9786	37.2973	125	6.2153e+06	9785	4	478.269	1909.05	13.235	7.205	0	SRLQTAPVPMPDLKNVK	SRLQTAPVPM[Common Variable:Oxidation on M]PDLKNVK	SRLQTAPVPMPDLKNVK	1	80	Oxidation on M	O	O	1	2	1909.05	3e-05	0.02	P10636-8	Isoform Tau-F of Microtubule-associated protein tau	primary:MAPT	Homo sapiens	N	N	full	[241 to 257]	K	S		T	[y1+1, y2+1, y3+1, y4+1, y5+1, y7+1, y8+2, y9+2];[b2+1, b3+1, b4+2, b5+1, b6+1]	[y1+1:147.11277, y2+1:246.18163, y3+1:360.22401, y4+1:488.31925, y5+1:601.40383, y7+1:813.48255, y8+2:480.76256, y9+2:529.28954];[b2+1:244.14078, b3+1:357.22431, b4+2:243.14518, b5+1:586.33156, b6+1:657.36780]	[y1+1:-0.00004, y2+1:0.00041, y3+1:-0.00013, y4+1:0.00014, y5+1:0.00066, y7+1:-0.00033, y8+2:-0.00044, y9+2:0.00075];[b2+1:0.00036, b3+1:-0.00017, b4+2:0.00004, b5+1:0.00083, b6+1:-0.00005]	[y1+1:-0.25, y2+1:1.69, y3+1:-0.37, y4+1:0.29, y5+1:1.09, y7+1:-0.40, y8+2:-0.46, y9+2:0.71];[b2+1:1.50, b3+1:-0.47, b4+2:0.07, b5+1:1.41, b6+1:-0.08]	[y1+1:34342, y2+1:22399, y3+1:60818, y4+1:21857, y5+1:74725, y7+1:353968, y8+2:39861, y9+2:376918];[b2+1:57168, b3+1:42017, b4+2:26651, b5+1:231692, b6+1:119824]	13	-1	580	0	0	545	0	0
230227-MA-4-calib	11217	39.8648	135	2.46891e+06	11216	3	523.621	1567.84	13.23	8.23	0	SRLQTAPVPMPDLK	SRLQTAPVPM[Common Variable:Oxidation on M]PDLK	SRLQTAPVPMPDLK	1	104	Oxidation on M	O	O	1	1	1567.84	0.00158	1.01	P10636-8	Isoform Tau-F of Microtubule-associated protein tau	primary:MAPT	Homo sapiens	N	N	full	[241 to 254]	K	N		T	[y1+1, y2+1, y3+1, y4+1, y6+1, y8+1];[b2+1, b3+1, b4+1, b5+1, b6+1, b7+2, b8+1]	[y1+1:147.11284, y2+1:260.19722, y3+1:375.22425, y4+1:472.27708, y6+1:716.36467, y8+1:912.48476];[b2+1:244.14037, b3+1:357.22392, b4+1:485.28285, b5+1:586.33165, b6+1:657.36782, b7+2:377.71368, b8+1:853.48541]	[y1+1:0.00004, y2+1:0.00035, y3+1:0.00044, y4+1:0.00050, y6+1:-0.00007, y8+1:-0.00116];[b2+1:-0.00005, b3+1:-0.00056, b4+1:-0.00020, b5+1:0.00091, b6+1:-0.00003, b7+2:-0.00053, b8+1:-0.00362]	[y1+1:0.25, y2+1:1.34, y3+1:1.17, y4+1:1.06, y6+1:-0.10, y8+1:-1.27];[b2+1:-0.20, b3+1:-1.58, b4+1:-0.42, b5+1:1.56, b6+1:-0.04, b7+2:-0.70, b8+1:-4.25]	[y1+1:13751, y2+1:79319, y3+1:8738, y4+1:106065, y6+1:95994, y8+1:20412];[b2+1:12529, b3+1:13920, b4+1:30379, b5+1:63266, b6+1:101926, b7+2:9937, b8+1:11413]	13	-1	582	0	0	547	0	0
230227-MA-4-calib	12141	41.3716	100	8.82798e+06	12140	4	550.251	2196.98	13.224	8.224	0	QEFEVMEDHAGTYGLGDRK	QEFEVM[Common Variable:Oxidation on M]EDHAGTYGLGDRK	QEFEVMEDHAGTYGLGDRK	1	77	Oxidation on M	O	O	1	1	2196.97	0.00099	0.45	P10636-8	Isoform Tau-F of Microtubule-associated protein tau	primary:MAPT	Homo sapiens	N	N	full	[6 to 24]	R	D		T	[b1+1, b2+1];[y2+1, y3+1, y4+1, y5+1, y6+1, y7+1, y9+1, y10+1, y11+2, y14+2, y15+3]	[b1+1:129.06596, b2+1:258.10849];[y2+1:303.21423, y3+1:418.24060, y4+1:475.26243, y5+1:588.34581, y6+1:645.36773, y7+1:808.43071, y9+1:966.49767, y10+1:1037.52989, y11+2:587.80020, y14+2:783.35238, y15+3:555.59582]	[b1+1:0.00011, b2+1:0.00004];[y2+1:0.00032, y3+1:-0.00025, y4+1:0.00011, y5+1:-0.00057, y6+1:-0.00012, y7+1:-0.00047, y9+1:-0.00265, y10+1:-0.00754, y11+2:-0.00323, y14+2:-0.00380, y15+3:0.00321]	[b1+1:0.84, b2+1:0.15];[y2+1:1.06, y3+1:-0.61, y4+1:0.23, y5+1:-0.97, y6+1:-0.19, y7+1:-0.58, y9+1:-2.75, y10+1:-7.28, y11+2:-2.75, y14+2:-2.43, y15+3:1.93]	[b1+1:40920, b2+1:49691];[y2+1:123057, y3+1:44553, y4+1:660088, y5+1:205598, y6+1:371367, y7+1:111223, y9+1:79710, y10+1:69524, y11+2:62022, y14+2:113012, y15+3:42946]	13	-1	588	0	0	552	0	0
230227-MA-4-calib	10374	38.4034	145	5.94094e+06	10373	3	523.62	1567.84	13.222	8.222	0	SRLQTAPVPMPDLK	SRLQTAPVPM[Common Variable:Oxidation on M]PDLK	SRLQTAPVPMPDLK	1	104	Oxidation on M	O	O	1	1	1567.84	-0.00064	-0.41	P10636-8	Isoform Tau-F of Microtubule-associated protein tau	primary:MAPT	Homo sapiens	N	N	full	[241 to 254]	K	N		T	[y1+1, y2+1, y3+1, y4+1, y5+1, y6+1, y8+1];[b2+1, b3+1, b4+1, b5+1, b6+1, b8+1]	[y1+1:147.11323, y2+1:260.19712, y3+1:375.22317, y4+1:472.27725, y5+1:619.30918, y6+1:716.36414, y8+1:912.48962];[b2+1:244.14054, b3+1:357.22516, b4+1:485.28364, b5+1:586.33047, b6+1:657.36705, b8+1:853.48970]	[y1+1:0.00043, y2+1:0.00025, y3+1:-0.00064, y4+1:0.00068, y5+1:-0.00280, y6+1:-0.00060, y8+1:0.00370];[b2+1:0.00013, b3+1:0.00068, b4+1:0.00058, b5+1:-0.00027, b6+1:-0.00080, b8+1:0.00067]	[y1+1:2.93, y2+1:0.96, y3+1:-1.71, y4+1:1.43, y5+1:-4.52, y6+1:-0.84, y8+1:4.06];[b2+1:0.52, b3+1:1.90, b4+1:1.21, b5+1:-0.46, b6+1:-1.21, b8+1:0.79]	[y1+1:21772, y2+1:154070, y3+1:14587, y4+1:243539, y5+1:15075, y6+1:266227, y8+1:46868];[b2+1:31529, b3+1:23652, b4+1:69071, b5+1:149696, b6+1:249930, b8+1:31266]	13	-1	590	0	0	554	0	0
230227-MA-4-calib	14005	44.3437	113	3.9436e+06	14004	3	556.312	1665.91	13.221	8.221	0	LQTAPVPMPDLKNVK	LQTAPVPM[Common Variable:Oxidation on M]PDLKNVK	LQTAPVPMPDLKNVK	1	35	Oxidation on M	O	O	1	1	1665.91	0.00077	0.46	P10636-8	Isoform Tau-F of Microtubule-associated protein tau	primary:MAPT	Homo sapiens	N	N	full	[243 to 257]	R	S		T	[y1+1, y3+1, y4+1, y5+1, y7+1, y8+1, y9+1, y10+2, y11+2];[b2+1, b3+1, b4+1, b6+1]	[y1+1:147.11284, y3+1:360.22466, y4+1:488.31875, y5+1:601.40415, y7+1:813.48217, y8+1:960.51498, y9+1:1057.57016, y10+2:578.82338, y11+2:627.34937];[b2+1:242.14997, b3+1:343.19730, b4+1:414.23288, b6+1:610.35710]	[y1+1:0.00004, y3+1:0.00052, y4+1:-0.00036, y5+1:0.00097, y7+1:-0.00071, y8+1:-0.00330, y9+1:-0.00088, y10+2:0.00003, y11+2:-0.00076];[b2+1:0.00005, b3+1:-0.00030, b4+1:-0.00183, b6+1:0.00121]	[y1+1:0.27, y3+1:1.45, y4+1:-0.74, y5+1:1.62, y7+1:-0.87, y8+1:-3.44, y9+1:-0.83, y10+2:0.02, y11+2:-0.61];[b2+1:0.22, b3+1:-0.86, b4+1:-4.44, b6+1:1.99]	[y1+1:22551, y3+1:13749, y4+1:10010, y5+1:33637, y7+1:211382, y8+1:10475, y9+1:160375, y10+2:18445, y11+2:105149];[b2+1:200328, b3+1:53407, b4+1:11942, b6+1:19037]	13	-1	591	0	0	555	0	0
230227-MA-4-calib	10930	39.3416	120	2.65172e+06	10928	4	550.251	2196.98	13.217	8.217	0	QEFEVMEDHAGTYGLGDRK	QEFEVM[Common Variable:Oxidation on M]EDHAGTYGLGDRK	QEFEVMEDHAGTYGLGDRK	1	77	Oxidation on M	O	O	1	1	2196.97	0.00224	1.02	P10636-8	Isoform Tau-F of Microtubule-associated protein tau	primary:MAPT	Homo sapiens	N	N	full	[6 to 24]	R	D		T	[b1+1, b2+1];[y2+1, y3+1, y4+1, y5+1, y6+1, y7+1, y9+1, y10+1, y11+2, y14+2, y15+2]	[b1+1:129.06573, b2+1:258.10809];[y2+1:303.21373, y3+1:418.24016, y4+1:475.26212, y5+1:588.34469, y6+1:645.36755, y7+1:808.42566, y9+1:966.49955, y10+1:1037.53870, y11+2:587.80129, y14+2:783.35251, y15+2:832.88381]	[b1+1:-0.00012, b2+1:-0.00035];[y2+1:-0.00018, y3+1:-0.00070, y4+1:-0.00020, y5+1:-0.00170, y6+1:-0.00030, y7+1:-0.00552, y9+1:-0.00077, y10+1:0.00126, y11+2:-0.00104, y14+2:-0.00355, y15+2:-0.00936]	[b1+1:-0.93, b2+1:-1.38];[y2+1:-0.61, y3+1:-1.68, y4+1:-0.42, y5+1:-2.89, y6+1:-0.46, y7+1:-6.83, y9+1:-0.80, y10+1:1.22, y11+2:-0.88, y14+2:-2.27, y15+2:-5.63]	[b1+1:14271, b2+1:20744];[y2+1:48323, y3+1:11897, y4+1:209944, y5+1:34046, y6+1:99170, y7+1:20266, y9+1:17044, y10+1:28748, y11+2:19983, y14+2:40124, y15+2:10494]	13	-1	593	0	0	557	0	0
230227-MA-4-calib	13352	43.4446	98	2.57236e+06	13349	4	474.27	1893.05	13.216	8.216	0	SRLQTAPVPMPDLKNVK	SRLQTAPVPMPDLKNVK	SRLQTAPVPMPDLKNVK	1	33				0	2	1893.05	0.00046	0.24	P10636-8	Isoform Tau-F of Microtubule-associated protein tau	primary:MAPT	Homo sapiens	N	N	full	[241 to 257]	K	S		T	[y1+1, y3+1, y4+1, y5+2, y6+1, y7+1, y8+1, y9+2];[b2+1, b3+1, b4+1, b5+1, b6+1]	[y1+1:147.11279, y3+1:360.22420, y4+1:488.31662, y5+2:301.20588, y6+1:716.43161, y7+1:813.48249, y8+1:944.52932, y9+2:521.29207];[b2+1:244.14014, b3+1:357.22416, b4+1:485.28252, b5+1:586.33052, b6+1:657.36933]	[y1+1:-0.00002, y3+1:0.00005, y4+1:-0.00249, y5+2:0.00131, y6+1:0.00149, y7+1:-0.00039, y8+1:0.00595, y9+2:0.00073];[b2+1:-0.00028, b3+1:-0.00032, b4+1:-0.00054, b5+1:-0.00021, b6+1:0.00148]	[y1+1:-0.11, y3+1:0.15, y4+1:-5.11, y5+2:2.19, y6+1:2.08, y7+1:-0.48, y8+1:6.31, y9+2:0.70];[b2+1:-1.15, b3+1:-0.89, b4+1:-1.11, b5+1:-0.36, b6+1:2.26]	[y1+1:11296, y3+1:23059, y4+1:14603, y5+2:13115, y6+1:12574, y7+1:195688, y8+1:9879, y9+2:71994];[b2+1:24290, b3+1:12797, b4+1:44156, b5+1:68106, b6+1:54667]	13	-1	594	0	0	558	0	0
230227-MA-4-calib	10609	38.8156	103	5.65198e+06	10608	4	478.268	1909.04	13.214	8.186	0	SRLQTAPVPMPDLKNVK	SRLQTAPVPM[Common Variable:Oxidation on M]PDLKNVK	SRLQTAPVPMPDLKNVK	1	80	Oxidation on M	O	O	1	2	1909.05	-0.00083	-0.44	P10636-8	Isoform Tau-F of Microtubule-associated protein tau	primary:MAPT	Homo sapiens	N	N	full	[241 to 257]	K	S		T	[y1+1, y2+1, y3+1, y4+1, y5+1, y7+2, y8+2, y9+2];[b2+1, b3+1, b4+1, b5+1, b6+1]	[y1+1:147.11296, y2+1:246.18018, y3+1:360.22439, y4+1:488.32107, y5+1:601.40285, y7+2:407.24550, y8+2:480.76397, y9+2:529.28974];[b2+1:244.14119, b3+1:357.22448, b4+1:485.28414, b5+1:586.33087, b6+1:657.36840]	[y1+1:0.00016, y2+1:-0.00104, y3+1:0.00025, y4+1:0.00196, y5+1:-0.00032, y7+2:0.00084, y8+2:0.00239, y9+2:0.00117];[b2+1:0.00077, b3+1:0.00000, b4+1:0.00108, b5+1:0.00014, b6+1:0.00055]	[y1+1:1.07, y2+1:-4.25, y3+1:0.69, y4+1:4.02, y5+1:-0.53, y7+2:1.03, y8+2:2.49, y9+2:1.10];[b2+1:3.17, b3+1:0.00, b4+1:2.23, b5+1:0.24, b6+1:0.83]	[y1+1:40341, y2+1:16260, y3+1:40660, y4+1:23165, y5+1:86338, y7+2:47048, y8+2:34617, y9+2:427174];[b2+1:58089, b3+1:35709, b4+1:121914, b5+1:201367, b6+1:76222]	13	-1	596	0	0	559	0	0
230227-MA-4-calib	12972	42.9309	87	4.57572e+07	12971	4	474.27	1893.05	13.2	8.2	0	SRLQTAPVPMPDLKNVK	SRLQTAPVPMPDLKNVK	SRLQTAPVPMPDLKNVK	1	33				0	2	1893.05	-0.00059	-0.31	P10636-8	Isoform Tau-F of Microtubule-associated protein tau	primary:MAPT	Homo sapiens	N	N	full	[241 to 257]	K	S		T	[y1+1, y3+1, y4+1, y5+1, y6+1, y7+2, y8+1, y9+2];[b2+1, b3+1, b4+1, b5+1, b6+1]	[y1+1:147.11280, y3+1:360.22494, y4+1:488.31798, y5+1:601.40179, y6+1:716.43109, y7+2:407.24535, y8+1:944.52319, y9+2:521.29176];[b2+1:244.14062, b3+1:357.22354, b4+1:485.28419, b5+1:586.33005, b6+1:657.36774]	[y1+1:-0.00000, y3+1:0.00080, y4+1:-0.00113, y5+1:-0.00138, y6+1:0.00097, y7+2:0.00055, y8+1:-0.00017, y9+2:0.00011];[b2+1:0.00020, b3+1:-0.00094, b4+1:0.00113, b5+1:-0.00068, b6+1:-0.00011]	[y1+1:-0.01, y3+1:2.22, y4+1:-2.31, y5+1:-2.30, y6+1:1.36, y7+2:0.68, y8+1:-0.18, y9+2:0.11];[b2+1:0.83, b3+1:-2.65, b4+1:2.33, b5+1:-1.17, b6+1:-0.16]	[y1+1:202115, y3+1:375180, y4+1:272551, y5+1:838810, y6+1:281840, y7+2:1462803, y8+1:154515, y9+2:1012234];[b2+1:370431, b3+1:227387, b4+1:946792, b5+1:1409825, b6+1:1575587]	13	-1	604	0	0	567	0	0
230227-MA-4-calib	10326	38.3215	184	2.56817e+06	10324	3	523.62	1567.84	13.197	8.197	0	SRLQTAPVPMPDLK	SRLQTAPVPM[Common Variable:Oxidation on M]PDLK	SRLQTAPVPMPDLK	1	104	Oxidation on M	O	O	1	1	1567.84	0.00021	0.13	P10636-8	Isoform Tau-F of Microtubule-associated protein tau	primary:MAPT	Homo sapiens	N	N	full	[241 to 254]	K	N		T	[y1+1, y2+1, y3+1, y4+1, y5+1, y6+1, y8+1];[b2+1, b3+1, b4+1, b5+1, b6+1, b8+1]	[y1+1:147.11305, y2+1:260.19748, y3+1:375.22348, y4+1:472.27692, y5+1:619.31160, y6+1:716.36411, y8+1:912.48852];[b2+1:244.14102, b3+1:357.22385, b4+1:485.28289, b5+1:586.33004, b6+1:657.36806, b8+1:853.48855]	[y1+1:0.00025, y2+1:0.00062, y3+1:-0.00033, y4+1:0.00035, y5+1:-0.00038, y6+1:-0.00063, y8+1:0.00261];[b2+1:0.00060, b3+1:-0.00063, b4+1:-0.00017, b5+1:-0.00069, b6+1:0.00021, b8+1:-0.00047]	[y1+1:1.68, y2+1:2.37, y3+1:-0.89, y4+1:0.74, y5+1:-0.61, y6+1:-0.88, y8+1:2.86];[b2+1:2.46, b3+1:-1.78, b4+1:-0.35, b5+1:-1.18, b6+1:0.32, b8+1:-0.56]	[y1+1:15644, y2+1:84947, y3+1:4431, y4+1:121706, y5+1:4785, y6+1:65222, y8+1:8061];[b2+1:15291, b3+1:9946, b4+1:28148, b5+1:53410, b6+1:85314, b8+1:7972]	13	-1	605	0	0	568	0	0
230227-MA-4-calib	9699	37.1501	120	919374	9696	5	531.049	2650.21	13.196	8.196	0	AEPRQEFEVMEDHAGTYGLGDRK	AEPRQEFEVM[Common Variable:Oxidation on M]EDHAGTYGLGDRK	AEPRQEFEVMEDHAGTYGLGDRK	1	52	Oxidation on M	O	O	1	2	2650.21	-0.00111	-0.42	P10636-8	Isoform Tau-F of Microtubule-associated protein tau	primary:MAPT	Homo sapiens	N	N	full:M cleaved	[2 to 24]	M	D		T	[b2+1];[y2+1, y3+1, y4+1, y5+1, y6+1, y7+2, y9+1, y10+1, y11+2, y13+2, y14+2, y15+2]	[b2+1:201.08710];[y2+1:303.21430, y3+1:418.24065, y4+1:475.26287, y5+1:588.34709, y6+1:645.36766, y7+2:404.71973, y9+1:966.50007, y10+1:1037.53032, y11+2:587.80038, y13+2:709.83573, y14+2:783.35217, y15+2:832.88782]	[b2+1:0.00012];[y2+1:0.00038, y3+1:-0.00020, y4+1:0.00055, y5+1:0.00071, y6+1:-0.00019, y7+2:0.00100, y9+1:-0.00025, y10+1:-0.00711, y11+2:-0.00286, y13+2:-0.00170, y14+2:-0.00421, y15+2:-0.00134]	[b2+1:0.58];[y2+1:1.27, y3+1:-0.49, y4+1:1.16, y5+1:1.20, y6+1:-0.30, y7+2:1.24, y9+1:-0.26, y10+1:-6.86, y11+2:-2.44, y13+2:-1.20, y14+2:-2.69, y15+2:-0.81]	[b2+1:33151];[y2+1:12331, y3+1:3930, y4+1:51737, y5+1:13700, y6+1:27514, y7+2:2704, y9+1:8834, y10+1:3394, y11+2:7403, y13+2:4006, y14+2:7794, y15+2:3807]	13	-1	606	0	0	569	0	0
230227-MA-4-calib	10979	39.4186	148	1.94789e+06	10976	4	550.252	2196.98	13.192	8.192	0	QEFEVMEDHAGTYGLGDRK	QEFEVM[Common Variable:Oxidation on M]EDHAGTYGLGDRK	QEFEVMEDHAGTYGLGDRK	1	77	Oxidation on M	O	O	1	1	2196.97	0.0024	1.09	P10636-8	Isoform Tau-F of Microtubule-associated protein tau	primary:MAPT	Homo sapiens	N	N	full	[6 to 24]	R	D		T	[b1+1, b2+1];[y2+1, y3+1, y4+1, y5+1, y6+1, y7+1, y8+1, y9+1, y10+1, y11+2, y14+2]	[b1+1:129.06581, b2+1:258.10798];[y2+1:303.21411, y3+1:418.23937, y4+1:475.26244, y5+1:588.34892, y6+1:645.36811, y7+1:808.43500, y8+1:909.47421, y9+1:966.50281, y10+1:1037.53235, y11+2:587.80120, y14+2:783.35299]	[b1+1:-0.00004, b2+1:-0.00047];[y2+1:0.00020, y3+1:-0.00149, y4+1:0.00011, y5+1:0.00253, y6+1:0.00026, y7+1:0.00382, y8+1:-0.00465, y9+1:0.00249, y10+1:-0.00509, y11+2:-0.00123, y14+2:-0.00258]	[b1+1:-0.31, b2+1:-1.82];[y2+1:0.65, y3+1:-3.58, y4+1:0.24, y5+1:4.31, y6+1:0.40, y7+1:4.73, y8+1:-5.12, y9+1:2.58, y10+1:-4.91, y11+2:-1.05, y14+2:-1.65]	[b1+1:8278, b2+1:10005];[y2+1:39517, y3+1:8403, y4+1:128985, y5+1:28102, y6+1:66490, y7+1:19614, y8+1:4443, y9+1:21675, y10+1:10778, y11+2:14555, y14+2:12500]	13	-1	609	0	0	572	0	0
230227-MA-4-calib	10626	38.8368	153	1.32161e+06	10624	4	550.25	2196.97	13.184	8.184	0	QEFEVMEDHAGTYGLGDRK	QEFEVM[Common Variable:Oxidation on M]EDHAGTYGLGDRK	QEFEVMEDHAGTYGLGDRK	1	77	Oxidation on M	O	O	1	1	2196.97	-0.00175	-0.79	P10636-8	Isoform Tau-F of Microtubule-associated protein tau	primary:MAPT	Homo sapiens	N	N	full	[6 to 24]	R	D		T	[b1+1, b2+1];[y2+1, y3+1, y4+1, y5+2, y6+1, y7+1, y8+1, y9+1, y10+1, y14+2, y15+3]	[b1+1:129.06619, b2+1:258.10888];[y2+1:303.21376, y3+1:418.24005, y4+1:475.26201, y5+2:294.67676, y6+1:645.36843, y7+1:808.43037, y8+1:909.47535, y9+1:966.49413, y10+1:1037.53734, y14+2:783.35137, y15+3:555.59479]	[b1+1:0.00034, b2+1:0.00043];[y2+1:-0.00016, y3+1:-0.00081, y4+1:-0.00031, y5+2:-0.00014, y6+1:0.00058, y7+1:-0.00080, y8+1:-0.00351, y9+1:-0.00619, y10+1:-0.00009, y14+2:-0.00582, y15+3:0.00012]	[b1+1:2.63, b2+1:1.69];[y2+1:-0.52, y3+1:-1.93, y4+1:-0.66, y5+2:-0.24, y6+1:0.90, y7+1:-1.00, y8+1:-3.86, y9+1:-6.41, y10+1:-0.09, y14+2:-3.72, y15+3:0.07]	[b1+1:4822, b2+1:11963];[y2+1:23646, y3+1:5337, y4+1:83470, y5+2:15753, y6+1:52383, y7+1:8255, y8+1:4526, y9+1:11646, y10+1:6755, y14+2:9641, y15+3:4497]	13	-1	611	0	0	574	0	0
230227-MA-4-calib	11600	40.4157	188	2.7877e+06	11598	3	523.621	1567.84	13.182	8.182	0	SRLQTAPVPMPDLK	SRLQTAPVPM[Common Variable:Oxidation on M]PDLK	SRLQTAPVPMPDLK	1	104	Oxidation on M	O	O	1	1	1567.84	0.00053	0.34	P10636-8	Isoform Tau-F of Microtubule-associated protein tau	primary:MAPT	Homo sapiens	N	N	full	[241 to 254]	K	N		T	[y1+1, y2+1, y3+1, y4+1, y5+1, y6+1, y8+1];[b2+1, b3+1, b4+1, b5+1, b6+1, b8+1]	[y1+1:147.11281, y2+1:260.19714, y3+1:375.22478, y4+1:472.27689, y5+1:619.31408, y6+1:716.36283, y8+1:912.48687];[b2+1:244.14069, b3+1:357.22377, b4+1:485.28291, b5+1:586.33070, b6+1:657.36743, b8+1:853.48865]	[y1+1:0.00000, y2+1:0.00027, y3+1:0.00097, y4+1:0.00031, y5+1:0.00211, y6+1:-0.00191, y8+1:0.00095];[b2+1:0.00027, b3+1:-0.00071, b4+1:-0.00014, b5+1:-0.00004, b6+1:-0.00042, b8+1:-0.00037]	[y1+1:0.03, y2+1:1.03, y3+1:2.58, y4+1:0.66, y5+1:3.41, y6+1:-2.67, y8+1:1.05];[b2+1:1.12, b3+1:-1.99, b4+1:-0.30, b5+1:-0.06, b6+1:-0.63, b8+1:-0.44]	[y1+1:21153, y2+1:78149, y3+1:6777, y4+1:98087, y5+1:4397, y6+1:70648, y8+1:6778];[b2+1:13785, b3+1:9528, b4+1:34893, b5+1:53873, b6+1:99574, b8+1:10754]	13	-1	612	0	0	575	0	0
230227-MA-4-calib	10580	38.7789	142	7.72339e+06	10573	4	478.268	1909.04	13.177	7.157	0	SRLQTAPVPMPDLKNVK	SRLQTAPVPM[Common Variable:Oxidation on M]PDLKNVK	SRLQTAPVPMPDLKNVK	1	80	Oxidation on M	O	O	1	2	1909.05	-0.00108	-0.57	P10636-8	Isoform Tau-F of Microtubule-associated protein tau	primary:MAPT	Homo sapiens	N	N	full	[241 to 257]	K	S		T	[y1+1, y2+1, y3+1, y4+1, y5+1, y7+1, y9+1, y11+2];[b2+1, b3+1, b4+1, b5+1, b6+1]	[y1+1:147.11286, y2+1:246.18190, y3+1:360.22411, y4+1:488.32079, y5+1:601.40150, y7+1:813.48334, y9+1:1057.56988, y11+2:627.34992];[b2+1:244.14032, b3+1:357.22560, b4+1:485.28379, b5+1:586.33090, b6+1:657.36969]	[y1+1:0.00006, y2+1:0.00068, y3+1:-0.00003, y4+1:0.00169, y5+1:-0.00168, y7+1:0.00046, y9+1:-0.00116, y11+2:0.00033];[b2+1:-0.00010, b3+1:0.00112, b4+1:0.00073, b5+1:0.00016, b6+1:0.00184]	[y1+1:0.40, y2+1:2.78, y3+1:-0.09, y4+1:3.46, y5+1:-2.79, y7+1:0.56, y9+1:-1.10, y11+2:0.27];[b2+1:-0.41, b3+1:3.14, b4+1:1.52, b5+1:0.28, b6+1:2.80]	[y1+1:39841, y2+1:15449, y3+1:36977, y4+1:22410, y5+1:61879, y7+1:432080, y9+1:87969, y11+2:65710];[b2+1:61931, b3+1:46732, b4+1:125794, b5+1:257932, b6+1:115234]	13	-1	616	0	0	579	0	0
230227-MA-4-calib	10329	38.3269	137	1.45104e+06	10328	4	550.251	2196.98	13.169	8.169	0	QEFEVMEDHAGTYGLGDRK	QEFEVM[Common Variable:Oxidation on M]EDHAGTYGLGDRK	QEFEVMEDHAGTYGLGDRK	1	77	Oxidation on M	O	O	1	1	2196.97	0.00071	0.32	P10636-8	Isoform Tau-F of Microtubule-associated protein tau	primary:MAPT	Homo sapiens	N	N	full	[6 to 24]	R	D		T	[b1+1, b2+1, b4+1];[y2+1, y3+1, y4+1, y5+1, y6+2, y7+2, y9+1, y10+1, y11+2, y13+2]	[b1+1:129.06585, b2+1:258.10806, b4+1:534.22176];[y2+1:303.21402, y3+1:418.24004, y4+1:475.26226, y5+1:588.34673, y6+2:323.18805, y7+2:404.71968, y9+1:966.50155, y10+1:1037.53462, y11+2:587.80196, y13+2:709.83682]	[b1+1:0.00000, b2+1:-0.00039, b4+1:0.00230];[y2+1:0.00011, y3+1:-0.00081, y4+1:-0.00006, y5+1:0.00034, y6+2:0.00097, y7+2:0.00090, y9+1:0.00123, y10+1:-0.00282, y11+2:0.00029, y13+2:0.00048]	[b1+1:0.00, b2+1:-1.52, b4+1:4.32];[y2+1:0.35, y3+1:-1.95, y4+1:-0.13, y5+1:0.58, y6+2:1.50, y7+2:1.12, y9+1:1.27, y10+1:-2.72, y11+2:0.25, y13+2:0.34]	[b1+1:6644, b2+1:11738, b4+1:4013];[y2+1:25426, y3+1:8017, y4+1:99446, y5+1:24507, y6+2:16870, y7+2:9212, y9+1:14514, y10+1:5624, y11+2:10415, y13+2:8532]	13	-1	617	0	0	580	0	0
230227-MA-4-calib	11192	39.8225	148	1.91088e+07	11188	4	478.269	1909.05	13.14	8.101	0	SRLQTAPVPMPDLKNVK	SRLQTAPVPM[Common Variable:Oxidation on M]PDLKNVK	SRLQTAPVPMPDLKNVK	1	80	Oxidation on M	O	O	1	2	1909.05	0.00144	0.75	P10636-8	Isoform Tau-F of Microtubule-associated protein tau	primary:MAPT	Homo sapiens	N	N	full	[241 to 257]	K	S		T	[y1+1, y2+1, y3+1, y4+1, y5+1, y6+1, y7+2, y9+1];[b2+1, b3+1, b4+1, b5+1, b6+1]	[y1+1:147.11285, y2+1:246.18065, y3+1:360.22328, y4+1:488.31921, y5+1:601.40401, y6+1:716.42585, y7+2:407.24528, y9+1:1057.57084];[b2+1:244.14070, b3+1:357.22427, b4+1:485.28359, b5+1:586.33135, b6+1:657.36857]	[y1+1:0.00005, y2+1:-0.00057, y3+1:-0.00086, y4+1:0.00010, y5+1:0.00084, y6+1:-0.00427, y7+2:0.00040, y9+1:-0.00020];[b2+1:0.00028, b3+1:-0.00020, b4+1:0.00053, b5+1:0.00061, b6+1:0.00072]	[y1+1:0.33, y2+1:-2.33, y3+1:-2.40, y4+1:0.21, y5+1:1.40, y6+1:-5.97, y7+2:0.49, y9+1:-0.19];[b2+1:1.15, b3+1:-0.58, b4+1:1.10, b5+1:1.05, b6+1:1.09]	[y1+1:146150, y2+1:42478, y3+1:180303, y4+1:92526, y5+1:234470, y6+1:39509, y7+2:94699, y9+1:124797];[b2+1:364160, b3+1:214987, b4+1:430807, b5+1:518680, b6+1:199070]	13	-1	622	0	0	585	0	0
230227-MA-4-calib	11571	40.3682	49	344539	11567	2	789.917	1577.82	12.476	7.476	0	IGSLDNITHVPGGGNK	IGSLDNITHVPGGGNK	IGSLDNITHVPGGGNK	1	27				0	0	1577.82	0.00253	1.6	P10636-8	Isoform Tau-F of Microtubule-associated protein tau	primary:MAPT	Homo sapiens	N	N	full	[354 to 369]	K	K		T	[b2+1, b3+1, b9+1, b10+1];[y2+1, y4+1, y5+1, y6+1, y7+1, y8+1, y9+1, y11+1]	[b2+1:171.11268, b3+1:258.14455, b9+1:951.48700, b10+1:1050.55586];[y2+1:261.15627, y4+1:375.20084, y5+1:432.21764, y6+1:529.27313, y7+1:628.34136, y8+1:765.40129, y9+1:866.44568, y11+1:1093.57135]	[b2+1:-0.00013, b3+1:-0.00028, b9+1:-0.00243, b10+1:-0.00198];[y2+1:0.00054, y4+1:0.00218, y5+1:-0.00249, y6+1:0.00024, y7+1:0.00006, y8+1:0.00107, y9+1:-0.00222, y11+1:-0.00353]	[b2+1:-0.75, b3+1:-1.10, b9+1:-2.55, b10+1:-1.88];[y2+1:2.09, y4+1:5.84, y5+1:-5.77, y6+1:0.46, y7+1:0.09, y8+1:1.41, y9+1:-2.56, y11+1:-3.23]	[b2+1:6500, b3+1:8967, b9+1:8950, b10+1:14439];[y2+1:3262, y4+1:3291, y5+1:4076, y6+1:78908, y7+1:8874, y8+1:5632, y9+1:16407, y11+1:4803]	12	-1	636	0	0	595	0	0
230227-MA-4-calib	8774	34.7257	42	190728	8773	4	604.313	2413.22	12.457	7.457	0	AKTDHGAEIVYKSPVVSGDTSPR	AKTDHGAEIVYKSPVVSGDTSPR	AKTDHGAEIVYKSPVVSGDTSPR	1	7				0	2	2413.22	0.00038	0.16	P10636-8	Isoform Tau-F of Microtubule-associated protein tau	primary:MAPT	Homo sapiens	N	N	full	[384 to 406]	K	H		T	[b2+1, b8+1, b9+1, b10+1];[y2+1, y3+1, y4+1, y5+1, y6+1, y7+1, y8+1, y10+1]	[b2+1:200.13857, b8+1:810.37178, b9+1:923.45858, b10+1:1022.52511];[y2+1:272.17171, y3+1:359.20326, y4+1:460.25206, y5+1:575.27764, y6+1:632.30076, y7+1:719.33233, y8+1:818.40029, y10+1:1014.51876]	[b2+1:-0.00079, b8+1:-0.00227, b9+1:0.00046, b10+1:-0.00142];[y2+1:-0.00001, y3+1:-0.00049, y4+1:0.00063, y5+1:-0.00072, y6+1:0.00094, y7+1:0.00047, y8+1:0.00002, y10+1:-0.00269]	[b2+1:-3.94, b8+1:-2.81, b9+1:0.50, b10+1:-1.39];[y2+1:-0.03, y3+1:-1.36, y4+1:1.38, y5+1:-1.26, y6+1:1.48, y7+1:0.65, y8+1:0.02, y10+1:-2.65]	[b2+1:2195, b8+1:6234, b9+1:4543, b10+1:4109];[y2+1:2830, y3+1:3852, y4+1:15131, y5+1:3890, y6+1:11961, y7+1:23297, y8+1:4529, y10+1:4518]	12	-1	644	0	0	603	0	0
230227-MA-4-calib	10795	39.1269	51	218190	10792	4	554.53	2214.09	12.449	7.449	0	TDHGAEIVYKSPVVSGDTSPR	TDHGAEIVYKSPVVSGDTSPR	TDHGAEIVYKSPVVSGDTSPR	1	61				0	1	2214.09	0.00086	0.39	P10636-8	Isoform Tau-F of Microtubule-associated protein tau	primary:MAPT	Homo sapiens	N	N	full	[386 to 406]	K	H		T	[y1+1, y2+1, y3+1, y4+1, y5+1, y6+1, y7+1];[b3+1, b4+1, b6+1, b7+1, b8+1]	[y1+1:175.11917, y2+1:272.17250, y3+1:359.20451, y4+1:460.25260, y5+1:575.27772, y6+1:632.29990, y7+1:719.33301];[b3+1:354.14066, b4+1:411.16241, b6+1:611.24238, b7+1:724.32469, b8+1:823.39398]	[y1+1:0.00022, y2+1:0.00079, y3+1:0.00077, y4+1:0.00118, y5+1:-0.00064, y6+1:0.00007, y7+1:0.00115];[b3+1:-0.00015, b4+1:0.00014, b6+1:0.00040, b7+1:-0.00136, b8+1:-0.00048]	[y1+1:1.27, y2+1:2.90, y3+1:2.15, y4+1:2.56, y5+1:-1.12, y6+1:0.11, y7+1:1.60];[b3+1:-0.41, b4+1:0.34, b6+1:0.66, b7+1:-1.88, b8+1:-0.58]	[y1+1:5514, y2+1:4250, y3+1:5698, y4+1:19566, y5+1:5812, y6+1:6873, y7+1:14680];[b3+1:2723, b4+1:2997, b6+1:14817, b7+1:9239, b8+1:5751]	12	-1	645	0	0	604	0	0
230227-MA-4-calib	11163	39.7646	48	198121	11161	4	554.531	2214.09	12.401	7.401	0	TDHGAEIVYKSPVVSGDTSPR	TDHGAEIVYKSPVVSGDTSPR	TDHGAEIVYKSPVVSGDTSPR	1	61				0	1	2214.09	0.00259	1.17	P10636-8	Isoform Tau-F of Microtubule-associated protein tau	primary:MAPT	Homo sapiens	N	N	full	[386 to 406]	K	H		T	[y1+1, y2+1, y3+1, y4+1, y5+1, y6+1, y7+1];[b3+1, b6+1, b7+1, b8+1, b9+1]	[y1+1:175.11988, y2+1:272.17201, y3+1:359.20418, y4+1:460.25179, y5+1:575.27747, y6+1:632.29800, y7+1:719.33008];[b3+1:354.14070, b6+1:611.24225, b7+1:724.32481, b8+1:823.39082, b9+1:986.45771]	[y1+1:0.00092, y2+1:0.00029, y3+1:0.00044, y4+1:0.00036, y5+1:-0.00090, y6+1:-0.00183, y7+1:-0.00177];[b3+1:-0.00011, b6+1:0.00027, b7+1:-0.00123, b8+1:-0.00364, b9+1:-0.00008]	[y1+1:5.30, y2+1:1.07, y3+1:1.22, y4+1:0.79, y5+1:-1.56, y6+1:-2.89, y7+1:-2.47];[b3+1:-0.32, b6+1:0.43, b7+1:-1.70, b8+1:-4.43, b9+1:-0.08]	[y1+1:2209, y2+1:4432, y3+1:5475, y4+1:13586, y5+1:5399, y6+1:7433, y7+1:13571];[b3+1:3514, b6+1:6206, b7+1:6087, b8+1:5877, b9+1:5737]	12	-1	647	0	0	606	0	0
230227-MA-4-calib	14329	44.8191	92	5.8727e+06	14328	3	518.289	1551.84	12.396	7.396	0	SRLQTAPVPMPDLK	SRLQTAPVPMPDLK	SRLQTAPVPMPDLK	1	6				0	1	1551.84	0.00027	0.17	P10636-8	Isoform Tau-F of Microtubule-associated protein tau	primary:MAPT	Homo sapiens	N	N	full	[241 to 254]	K	N		T	[y1+1, y2+1, y3+1, y4+1, y5+1, y6+1, y8+1];[b2+1, b4+1, b5+1, b6+1, b8+1]	[y1+1:147.11263, y2+1:260.19705, y3+1:375.22360, y4+1:472.27630, y5+1:603.31456, y6+1:700.36955, y8+1:896.49227];[b2+1:244.14038, b4+1:485.28257, b5+1:586.33084, b6+1:657.36773, b8+1:853.48688]	[y1+1:-0.00017, y2+1:0.00018, y3+1:-0.00021, y4+1:-0.00027, y5+1:-0.00250, y6+1:-0.00027, y8+1:0.00127];[b2+1:-0.00004, b4+1:-0.00049, b5+1:0.00010, b6+1:-0.00012, b8+1:-0.00215]	[y1+1:-1.18, y2+1:0.70, y3+1:-0.55, y4+1:-0.58, y5+1:-4.16, y6+1:-0.39, y8+1:1.42];[b2+1:-0.16, b4+1:-1.00, b5+1:0.17, b6+1:-0.19, b8+1:-2.52]	[y1+1:47564, y2+1:332155, y3+1:30344, y4+1:479838, y5+1:64516, y6+1:498678, y8+1:73088];[b2+1:26914, b4+1:107141, b5+1:171157, b6+1:423774, b8+1:67605]	12	-1	649	0	0	608	0	0
230227-MA-4-calib	15188	46.3342	50	235222	15184	4	495.778	1979.08	12.362	7.362	0	HVPGGGSVQIVYKPVDLSK	HVPGGGSVQIVYKPVDLSK	HVPGGGSVQIVYKPVDLSK	1	73				0	1	1979.08	-0.00048	-0.24	P10636-8	Isoform Tau-F of Microtubule-associated protein tau	primary:MAPT	Homo sapiens	N	N	full	[299 to 317]	K	V		T	[y1+1, y2+1, y3+1, y4+1, y6+1, y7+1, y8+1, y9+1];[b2+1, b5+1, b6+1, b7+1]	[y1+1:147.11326, y2+1:234.14514, y3+1:347.22915, y4+1:462.25618, y6+1:658.37746, y7+1:786.46821, y8+1:949.53595, y9+1:1048.60556];[b2+1:237.13451, b5+1:448.22948, b6+1:505.25267, b7+1:592.28420]	[y1+1:0.00045, y2+1:0.00030, y3+1:0.00026, y4+1:0.00034, y6+1:0.00044, y7+1:-0.00377, y8+1:0.00064, y9+1:0.00183];[b2+1:-0.00010, b5+1:-0.00081, b6+1:0.00091, b7+1:0.00042]	[y1+1:3.09, y2+1:1.31, y3+1:0.74, y4+1:0.73, y6+1:0.67, y7+1:-4.81, y8+1:0.68, y9+1:1.75];[b2+1:-0.41, b5+1:-1.81, b6+1:1.81, b7+1:0.71]	[y1+1:3469, y2+1:4365, y3+1:3696, y4+1:3344, y6+1:20145, y7+1:5051, y8+1:5692, y9+1:3118];[b2+1:18326, b5+1:4586, b6+1:4803, b7+1:8503]	12	-1	653	0	0	612	0	0
230227-MA-4-calib	12023	41.1638	79	1.55231e+06	12021	3	637.356	1909.05	12.347	7.312	0	SRLQTAPVPMPDLKNVK	SRLQTAPVPM[Common Variable:Oxidation on M]PDLKNVK	SRLQTAPVPMPDLKNVK	1	80	Oxidation on M	O	O	1	2	1909.05	0.00073	0.38	P10636-8	Isoform Tau-F of Microtubule-associated protein tau	primary:MAPT	Homo sapiens	N	N	full	[241 to 257]	K	S		T	[y1+1, y2+1, y3+1, y4+1, y5+1, y7+1, y8+1, y9+2];[b5+1, b6+1, b7+2, b8+1]	[y1+1:147.11272, y2+1:246.18180, y3+1:360.22538, y4+1:488.32050, y5+1:601.40299, y7+1:813.48416, y8+1:960.51757, y9+2:529.28988];[b5+1:586.33084, b6+1:657.36799, b7+2:377.71356, b8+1:853.48969]	[y1+1:-0.00008, y2+1:0.00058, y3+1:0.00124, y4+1:0.00139, y5+1:-0.00018, y7+1:0.00128, y8+1:-0.00071, y9+2:0.00144];[b5+1:0.00010, b6+1:0.00015, b7+2:-0.00077, b8+1:0.00066]	[y1+1:-0.55, y2+1:2.36, y3+1:3.45, y4+1:2.85, y5+1:-0.30, y7+1:1.58, y8+1:-0.74, y9+2:1.37];[b5+1:0.17, b6+1:0.22, b7+2:-1.02, b8+1:0.78]	[y1+1:8140, y2+1:5334, y3+1:15293, y4+1:11193, y5+1:31151, y7+1:114824, y8+1:6978, y9+2:63130];[b5+1:18166, b6+1:98567, b7+2:33978, b8+1:131951]	12	-1	654	0	0	613	0	0
230227-MA-4-calib	8953	35.0757	97	1.8735e+06	8952	3	569.645	1705.91	12.346	7.282	0	IGSLDNITHVPGGGNKK	IGSLDNITHVPGGGNKK	IGSLDNITHVPGGGNKK	1	17				0	1	1705.91	0.00163	0.96	P10636-8	Isoform Tau-F of Microtubule-associated protein tau	primary:MAPT	Homo sapiens	N	N	full	[354 to 370]	K	I		T	[y1+1, y5+1, y6+1, y7+1, y8+1, y9+1, y10+1, y15+2, y16+2];[b2+1, b3+1, b9+1]	[y1+1:147.11295, y5+1:503.29353, y6+1:560.31483, y7+1:657.36837, y8+1:756.43388, y9+1:893.49452, y10+1:994.54386, y15+2:768.90949, y16+2:797.42200];[b2+1:171.11323, b3+1:258.14520, b9+1:951.48759]	[y1+1:0.00014, y5+1:-0.00009, y6+1:-0.00026, y7+1:0.00052, y8+1:-0.00239, y9+1:-0.00066, y10+1:0.00101, y15+2:-0.00117, y16+2:0.00239];[b2+1:0.00043, b3+1:0.00037, b9+1:-0.00183]	[y1+1:0.97, y5+1:-0.18, y6+1:-0.47, y7+1:0.79, y8+1:-3.16, y9+1:-0.74, y10+1:1.02, y15+2:-0.76, y16+2:1.50];[b2+1:2.50, b3+1:1.43, b9+1:-1.93]	[y1+1:17697, y5+1:7968, y6+1:24492, y7+1:256726, y8+1:34740, y9+1:29664, y10+1:40180, y15+2:21415, y16+2:111673];[b2+1:70208, b3+1:24607, b9+1:8661]	12	-1	655	0	0	614	0	0
230227-MA-4-calib	14465	45.0156	88	824624	14464	3	523.621	1567.84	12.335	7.335	0	SRLQTAPVPMPDLK	SRLQTAPVPM[Common Variable:Oxidation on M]PDLK	SRLQTAPVPMPDLK	1	104	Oxidation on M	O	O	1	1	1567.84	0.00102	0.65	P10636-8	Isoform Tau-F of Microtubule-associated protein tau	primary:MAPT	Homo sapiens	N	N	full	[241 to 254]	K	N		T	[y1+1, y2+1, y4+1, y6+1, y7+1, y8+1];[b2+1, b3+1, b4+1, b5+1, b6+1, b8+1]	[y1+1:147.11280, y2+1:260.19699, y4+1:472.27691, y6+1:716.36395, y7+1:815.43216, y8+1:912.48895];[b2+1:244.14034, b3+1:357.22250, b4+1:485.28096, b5+1:586.33068, b6+1:657.36742, b8+1:853.48531]	[y1+1:0.00000, y2+1:0.00012, y4+1:0.00034, y6+1:-0.00079, y7+1:-0.00100, y8+1:0.00303];[b2+1:-0.00007, b3+1:-0.00198, b4+1:-0.00210, b5+1:-0.00006, b6+1:-0.00043, b8+1:-0.00371]	[y1+1:0.00, y2+1:0.48, y4+1:0.72, y6+1:-1.10, y7+1:-1.22, y8+1:3.32];[b2+1:-0.30, b3+1:-5.56, b4+1:-4.34, b5+1:-0.09, b6+1:-0.66, b8+1:-4.35]	[y1+1:7596, y2+1:31013, y4+1:52539, y6+1:58062, y7+1:3654, y8+1:11648];[b2+1:4547, b3+1:2817, b4+1:12799, b5+1:25437, b6+1:57674, b8+1:8221]	12	-1	659	0	0	618	0	0
230227-MA-4-calib	13833	44.1025	59	355864	13819	4	663.56	2650.21	12.326	7.326	0	AEPRQEFEVMEDHAGTYGLGDRK	AEPRQEFEVM[Common Variable:Oxidation on M]EDHAGTYGLGDRK	AEPRQEFEVMEDHAGTYGLGDRK	1	52	Oxidation on M	O	O	1	2	2650.21	0.00113	0.43	P10636-8	Isoform Tau-F of Microtubule-associated protein tau	primary:MAPT	Homo sapiens	N	N	full:M cleaved	[2 to 24]	M	D		T	[b2+1, b6+1, b7+1, b8+1];[y2+1, y4+1, y5+1, y6+1, y7+1, y9+1, y10+1, y21+3]	[b2+1:201.08720, b6+1:711.33777, b7+1:858.40285, b8+1:987.44977];[y2+1:303.21402, y4+1:475.26339, y5+1:588.34877, y6+1:645.36702, y7+1:808.43261, y9+1:966.49637, y10+1:1037.53595, y21+3:817.71552]	[b2+1:0.00022, b6+1:-0.00426, b7+1:-0.00759, b8+1:-0.00326];[y2+1:0.00010, y4+1:0.00107, y5+1:0.00239, y6+1:-0.00083, y7+1:0.00143, y9+1:-0.00395, y10+1:-0.00149, y21+3:-0.00373]	[b2+1:1.08, b6+1:-6.00, b7+1:-8.86, b8+1:-3.31];[y2+1:0.33, y4+1:2.25, y5+1:4.07, y6+1:-1.28, y7+1:1.77, y9+1:-4.10, y10+1:-1.43, y21+3:-1.52]	[b2+1:16135, b6+1:5691, b7+1:3724, b8+1:7622];[y2+1:7914, y4+1:19746, y5+1:5780, y6+1:8880, y7+1:4687, y9+1:9041, y10+1:9295, y21+3:17449]	12	-1	663	0	0	622	0	0
230227-MA-4-calib	12187	41.4646	99	2.72076e+07	12185	3	523.62	1567.84	12.317	7.317	0	SRLQTAPVPMPDLK	SRLQTAPVPM[Common Variable:Oxidation on M]PDLK	SRLQTAPVPMPDLK	1	104	Oxidation on M	O	O	1	1	1567.84	0.00029	0.18	P10636-8	Isoform Tau-F of Microtubule-associated protein tau	primary:MAPT	Homo sapiens	N	N	full	[241 to 254]	K	N		T	[y1+1, y2+1, y4+1, y5+1, y6+1, y8+1];[b2+1, b3+1, b4+1, b5+1, b6+1, b8+1]	[y1+1:147.11257, y2+1:260.19747, y4+1:472.27676, y5+1:619.31667, y6+1:716.36483, y8+1:912.48618];[b2+1:244.14116, b3+1:357.22425, b4+1:485.28243, b5+1:586.33098, b6+1:657.36852, b8+1:853.49269]	[y1+1:-0.00023, y2+1:0.00060, y4+1:0.00019, y5+1:0.00469, y6+1:0.00009, y8+1:0.00026];[b2+1:0.00074, b3+1:-0.00023, b4+1:-0.00062, b5+1:0.00024, b6+1:0.00067, b8+1:0.00366]	[y1+1:-1.58, y2+1:2.32, y4+1:0.40, y5+1:7.59, y6+1:0.12, y8+1:0.29];[b2+1:3.05, b3+1:-0.64, b4+1:-1.29, b5+1:0.41, b6+1:1.02, b8+1:4.30]	[y1+1:212965, y2+1:1039224, y4+1:1477099, y5+1:86693, y6+1:1865546, y8+1:431508];[b2+1:106266, b3+1:106640, b4+1:456623, b5+1:871034, b6+1:1688596, b8+1:291530]	12	-1	668	0	0	627	0	0
230227-MA-4-calib	14689	45.4057	70	417844	14686	4	495.779	1979.09	12.308	7.308	0	HVPGGGSVQIVYKPVDLSK	HVPGGGSVQIVYKPVDLSK	HVPGGGSVQIVYKPVDLSK	1	73				0	1	1979.08	0.00186	0.94	P10636-8	Isoform Tau-F of Microtubule-associated protein tau	primary:MAPT	Homo sapiens	N	N	full	[299 to 317]	K	V		T	[b2+1, b4+1, b5+1, b6+1, b7+1];[y2+1, y3+1, y4+1, y6+1, y7+1, y8+1, y9+1]	[b2+1:237.13484, b4+1:391.20883, b5+1:448.23112, b6+1:505.24953, b7+1:592.28438];[y2+1:234.14532, y3+1:347.22968, y4+1:462.25665, y6+1:658.37683, y7+1:786.47638, y8+1:949.53355, y9+1:1048.60185]	[b2+1:0.00024, b4+1:-0.00000, b5+1:0.00082, b6+1:-0.00223, b7+1:0.00060];[y2+1:0.00048, y3+1:0.00079, y4+1:0.00081, y6+1:-0.00018, y7+1:0.00440, y8+1:-0.00175, y9+1:-0.00188]	[b2+1:1.00, b4+1:-0.00, b5+1:1.84, b6+1:-4.42, b7+1:1.01];[y2+1:2.07, y3+1:2.28, y4+1:1.76, y6+1:-0.28, y7+1:5.61, y8+1:-1.85, y9+1:-1.79]	[b2+1:33086, b4+1:2928, b5+1:4487, b6+1:4988, b7+1:15487];[y2+1:6909, y3+1:5918, y4+1:3929, y6+1:32555, y7+1:2818, y8+1:8038, y9+1:7686]	12	-1	671	0	0	630	0	0
230227-MA-4-calib	10092	37.9015	118	4.44569e+06	10091	3	523.62	1567.84	12.306	7.306	0	SRLQTAPVPMPDLK	SRLQTAPVPM[Common Variable:Oxidation on M]PDLK	SRLQTAPVPMPDLK	1	104	Oxidation on M	O	O	1	1	1567.84	0.00025	0.16	P10636-8	Isoform Tau-F of Microtubule-associated protein tau	primary:MAPT	Homo sapiens	N	N	full	[241 to 254]	K	N		T	[y1+1, y2+1, y4+1, y5+1, y6+1, y8+1];[b2+1, b3+1, b4+1, b5+1, b6+1, b8+1]	[y1+1:147.11293, y2+1:260.19689, y4+1:472.27757, y5+1:619.30802, y6+1:716.36451, y8+1:912.48443];[b2+1:244.14074, b3+1:357.22496, b4+1:485.28388, b5+1:586.33183, b6+1:657.36841, b8+1:853.48987]	[y1+1:0.00013, y2+1:0.00002, y4+1:0.00099, y5+1:-0.00396, y6+1:-0.00023, y8+1:-0.00148];[b2+1:0.00032, b3+1:0.00048, b4+1:0.00082, b5+1:0.00109, b6+1:0.00056, b8+1:0.00084]	[y1+1:0.86, y2+1:0.09, y4+1:2.11, y5+1:-6.40, y6+1:-0.32, y8+1:-1.63];[b2+1:1.32, b3+1:1.34, b4+1:1.70, b5+1:1.86, b6+1:0.86, b8+1:0.98]	[y1+1:25700, y2+1:142426, y4+1:240251, y5+1:10852, y6+1:298373, y8+1:66584];[b2+1:29232, b3+1:21543, b4+1:59350, b5+1:160270, b6+1:269967, b8+1:37293]	12	-1	673	0	0	632	0	0
230227-MA-4-calib	14229	44.671	81	640165	14226	3	523.62	1567.84	12.305	7.305	0	SRLQTAPVPMPDLK	SRLQTAPVPM[Common Variable:Oxidation on M]PDLK	SRLQTAPVPMPDLK	1	104	Oxidation on M	O	O	1	1	1567.84	0.00019	0.12	P10636-8	Isoform Tau-F of Microtubule-associated protein tau	primary:MAPT	Homo sapiens	N	N	full	[241 to 254]	K	N		T	[y1+1, y2+1, y4+1, y5+1, y6+1, y7+1, y8+1];[b4+1, b5+1, b6+2, b7+2, b8+1]	[y1+1:147.11264, y2+1:260.19687, y4+1:472.27660, y5+1:619.31121, y6+1:716.36456, y7+1:815.43092, y8+1:912.48571];[b4+1:485.28284, b5+1:586.32934, b6+2:329.18755, b7+2:377.71369, b8+1:853.48571]	[y1+1:-0.00016, y2+1:0.00000, y4+1:0.00003, y5+1:-0.00077, y6+1:-0.00018, y7+1:-0.00223, y8+1:-0.00021];[b4+1:-0.00022, b5+1:-0.00140, b6+2:-0.00002, b7+2:-0.00051, b8+1:-0.00332]	[y1+1:-1.09, y2+1:0.01, y4+1:0.06, y5+1:-1.24, y6+1:-0.25, y7+1:-2.74, y8+1:-0.23];[b4+1:-0.46, b5+1:-2.39, b6+2:-0.03, b7+2:-0.67, b8+1:-3.89]	[y1+1:3082, y2+1:21993, y4+1:26999, y5+1:3109, y6+1:60785, y7+1:3724, y8+1:17218];[b4+1:11068, b5+1:22966, b6+2:9324, b7+2:8375, b8+1:6375]	12	-1	675	0	0	634	0	0
230227-MA-4-calib	14112	44.515	91	2.2513e+06	14111	3	556.312	1665.91	12.301	7.301	0	LQTAPVPMPDLKNVK	LQTAPVPM[Common Variable:Oxidation on M]PDLKNVK	LQTAPVPMPDLKNVK	1	35	Oxidation on M	O	O	1	1	1665.91	0.00126	0.75	P10636-8	Isoform Tau-F of Microtubule-associated protein tau	primary:MAPT	Homo sapiens	N	N	full	[243 to 257]	R	S		T	[y1+1, y2+1, y3+1, y4+1, y5+1, y6+1, y7+1, y8+1, y9+2];[b2+1, b3+1, b4+1]	[y1+1:147.11259, y2+1:246.18111, y3+1:360.22385, y4+1:488.32050, y5+1:601.40364, y6+1:716.42853, y7+1:813.48176, y8+1:960.51599, y9+2:529.28952];[b2+1:242.15030, b3+1:343.19792, b4+1:414.23513]	[y1+1:-0.00021, y2+1:-0.00010, y3+1:-0.00030, y4+1:0.00140, y5+1:0.00047, y6+1:-0.00159, y7+1:-0.00111, y8+1:-0.00229, y9+2:0.00073];[b2+1:0.00038, b3+1:0.00032, b4+1:0.00042]	[y1+1:-1.45, y2+1:-0.43, y3+1:-0.83, y4+1:2.87, y5+1:0.77, y6+1:-2.22, y7+1:-1.37, y8+1:-2.38, y9+2:0.69];[b2+1:1.59, b3+1:0.95, b4+1:1.02]	[y1+1:19763, y2+1:8641, y3+1:22882, y4+1:9265, y5+1:41454, y6+1:6963, y7+1:167189, y8+1:9817, y9+2:224352];[b2+1:123400, b3+1:34936, b4+1:9689]	12	-1	678	0	0	637	0	0
230227-MA-4-calib	11319	40.0002	113	3.09708e+06	11313	3	523.621	1567.84	12.297	7.297	0	SRLQTAPVPMPDLK	SRLQTAPVPM[Common Variable:Oxidation on M]PDLK	SRLQTAPVPMPDLK	1	104	Oxidation on M	O	O	1	1	1567.84	0.00108	0.69	P10636-8	Isoform Tau-F of Microtubule-associated protein tau	primary:MAPT	Homo sapiens	N	N	full	[241 to 254]	K	N		T	[y1+1, y2+1, y4+1, y5+1, y6+1, y8+1];[b2+1, b3+1, b4+1, b5+1, b6+1, b8+1]	[y1+1:147.11269, y2+1:260.19702, y4+1:472.27643, y5+1:619.31170, y6+1:716.36443, y8+1:912.48124];[b2+1:244.14045, b3+1:357.22405, b4+1:485.28161, b5+1:586.33040, b6+1:657.36778, b8+1:853.48605]	[y1+1:-0.00011, y2+1:0.00016, y4+1:-0.00015, y5+1:-0.00027, y6+1:-0.00031, y8+1:-0.00468];[b2+1:0.00004, b3+1:-0.00043, b4+1:-0.00145, b5+1:-0.00033, b6+1:-0.00007, b8+1:-0.00298]	[y1+1:-0.77, y2+1:0.60, y4+1:-0.32, y5+1:-0.44, y6+1:-0.43, y8+1:-5.13];[b2+1:0.16, b3+1:-1.20, b4+1:-2.99, b5+1:-0.57, b6+1:-0.11, b8+1:-3.49]	[y1+1:17605, y2+1:88814, y4+1:170718, y5+1:16288, y6+1:213037, y8+1:33176];[b2+1:18809, b3+1:13636, b4+1:39035, b5+1:97269, b6+1:186647, b8+1:25473]	12	-1	683	0	0	642	0	0
230227-MA-4-calib	12558	42.2056	87	1.5471e+06	12557	2	784.927	1567.84	12.289	7.289	0	SRLQTAPVPMPDLK	SRLQTAPVPM[Common Variable:Oxidation on M]PDLK	SRLQTAPVPMPDLK	1	104	Oxidation on M	O	O	1	1	1567.84	0.00024	0.15	P10636-8	Isoform Tau-F of Microtubule-associated protein tau	primary:MAPT	Homo sapiens	N	N	full	[241 to 254]	K	N		T	[y1+1, y2+1, y3+1, y4+1, y6+1];[b2+1, b4+1, b5+1, b6+1, b8+1, b10+1, b12+1]	[y1+1:147.11295, y2+1:260.19732, y3+1:375.22444, y4+1:472.27687, y6+1:716.36543];[b2+1:244.14098, b4+1:485.28339, b5+1:586.32611, b6+1:657.36721, b8+1:853.48888, b10+1:1097.57801, b12+1:1309.66034]	[y1+1:0.00014, y2+1:0.00045, y3+1:0.00063, y4+1:0.00029, y6+1:0.00069];[b2+1:0.00056, b4+1:0.00033, b5+1:-0.00462, b6+1:-0.00064, b8+1:-0.00014, b10+1:0.00082, b12+1:0.00344]	[y1+1:0.98, y2+1:1.74, y3+1:1.68, y4+1:0.62, y6+1:0.97];[b2+1:2.31, b4+1:0.68, b5+1:-7.89, b6+1:-0.98, b8+1:-0.17, b10+1:0.75, b12+1:2.63]	[y1+1:27857, y2+1:85504, y3+1:4692, y4+1:77011, y6+1:30934];[b2+1:5975, b4+1:3805, b5+1:4388, b6+1:27228, b8+1:136590, b10+1:23484, b12+1:19067]	12	-1	687	0	0	646	0	0
230227-MA-4-calib	11765	40.6924	75	881815	11763	2	784.927	1567.84	12.284	7.284	0	SRLQTAPVPMPDLK	SRLQTAPVPM[Common Variable:Oxidation on M]PDLK	SRLQTAPVPMPDLK	1	104	Oxidation on M	O	O	1	1	1567.84	0.0002	0.13	P10636-8	Isoform Tau-F of Microtubule-associated protein tau	primary:MAPT	Homo sapiens	N	N	full	[241 to 254]	K	N		T	[y1+1, y2+1, y4+1, y6+1, y8+1];[b3+1, b4+1, b6+1, b7+1, b8+1, b10+1, b12+1]	[y1+1:147.11283, y2+1:260.19743, y4+1:472.27689, y6+1:716.36490, y8+1:912.48514];[b3+1:357.22471, b4+1:485.28323, b6+1:657.36517, b7+1:754.42087, b8+1:853.48913, b10+1:1097.57936, b12+1:1309.66024]	[y1+1:0.00002, y2+1:0.00056, y4+1:0.00031, y6+1:0.00016, y8+1:-0.00078];[b3+1:0.00023, b4+1:0.00018, b6+1:-0.00268, b7+1:0.00025, b8+1:0.00010, b10+1:0.00217, b12+1:0.00335]	[y1+1:0.15, y2+1:2.18, y4+1:0.66, y6+1:0.22, y8+1:-0.85];[b3+1:0.66, b4+1:0.37, b6+1:-4.08, b7+1:0.33, b8+1:0.12, b10+1:1.98, b12+1:2.56]	[y1+1:16643, y2+1:45600, y4+1:39018, y6+1:18736, y8+1:2861];[b3+1:2751, b4+1:3161, b6+1:14422, b7+1:3315, b8+1:78914, b10+1:15382, b12+1:9543]	12	-1	690	0	0	649	0	0
230227-MA-4-calib	13665	43.8802	105	1.10481e+06	13651	3	556.312	1665.91	12.281	7.194	0	LQTAPVPMPDLKNVK	LQTAPVPM[Common Variable:Oxidation on M]PDLKNVK	LQTAPVPMPDLKNVK	1	35	Oxidation on M	O	O	1	1	1665.91	0.00233	1.4	P10636-8	Isoform Tau-F of Microtubule-associated protein tau	primary:MAPT	Homo sapiens	N	N	full	[243 to 257]	R	S		T	[y1+1, y2+1, y3+1, y4+1, y5+1, y7+1, y9+2, y11+2, y13+2];[b2+1, b3+1, b4+1]	[y1+1:147.11280, y2+1:246.18129, y3+1:360.22293, y4+1:488.31728, y5+1:601.40317, y7+1:813.48255, y9+2:529.28931, y11+2:627.34954, y13+2:713.39058];[b2+1:242.15026, b3+1:343.19748, b4+1:414.23447]	[y1+1:-0.00000, y2+1:0.00007, y3+1:-0.00121, y4+1:-0.00183, y5+1:-0.00000, y7+1:-0.00033, y9+2:0.00030, y11+2:-0.00042, y13+2:-0.00313];[b2+1:0.00034, b3+1:-0.00012, b4+1:-0.00024]	[y1+1:-0.01, y2+1:0.28, y3+1:-3.38, y4+1:-3.75, y5+1:-0.00, y7+1:-0.40, y9+2:0.28, y11+2:-0.33, y13+2:-2.19];[b2+1:1.43, b3+1:-0.34, b4+1:-0.59]	[y1+1:10066, y2+1:4290, y3+1:5779, y4+1:3068, y5+1:11201, y7+1:54371, y9+2:123301, y11+2:22816, y13+2:4522];[b2+1:52366, b3+1:14560, b4+1:4445]	12	-1	693	0	0	652	0	0
230227-MA-4-calib	14735	45.4874	68	422105	14730	3	690.634	2068.88	12.281	7.281	0	QEFEVMEDHAGTYGLGDR	QEFEVM[Common Variable:Oxidation on M]EDHAGTYGLGDR	QEFEVMEDHAGTYGLGDR	1	19	Oxidation on M	O	O	1	0	2068.88	-0.00069	-0.33	P10636-8	Isoform Tau-F of Microtubule-associated protein tau	primary:MAPT	Homo sapiens	N	N	full	[6 to 23]	R	K		T	[b1+1, b2+1];[y1+1, y3+1, y5+1, y6+1, y7+1, y8+1, y9+1, y10+1, y11+1, y12+1]	[b1+1:129.06600, b2+1:258.10905];[y1+1:175.11901, y3+1:347.16718, y5+1:517.27328, y6+1:680.33575, y7+1:781.38600, y8+1:838.40318, y9+1:909.44140, y10+1:1046.50079, y11+1:1161.51938, y12+1:1290.57375]	[b1+1:0.00015, b2+1:0.00060];[y1+1:0.00006, y3+1:-0.00018, y5+1:0.00039, y6+1:-0.00046, y7+1:0.00210, y8+1:-0.00218, y9+1:-0.00107, y10+1:-0.00059, y11+1:-0.00895, y12+1:0.00283]	[b1+1:1.14, b2+1:2.34];[y1+1:0.33, y3+1:-0.51, y5+1:0.75, y6+1:-0.68, y7+1:2.69, y8+1:-2.60, y9+1:-1.17, y10+1:-0.57, y11+1:-7.71, y12+1:2.20]	[b1+1:2653, b2+1:7544];[y1+1:13654, y3+1:4760, y5+1:12836, y6+1:8822, y7+1:4113, y8+1:24269, y9+1:25909, y10+1:5842, y11+1:5204, y12+1:3123]	12	-1	694	0	0	653	0	0
230227-MA-4-calib	11281	39.9518	120	2.35759e+07	11279	4	478.269	1909.05	12.275	7.251	0	SRLQTAPVPMPDLKNVK	SRLQTAPVPM[Common Variable:Oxidation on M]PDLKNVK	SRLQTAPVPMPDLKNVK	1	80	Oxidation on M	O	O	1	2	1909.05	0.00039	0.2	P10636-8	Isoform Tau-F of Microtubule-associated protein tau	primary:MAPT	Homo sapiens	N	N	full	[241 to 257]	K	S		T	[y1+1, y2+1, y3+1, y4+1, y5+1, y7+1, y9+2];[b2+1, b3+1, b4+1, b5+1, b6+1]	[y1+1:147.11306, y2+1:246.18167, y3+1:360.22477, y4+1:488.32034, y5+1:601.40417, y7+1:813.48338, y9+2:529.28935];[b2+1:244.14084, b3+1:357.22477, b4+1:485.28351, b5+1:586.33098, b6+1:657.36816]	[y1+1:0.00026, y2+1:0.00045, y3+1:0.00063, y4+1:0.00123, y5+1:0.00099, y7+1:0.00050, y9+2:0.00039];[b2+1:0.00042, b3+1:0.00029, b4+1:0.00045, b5+1:0.00024, b6+1:0.00031]	[y1+1:1.76, y2+1:1.85, y3+1:1.75, y4+1:2.53, y5+1:1.66, y7+1:0.62, y9+2:0.37];[b2+1:1.73, b3+1:0.82, b4+1:0.93, b5+1:0.41, b6+1:0.47]	[y1+1:151816, y2+1:75021, y3+1:146241, y4+1:95854, y5+1:275078, y7+1:1733366, y9+2:1955835];[b2+1:171625, b3+1:199110, b4+1:538575, b5+1:822998, b6+1:313161]	12	-1	696	0	0	655	0	0
230227-MA-4-calib	12044	41.2005	79	2.57656e+06	12043	2	784.928	1567.84	12.272	7.272	0	SRLQTAPVPMPDLK	SRLQTAPVPM[Common Variable:Oxidation on M]PDLK	SRLQTAPVPMPDLK	1	104	Oxidation on M	O	O	1	1	1567.84	0.00195	1.25	P10636-8	Isoform Tau-F of Microtubule-associated protein tau	primary:MAPT	Homo sapiens	N	N	full	[241 to 254]	K	N		T	[y1+1, y2+1, y3+1, y4+1, y6+1];[b2+1, b5+1, b6+1, b7+1, b8+1, b10+1, b12+1]	[y1+1:147.11267, y2+1:260.19699, y3+1:375.22529, y4+1:472.27683, y6+1:716.36364];[b2+1:244.14021, b5+1:586.32849, b6+1:657.36776, b7+1:754.42020, b8+1:853.48922, b10+1:1097.57976, b12+1:1309.65653]	[y1+1:-0.00013, y2+1:0.00012, y3+1:0.00148, y4+1:0.00025, y6+1:-0.00110];[b2+1:-0.00020, b5+1:-0.00225, b6+1:-0.00009, b7+1:-0.00042, b8+1:0.00019, b10+1:0.00257, b12+1:-0.00036]	[y1+1:-0.91, y2+1:0.47, y3+1:3.96, y4+1:0.54, y6+1:-1.53];[b2+1:-0.84, b5+1:-3.84, b6+1:-0.14, b7+1:-0.55, b8+1:0.22, b10+1:2.34, b12+1:-0.28]	[y1+1:48646, y2+1:126182, y3+1:7516, y4+1:127338, y6+1:46266];[b2+1:13215, b5+1:7224, b6+1:38093, b7+1:7178, b8+1:215780, b10+1:37196, b12+1:25703]	12	-1	698	0	0	657	0	0
230227-MA-4-calib	13420	43.539	71	465651	13419	4	663.56	2650.21	12.27	7.27	0	AEPRQEFEVMEDHAGTYGLGDRK	AEPRQEFEVM[Common Variable:Oxidation on M]EDHAGTYGLGDRK	AEPRQEFEVMEDHAGTYGLGDRK	1	52	Oxidation on M	O	O	1	2	2650.21	0.00147	0.55	P10636-8	Isoform Tau-F of Microtubule-associated protein tau	primary:MAPT	Homo sapiens	N	N	full:M cleaved	[2 to 24]	M	D		T	[b2+1, b6+1, b7+1, b8+1];[y2+1, y4+1, y5+1, y6+1, y7+1, y9+1, y10+1, y11+1]	[b2+1:201.08698, b6+1:711.33706, b7+1:858.41689, b8+1:987.45190];[y2+1:303.21458, y4+1:475.26282, y5+1:588.34661, y6+1:645.36737, y7+1:808.43172, y9+1:966.49966, y10+1:1037.54279, y11+1:1174.59361]	[b2+1:-0.00000, b6+1:-0.00497, b7+1:0.00645, b8+1:-0.00113];[y2+1:0.00066, y4+1:0.00050, y5+1:0.00023, y6+1:-0.00047, y7+1:0.00055, y9+1:-0.00066, y10+1:0.00535, y11+1:-0.00273]	[b2+1:-0.02, b6+1:-6.99, b7+1:7.52, b8+1:-1.15];[y2+1:2.19, y4+1:1.06, y5+1:0.39, y6+1:-0.74, y7+1:0.68, y9+1:-0.68, y10+1:5.16, y11+1:-2.33]	[b2+1:14149, b6+1:7855, b7+1:3193, b8+1:11437];[y2+1:8160, y4+1:21550, y5+1:6515, y6+1:16557, y7+1:5895, y9+1:14710, y10+1:12504, y11+1:3104]	12	-1	700	0	0	659	0	0
230227-MA-4-calib	10681	38.91	94	847849	10679	3	523.621	1567.84	12.268	7.268	0	SRLQTAPVPMPDLK	SRLQTAPVPM[Common Variable:Oxidation on M]PDLK	SRLQTAPVPMPDLK	1	104	Oxidation on M	O	O	1	1	1567.84	0.00118	0.76	P10636-8	Isoform Tau-F of Microtubule-associated protein tau	primary:MAPT	Homo sapiens	N	N	full	[241 to 254]	K	N		T	[y1+1, y2+1, y3+1, y4+1, y5+1, y6+1, y8+1];[b3+1, b4+1, b5+1, b6+1, b8+1]	[y1+1:147.11309, y2+1:260.19689, y3+1:375.22323, y4+1:472.27612, y5+1:619.31515, y6+1:716.36416, y8+1:912.48396];[b3+1:357.22421, b4+1:485.28350, b5+1:586.33012, b6+1:657.36683, b8+1:853.48624]	[y1+1:0.00029, y2+1:0.00002, y3+1:-0.00058, y4+1:-0.00046, y5+1:0.00317, y6+1:-0.00058, y8+1:-0.00196];[b3+1:-0.00027, b4+1:0.00044, b5+1:-0.00061, b6+1:-0.00102, b8+1:-0.00278]	[y1+1:1.97, y2+1:0.10, y3+1:-1.55, y4+1:-0.98, y5+1:5.13, y6+1:-0.81, y8+1:-2.15];[b3+1:-0.76, b4+1:0.91, b5+1:-1.05, b6+1:-1.55, b8+1:-3.27]	[y1+1:6042, y2+1:25162, y3+1:2682, y4+1:42419, y5+1:3018, y6+1:49292, y8+1:8643];[b3+1:2648, b4+1:8498, b5+1:27641, b6+1:44796, b8+1:6706]	12	-1	701	0	0	660	0	0
230227-MA-4-calib	14155	44.5723	82	435517	14154	4	663.559	2650.21	12.263	7.263	0	AEPRQEFEVMEDHAGTYGLGDRK	AEPRQEFEVM[Common Variable:Oxidation on M]EDHAGTYGLGDRK	AEPRQEFEVMEDHAGTYGLGDRK	1	52	Oxidation on M	O	O	1	2	2650.21	4e-05	0.02	P10636-8	Isoform Tau-F of Microtubule-associated protein tau	primary:MAPT	Homo sapiens	N	N	full:M cleaved	[2 to 24]	M	D		T	[b2+1, b6+1, b8+1];[y2+1, y4+1, y5+1, y6+1, y7+1, y9+1, y10+1, y13+2, y21+3]	[b2+1:201.08688, b6+1:711.33598, b8+1:987.45072];[y2+1:303.21449, y4+1:475.26255, y5+1:588.34662, y6+1:645.36848, y7+1:808.42914, y9+1:966.49806, y10+1:1037.53676, y13+2:709.83417, y21+3:817.71731]	[b2+1:-0.00010, b6+1:-0.00604, b8+1:-0.00232];[y2+1:0.00057, y4+1:0.00023, y5+1:0.00024, y6+1:0.00063, y7+1:-0.00203, y9+1:-0.00226, y10+1:-0.00068, y13+2:-0.00481, y21+3:0.00162]	[b2+1:-0.49, b6+1:-8.51, b8+1:-2.35];[y2+1:1.89, y4+1:0.48, y5+1:0.41, y6+1:0.98, y7+1:-2.52, y9+1:-2.34, y10+1:-0.65, y13+2:-3.39, y21+3:0.66]	[b2+1:16963, b6+1:5319, b8+1:10385];[y2+1:8728, y4+1:21009, y5+1:6591, y6+1:11384, y7+1:4022, y9+1:8916, y10+1:8298, y13+2:3673, y21+3:9228]	12	-1	702	0	0	661	0	0
230227-MA-4-calib	11596	40.4094	86	7.83233e+06	11594	3	637.356	1909.05	12.257	7.224	0	SRLQTAPVPMPDLKNVK	SRLQTAPVPM[Common Variable:Oxidation on M]PDLKNVK	SRLQTAPVPMPDLKNVK	1	80	Oxidation on M	O	O	1	2	1909.05	-2e-05	-0.01	P10636-8	Isoform Tau-F of Microtubule-associated protein tau	primary:MAPT	Homo sapiens	N	N	full	[241 to 257]	K	S		T	[y1+1, y2+1, y3+1, y4+1, y5+1, y6+1, y7+1, y9+1];[b5+1, b6+2, b7+2, b8+1]	[y1+1:147.11292, y2+1:246.18077, y3+1:360.22436, y4+1:488.31787, y5+1:601.40309, y6+1:716.43114, y7+1:813.48200, y9+1:1057.56968];[b5+1:586.33064, b6+2:329.18757, b7+2:377.71396, b8+1:853.48893]	[y1+1:0.00011, y2+1:-0.00044, y3+1:0.00022, y4+1:-0.00124, y5+1:-0.00008, y6+1:0.00102, y7+1:-0.00088, y9+1:-0.00136];[b5+1:-0.00010, b6+2:0.00002, b7+2:0.00002, b8+1:-0.00010]	[y1+1:0.78, y2+1:-1.81, y3+1:0.60, y4+1:-2.54, y5+1:-0.13, y6+1:1.43, y7+1:-1.08, y9+1:-1.29];[b5+1:-0.17, b6+2:0.03, b7+2:0.03, b8+1:-0.12]	[y1+1:39897, y2+1:43284, y3+1:55469, y4+1:38828, y5+1:137629, y6+1:35899, y7+1:589741, y9+1:180977];[b5+1:77477, b6+2:129123, b7+2:106889, b8+1:581457]	12	-1	705	0	0	664	0	0
230227-MA-4-calib	10315	38.3019	100	2.39288e+06	10314	4	478.269	1909.05	12.253	7.222	0	SRLQTAPVPMPDLKNVK	SRLQTAPVPM[Common Variable:Oxidation on M]PDLKNVK	SRLQTAPVPMPDLKNVK	1	80	Oxidation on M	O	O	1	2	1909.05	0.00016	0.08	P10636-8	Isoform Tau-F of Microtubule-associated protein tau	primary:MAPT	Homo sapiens	N	N	full	[241 to 257]	K	S		T	[y1+1, y3+1, y4+1, y5+1, y6+1, y7+1, y9+2];[b2+1, b3+1, b4+1, b5+1, b6+1]	[y1+1:147.11294, y3+1:360.22442, y4+1:488.31999, y5+1:601.40507, y6+1:716.43065, y7+1:813.48230, y9+2:529.28898];[b2+1:244.14033, b3+1:357.22402, b4+1:485.28293, b5+1:586.33145, b6+1:657.37007]	[y1+1:0.00013, y3+1:0.00028, y4+1:0.00088, y5+1:0.00190, y6+1:0.00053, y7+1:-0.00058, y9+2:-0.00036];[b2+1:-0.00009, b3+1:-0.00046, b4+1:-0.00013, b5+1:0.00071, b6+1:0.00222]	[y1+1:0.90, y3+1:0.77, y4+1:1.81, y5+1:3.17, y6+1:0.74, y7+1:-0.72, y9+2:-0.34];[b2+1:-0.36, b3+1:-1.29, b4+1:-0.26, b5+1:1.22, b6+1:3.38]	[y1+1:19139, y3+1:13864, y4+1:14718, y5+1:26053, y6+1:6420, y7+1:150850, y9+2:149641];[b2+1:29214, b3+1:15780, b4+1:47927, b5+1:101753, b6+1:29621]	12	-1	710	0	0	669	0	0
230227-MA-4-calib	12711	42.5413	69	338065	12710	4	663.56	2650.21	12.241	7.241	0	AEPRQEFEVMEDHAGTYGLGDRK	AEPRQEFEVM[Common Variable:Oxidation on M]EDHAGTYGLGDRK	AEPRQEFEVMEDHAGTYGLGDRK	1	52	Oxidation on M	O	O	1	2	2650.21	0.00359	1.35	P10636-8	Isoform Tau-F of Microtubule-associated protein tau	primary:MAPT	Homo sapiens	N	N	full:M cleaved	[2 to 24]	M	D		T	[b2+1, b6+1, b7+1, b8+1];[y2+1, y4+1, y5+1, y6+1, y7+1, y9+1, y10+1, y21+3]	[b2+1:201.08725, b6+1:711.33851, b7+1:858.40744, b8+1:987.45487];[y2+1:303.21438, y4+1:475.26256, y5+1:588.34970, y6+1:645.36821, y7+1:808.43124, y9+1:966.49572, y10+1:1037.53709, y21+3:817.71641]	[b2+1:0.00027, b6+1:-0.00351, b7+1:-0.00300, b8+1:0.00183];[y2+1:0.00047, y4+1:0.00024, y5+1:0.00331, y6+1:0.00036, y7+1:0.00006, y9+1:-0.00460, y10+1:-0.00035, y21+3:-0.00107]	[b2+1:1.36, b6+1:-4.95, b7+1:-3.50, b8+1:1.85];[y2+1:1.54, y4+1:0.51, y5+1:5.64, y6+1:0.56, y7+1:0.08, y9+1:-4.76, y10+1:-0.33, y21+3:-0.43]	[b2+1:8447, b6+1:5922, b7+1:4018, b8+1:5106];[y2+1:9647, y4+1:13069, y5+1:3608, y6+1:7840, y7+1:3436, y9+1:4097, y10+1:5495, y21+3:10900]	12	-1	713	0	0	672	0	0
230227-MA-4-calib	12638	42.382	109	1.00545e+06	12637	4	550.251	2196.98	12.236	7.236	0	QEFEVMEDHAGTYGLGDRK	QEFEVM[Common Variable:Oxidation on M]EDHAGTYGLGDRK	QEFEVMEDHAGTYGLGDRK	1	77	Oxidation on M	O	O	1	1	2196.97	0.00113	0.52	P10636-8	Isoform Tau-F of Microtubule-associated protein tau	primary:MAPT	Homo sapiens	N	N	full	[6 to 24]	R	D		T	[b1+1, b2+1];[y2+1, y3+1, y4+1, y5+1, y6+1, y7+1, y9+1, y10+1, y11+2, y14+2]	[b1+1:129.06585, b2+1:258.10833];[y2+1:303.21438, y3+1:418.24005, y4+1:475.26243, y5+1:588.34766, y6+1:645.36893, y7+1:808.43246, y9+1:966.50118, y10+1:1037.53538, y11+2:587.80198, y14+2:783.35312]	[b1+1:-0.00000, b2+1:-0.00012];[y2+1:0.00047, y3+1:-0.00080, y4+1:0.00011, y5+1:0.00128, y6+1:0.00108, y7+1:0.00128, y9+1:0.00086, y10+1:-0.00205, y11+2:0.00033, y14+2:-0.00232]	[b1+1:-0.00, b2+1:-0.45];[y2+1:1.54, y3+1:-1.93, y4+1:0.23, y5+1:2.17, y6+1:1.67, y7+1:1.59, y9+1:0.89, y10+1:-1.98, y11+2:0.28, y14+2:-1.48]	[b1+1:3045, b2+1:6484];[y2+1:21926, y3+1:7635, y4+1:89658, y5+1:20352, y6+1:44104, y7+1:7228, y9+1:12943, y10+1:7630, y11+2:4985, y14+2:11638]	12	-1	718	0	0	677	0	0
230227-MA-4-calib	13726	43.9644	63	483568	13725	4	474.27	1893.05	12.233	7.233	0	SRLQTAPVPMPDLKNVK	SRLQTAPVPMPDLKNVK	SRLQTAPVPMPDLKNVK	1	33				0	2	1893.05	0.00185	0.98	P10636-8	Isoform Tau-F of Microtubule-associated protein tau	primary:MAPT	Homo sapiens	N	N	full	[241 to 257]	K	S		T	[y1+1, y3+1, y4+1, y5+1, y6+1, y7+1, y9+2];[b2+1, b3+1, b4+1, b5+1, b6+1]	[y1+1:147.11267, y3+1:360.22374, y4+1:488.31981, y5+1:601.40350, y6+1:716.43093, y7+1:813.48228, y9+2:521.29215];[b2+1:244.14039, b3+1:357.22480, b4+1:485.28394, b5+1:586.33024, b6+1:657.36848]	[y1+1:-0.00014, y3+1:-0.00041, y4+1:0.00070, y5+1:0.00033, y6+1:0.00081, y7+1:-0.00060, y9+2:0.00090];[b2+1:-0.00003, b3+1:0.00032, b4+1:0.00088, b5+1:-0.00049, b6+1:0.00063]	[y1+1:-0.94, y3+1:-1.14, y4+1:1.44, y5+1:0.55, y6+1:1.13, y7+1:-0.74, y9+2:0.86];[b2+1:-0.11, b3+1:0.90, b4+1:1.82, b5+1:-0.84, b6+1:0.95]	[y1+1:2819, y3+1:4220, y4+1:4369, y5+1:6197, y6+1:2235, y7+1:36765, y9+2:13731];[b2+1:5532, b3+1:3349, b4+1:6870, b5+1:15894, b6+1:10678]	12	-1	720	0	0	679	0	0
230227-MA-4-calib	10561	38.7541	126	1.13164e+06	10553	3	637.355	1909.04	12.23	7.196	0	SRLQTAPVPMPDLKNVK	SRLQTAPVPM[Common Variable:Oxidation on M]PDLKNVK	SRLQTAPVPMPDLKNVK	1	80	Oxidation on M	O	O	1	2	1909.05	-0.00172	-0.9	P10636-8	Isoform Tau-F of Microtubule-associated protein tau	primary:MAPT	Homo sapiens	N	N	full	[241 to 257]	K	S		T	[y1+1, y3+1, y4+1, y5+1, y7+1, y8+1, y9+2];[b4+1, b5+1, b6+1, b7+1, b8+1]	[y1+1:147.11267, y3+1:360.22422, y4+1:488.31935, y5+1:601.40426, y7+1:813.48325, y8+1:960.51282, y9+2:529.28890];[b4+1:485.28337, b5+1:586.32812, b6+1:657.36780, b7+1:754.42306, b8+1:853.49057]	[y1+1:-0.00013, y3+1:0.00008, y4+1:0.00024, y5+1:0.00109, y7+1:0.00037, y8+1:-0.00546, y9+2:-0.00052];[b4+1:0.00031, b5+1:-0.00261, b6+1:-0.00005, b7+1:0.00244, b8+1:0.00155]	[y1+1:-0.91, y3+1:0.21, y4+1:0.50, y5+1:1.81, y7+1:0.46, y8+1:-5.69, y9+2:-0.50];[b4+1:0.64, b5+1:-4.47, b6+1:-0.08, b7+1:3.24, b8+1:1.81]	[y1+1:6114, y3+1:9374, y4+1:6078, y5+1:17843, y7+1:59938, y8+1:3954, y9+2:22263];[b4+1:7254, b5+1:11316, b6+1:61614, b7+1:3019, b8+1:51914]	12	-1	721	0	0	680	0	0
230227-MA-4-calib	12937	42.8789	92	1.39687e+07	12923	4	474.27	1893.05	12.226	7.226	0	SRLQTAPVPMPDLKNVK	SRLQTAPVPMPDLKNVK	SRLQTAPVPMPDLKNVK	1	33				0	2	1893.05	-0.0008	-0.42	P10636-8	Isoform Tau-F of Microtubule-associated protein tau	primary:MAPT	Homo sapiens	N	N	full	[241 to 257]	K	S		T	[y1+1, y3+1, y4+1, y5+1, y6+1, y7+1, y9+2];[b2+1, b3+1, b4+1, b5+1, b6+1]	[y1+1:147.11277, y3+1:360.22372, y4+1:488.31852, y5+1:601.40391, y6+1:716.42631, y7+1:813.48247, y9+2:521.29269];[b2+1:244.14065, b3+1:357.22423, b4+1:485.28162, b5+1:586.33057, b6+1:657.36740]	[y1+1:-0.00003, y3+1:-0.00043, y4+1:-0.00059, y5+1:0.00074, y6+1:-0.00380, y7+1:-0.00041, y9+2:0.00198];[b2+1:0.00023, b3+1:-0.00025, b4+1:-0.00144, b5+1:-0.00016, b6+1:-0.00045]	[y1+1:-0.24, y3+1:-1.19, y4+1:-1.20, y5+1:1.23, y6+1:-5.31, y7+1:-0.50, y9+2:1.90];[b2+1:0.95, b3+1:-0.69, b4+1:-2.98, b5+1:-0.28, b6+1:-0.69]	[y1+1:117798, y3+1:190248, y4+1:118277, y5+1:261424, y6+1:53402, y7+1:958166, y9+2:52181];[b2+1:268009, b3+1:141022, b4+1:286344, b5+1:436644, b6+1:275044]	12	-1	724	0	0	683	0	0
230227-MA-4-calib	11205	39.8464	130	2.5438e+06	11204	4	550.251	2196.98	12.22	7.22	0	QEFEVMEDHAGTYGLGDRK	QEFEVM[Common Variable:Oxidation on M]EDHAGTYGLGDRK	QEFEVMEDHAGTYGLGDRK	1	77	Oxidation on M	O	O	1	1	2196.97	0.0019	0.86	P10636-8	Isoform Tau-F of Microtubule-associated protein tau	primary:MAPT	Homo sapiens	N	N	full	[6 to 24]	R	D		T	[b2+1];[y2+1, y3+1, y4+1, y5+1, y6+1, y7+1, y9+1, y10+1, y11+2, y14+2, y15+3]	[b2+1:258.10920];[y2+1:303.21422, y3+1:418.24241, y4+1:475.26272, y5+1:588.34735, y6+1:645.36711, y7+1:808.43093, y9+1:966.49908, y10+1:1037.53274, y11+2:587.80186, y14+2:783.35063, y15+3:555.59678]	[b2+1:0.00075];[y2+1:0.00030, y3+1:0.00155, y4+1:0.00040, y5+1:0.00096, y6+1:-0.00074, y7+1:-0.00025, y9+1:-0.00124, y10+1:-0.00470, y11+2:0.00009, y14+2:-0.00730, y15+3:0.00609]	[b2+1:2.91];[y2+1:0.99, y3+1:3.72, y4+1:0.84, y5+1:1.64, y6+1:-1.15, y7+1:-0.31, y9+1:-1.28, y10+1:-4.53, y11+2:0.08, y14+2:-4.67, y15+3:3.66]	[b2+1:16242];[y2+1:51397, y3+1:16094, y4+1:194473, y5+1:39713, y6+1:108236, y7+1:22342, y9+1:18984, y10+1:18010, y11+2:24733, y14+2:35337, y15+3:12995]	12	-1	727	0	0	685	0	0
230227-MA-4-calib	11026	39.5028	110	1.46371e+06	11025	4	550.252	2196.98	12.21	7.21	0	QEFEVMEDHAGTYGLGDRK	QEFEVM[Common Variable:Oxidation on M]EDHAGTYGLGDRK	QEFEVMEDHAGTYGLGDRK	1	77	Oxidation on M	O	O	1	1	2196.97	0.00297	1.35	P10636-8	Isoform Tau-F of Microtubule-associated protein tau	primary:MAPT	Homo sapiens	N	N	full	[6 to 24]	R	D		T	[b1+1, b2+1];[y1+1, y2+1, y3+1, y4+1, y5+1, y6+1, y7+1, y9+1, y10+1, y14+2]	[b1+1:129.06620, b2+1:258.10908];[y1+1:147.11293, y2+1:303.21433, y3+1:418.23964, y4+1:475.26245, y5+1:588.34654, y6+1:645.36783, y7+1:808.43122, y9+1:966.50138, y10+1:1037.54044, y14+2:783.35525]	[b1+1:0.00034, b2+1:0.00063];[y1+1:0.00012, y2+1:0.00041, y3+1:-0.00122, y4+1:0.00012, y5+1:0.00015, y6+1:-0.00002, y7+1:0.00004, y9+1:0.00105, y10+1:0.00301, y14+2:0.00194]	[b1+1:2.67, b2+1:2.45];[y1+1:0.83, y2+1:1.36, y3+1:-2.91, y4+1:0.26, y5+1:0.26, y6+1:-0.03, y7+1:0.05, y9+1:1.09, y10+1:2.90, y14+2:1.24]	[b1+1:9513, b2+1:12118];[y1+1:4895, y2+1:31098, y3+1:7654, y4+1:102653, y5+1:20812, y6+1:60073, y7+1:13678, y9+1:18920, y10+1:15323, y14+2:10885]	12	-1	731	0	0	687	0	0
230227-MA-4-calib	12389	41.8775	116	2.81712e+06	12388	4	550.251	2196.98	12.203	7.203	0	QEFEVMEDHAGTYGLGDRK	QEFEVM[Common Variable:Oxidation on M]EDHAGTYGLGDRK	QEFEVMEDHAGTYGLGDRK	1	77	Oxidation on M	O	O	1	1	2196.97	0.00128	0.58	P10636-8	Isoform Tau-F of Microtubule-associated protein tau	primary:MAPT	Homo sapiens	N	N	full	[6 to 24]	R	D		T	[b1+1, b2+1, b4+1];[y2+1, y3+1, y4+1, y5+1, y6+1, y7+1, y9+1, y10+1, y13+2]	[b1+1:129.06600, b2+1:258.10844, b4+1:534.22050];[y2+1:303.21393, y3+1:418.24178, y4+1:475.26217, y5+1:588.34764, y6+1:645.36772, y7+1:808.43159, y9+1:966.49685, y10+1:1037.53740, y13+2:709.83561]	[b1+1:0.00015, b2+1:-0.00001, b4+1:0.00105];[y2+1:0.00002, y3+1:0.00093, y4+1:-0.00015, y5+1:0.00126, y6+1:-0.00013, y7+1:0.00042, y9+1:-0.00347, y10+1:-0.00003, y13+2:-0.00194]	[b1+1:1.14, b2+1:-0.03, b4+1:1.97];[y2+1:0.06, y3+1:2.22, y4+1:-0.32, y5+1:2.14, y6+1:-0.20, y7+1:0.51, y9+1:-3.59, y10+1:-0.03, y13+2:-1.37]	[b1+1:14034, b2+1:14960, b4+1:12084];[y2+1:58573, y3+1:17667, y4+1:216962, y5+1:44931, y6+1:114394, y7+1:22446, y9+1:28342, y10+1:14363, y13+2:14113]	12	-1	734	0	0	690	0	0
230227-MA-4-calib	12566	42.2222	109	1.42878e+06	12565	4	478.269	1909.05	12.199	6.164	0	SRLQTAPVPMPDLKNVK	SRLQTAPVPM[Common Variable:Oxidation on M]PDLKNVK	SRLQTAPVPMPDLKNVK	1	80	Oxidation on M	O	O	1	2	1909.05	0.00043	0.23	P10636-8	Isoform Tau-F of Microtubule-associated protein tau	primary:MAPT	Homo sapiens	N	N	full	[241 to 257]	K	S		T	[y1+1, y2+1, y3+1, y4+1, y5+1, y7+1, y9+1];[b2+1, b3+1, b4+1, b5+1, b6+1]	[y1+1:147.11285, y2+1:246.18138, y3+1:360.22434, y4+1:488.31854, y5+1:601.40203, y7+1:813.48368, y9+1:1057.57061];[b2+1:244.14065, b3+1:357.22422, b4+1:485.28366, b5+1:586.33054, b6+1:657.36821]	[y1+1:0.00004, y2+1:0.00016, y3+1:0.00020, y4+1:-0.00057, y5+1:-0.00115, y7+1:0.00080, y9+1:-0.00043];[b2+1:0.00024, b3+1:-0.00026, b4+1:0.00060, b5+1:-0.00019, b6+1:0.00036]	[y1+1:0.29, y2+1:0.66, y3+1:0.56, y4+1:-1.17, y5+1:-1.91, y7+1:0.99, y9+1:-0.41];[b2+1:0.97, b3+1:-0.73, b4+1:1.24, b5+1:-0.33, b6+1:0.55]	[y1+1:12761, y2+1:5247, y3+1:11840, y4+1:4446, y5+1:14623, y7+1:89086, y9+1:12875];[b2+1:12680, b3+1:14042, b4+1:34923, b5+1:53278, b6+1:18687]	12	-1	737	0	0	693	0	0
230227-MA-4-calib	11067	39.5956	138	2.98415e+06	11065	4	550.252	2196.98	12.197	7.197	0	QEFEVMEDHAGTYGLGDRK	QEFEVM[Common Variable:Oxidation on M]EDHAGTYGLGDRK	QEFEVMEDHAGTYGLGDRK	1	77	Oxidation on M	O	O	1	1	2196.97	0.00268	1.22	P10636-8	Isoform Tau-F of Microtubule-associated protein tau	primary:MAPT	Homo sapiens	N	N	full	[6 to 24]	R	D		T	[b1+1, b2+1];[y2+1, y3+1, y4+1, y5+2, y6+1, y7+1, y9+1, y10+1, y11+2, y15+3]	[b1+1:129.06599, b2+1:258.10869];[y2+1:303.21467, y3+1:418.24143, y4+1:475.26193, y5+2:294.67720, y6+1:645.36781, y7+1:808.42827, y9+1:966.50103, y10+1:1037.53842, y11+2:587.80123, y15+3:555.59509]	[b1+1:0.00014, b2+1:0.00025];[y2+1:0.00075, y3+1:0.00058, y4+1:-0.00039, y5+2:0.00074, y6+1:-0.00004, y7+1:-0.00291, y9+1:0.00071, y10+1:0.00099, y11+2:-0.00117, y15+3:0.00104]	[b1+1:1.06, b2+1:0.96];[y2+1:2.48, y3+1:1.38, y4+1:-0.83, y5+2:1.25, y6+1:-0.07, y7+1:-3.60, y9+1:0.73, y10+1:0.95, y11+2:-0.99, y15+3:0.62]	[b1+1:13539, b2+1:22134];[y2+1:69250, y3+1:10222, y4+1:213721, y5+2:31775, y6+1:103191, y7+1:23931, y9+1:31816, y10+1:16366, y11+2:29614, y15+3:21903]	12	-1	740	0	0	696	0	0
230227-MA-4-calib	10175	38.0123	107	721768	10171	3	733.331	2196.97	12.19	7.19	0	QEFEVMEDHAGTYGLGDRK	QEFEVM[Common Variable:Oxidation on M]EDHAGTYGLGDRK	QEFEVMEDHAGTYGLGDRK	1	77	Oxidation on M	O	O	1	1	2196.97	-0.00254	-1.15	P10636-8	Isoform Tau-F of Microtubule-associated protein tau	primary:MAPT	Homo sapiens	N	N	full	[6 to 24]	R	D		T	[b1+1, b2+1, b3+1];[y2+1, y4+1, y5+1, y6+1, y7+1, y9+1, y10+1, y11+1, y15+2]	[b1+1:129.06612, b2+1:258.10813, b3+1:405.17643];[y2+1:303.21434, y4+1:475.26269, y5+1:588.34848, y6+1:645.36600, y7+1:808.43049, y9+1:966.49944, y10+1:1037.53544, y11+1:1174.58964, y15+2:832.88706]	[b1+1:0.00026, b2+1:-0.00032, b3+1:-0.00043];[y2+1:0.00043, y4+1:0.00036, y5+1:0.00209, y6+1:-0.00185, y7+1:-0.00069, y9+1:-0.00088, y10+1:-0.00200, y11+1:-0.00671, y15+2:-0.00285]	[b1+1:2.06, b2+1:-1.25, b3+1:-1.07];[y2+1:1.42, y4+1:0.77, y5+1:3.56, y6+1:-2.87, y7+1:-0.85, y9+1:-0.91, y10+1:-1.93, y11+1:-5.72, y15+2:-1.71]	[b1+1:4204, b2+1:10418, b3+1:2841];[y2+1:13680, y4+1:13657, y5+1:5752, y6+1:12890, y7+1:10403, y9+1:26916, y10+1:18634, y11+1:8515, y15+2:9054]	12	-1	743	0	0	699	0	0
230227-MA-4-calib	12317	41.7157	105	1.83358e+06	12316	4	478.269	1909.05	12.188	7.188	0	SRLQTAPVPMPDLKNVK	SRLQTAPVPM[Common Variable:Oxidation on M]PDLKNVK	SRLQTAPVPMPDLKNVK	1	80	Oxidation on M	O	O	1	2	1909.05	0.00073	0.38	P10636-8	Isoform Tau-F of Microtubule-associated protein tau	primary:MAPT	Homo sapiens	N	N	full	[241 to 257]	K	S		T	[y1+1, y2+1, y3+1, y4+1, y5+1, y7+1, y9+1];[b2+1, b3+1, b4+1, b5+1, b6+1]	[y1+1:147.11262, y2+1:246.18111, y3+1:360.22401, y4+1:488.31965, y5+1:601.40421, y7+1:813.48185, y9+1:1057.56963];[b2+1:244.14069, b3+1:357.22455, b4+1:485.28345, b5+1:586.33011, b6+1:657.36857]	[y1+1:-0.00019, y2+1:-0.00011, y3+1:-0.00014, y4+1:0.00054, y5+1:0.00104, y7+1:-0.00103, y9+1:-0.00141];[b2+1:0.00027, b3+1:0.00008, b4+1:0.00039, b5+1:-0.00063, b6+1:0.00072]	[y1+1:-1.29, y2+1:-0.43, y3+1:-0.38, y4+1:1.10, y5+1:1.74, y7+1:-1.26, y9+1:-1.34];[b2+1:1.12, b3+1:0.21, b4+1:0.81, b5+1:-1.07, b6+1:1.10]	[y1+1:11326, y2+1:4668, y3+1:8632, y4+1:5806, y5+1:21032, y7+1:104994, y9+1:23178];[b2+1:15474, b3+1:21238, b4+1:37712, b5+1:59474, b6+1:30555]	12	-1	745	0	0	701	0	0
230227-MA-4-calib	8984	35.151	99	1.86744e+06	8983	4	427.485	1705.91	12.185	7.185	0	IGSLDNITHVPGGGNKK	IGSLDNITHVPGGGNKK	IGSLDNITHVPGGGNKK	1	17				0	1	1705.91	0.00154	0.9	P10636-8	Isoform Tau-F of Microtubule-associated protein tau	primary:MAPT	Homo sapiens	N	N	full	[354 to 370]	K	I		T	[y1+1, y2+1, y5+1, y6+1, y7+2, y8+1, y9+1, y10+1, y13+2, y14+2];[b2+1, b3+1]	[y1+1:147.11304, y2+1:275.20762, y5+1:503.29400, y6+1:560.31595, y7+2:329.18764, y8+1:756.43354, y9+1:893.49474, y10+1:994.54135, y13+2:668.85171, y14+2:725.39291];[b2+1:171.11270, b3+1:258.14492]	[y1+1:0.00023, y2+1:-0.00015, y5+1:0.00038, y6+1:0.00086, y7+2:0.00015, y8+1:-0.00272, y9+1:-0.00044, y10+1:-0.00150, y13+2:-0.00065, y14+2:-0.00230];[b2+1:-0.00011, b3+1:0.00009]	[y1+1:1.60, y2+1:-0.53, y5+1:0.76, y6+1:1.54, y7+2:0.23, y8+1:-3.60, y9+1:-0.49, y10+1:-1.51, y13+2:-0.49, y14+2:-1.59];[b2+1:-0.62, b3+1:0.33]	[y1+1:16040, y2+1:11735, y5+1:17699, y6+1:34600, y7+2:66739, y8+1:39405, y9+1:24237, y10+1:16900, y13+2:48135, y14+2:19038];[b2+1:33067, b3+1:18718]	12	-1	746	0	0	702	0	0
230227-MA-4-calib	14424	44.9565	183	2930398	14422	5	527.85	2634.21	12.185	7.185	0	AEPRQEFEVMEDHAGTYGLGDRK	AEPRQEFEVMEDHAGTYGLGDRK	AEPRQEFEVMEDHAGTYGLGDRK	1	31				0	2	2634.21	-0.00015	-0.06	P10636-8	Isoform Tau-F of Microtubule-associated protein tau	primary:MAPT	Homo sapiens	N	N	full:M cleaved	[2 to 24]	M	D		T	[b2+1];[y2+1, y3+1, y4+1, y5+1, y6+1, y7+1, y9+1, y10+1, y11+2, y12+3, y14+2]	[b2+1:201.08718];[y2+1:303.21362, y3+1:418.24169, y4+1:475.26264, y5+1:588.34660, y6+1:645.36677, y7+1:808.42835, y9+1:966.49878, y10+1:1037.53714, y11+2:587.80092, y12+3:430.54529, y14+2:775.35585]	[b2+1:0.00020];[y2+1:-0.00029, y3+1:0.00083, y4+1:0.00031, y5+1:0.00021, y6+1:-0.00108, y7+1:-0.00283, y9+1:-0.00154, y10+1:-0.00029, y11+2:-0.00178, y12+3:-0.00197, y14+2:-0.00195]	[b2+1:0.98];[y2+1:-0.96, y3+1:1.99, y4+1:0.66, y5+1:0.36, y6+1:-1.68, y7+1:-3.51, y9+1:-1.59, y10+1:-0.28, y11+2:-1.51, y12+3:-1.53, y14+2:-1.26]	[b2+1:82177];[y2+1:38921, y3+1:8621, y4+1:133984, y5+1:20258, y6+1:68983, y7+1:13617, y9+1:41451, y10+1:35003, y11+2:42363, y12+3:8229, y14+2:49199]	12	-1	748	0	0	704	0	0
230227-MA-4-calib	13507	43.6707	126	2.49428e+06	13506	4	546.252	2180.98	12.181	7.181	0	QEFEVMEDHAGTYGLGDRK	QEFEVMEDHAGTYGLGDRK	QEFEVMEDHAGTYGLGDRK	1	14				0	1	2180.98	-0.00054	-0.25	P10636-8	Isoform Tau-F of Microtubule-associated protein tau	primary:MAPT	Homo sapiens	N	N	full	[6 to 24]	R	D		T	[b1+1, b2+1];[y2+1, y3+1, y4+1, y5+1, y6+1, y7+1, y9+1, y10+1, y14+2, y15+2]	[b1+1:129.06592, b2+1:258.10862];[y2+1:303.21400, y3+1:418.24168, y4+1:475.26314, y5+1:588.34675, y6+1:645.36734, y7+1:808.42766, y9+1:966.50025, y10+1:1037.53533, y14+2:775.36021, y15+2:824.88677]	[b1+1:0.00007, b2+1:0.00018];[y2+1:0.00008, y3+1:0.00082, y4+1:0.00082, y5+1:0.00036, y6+1:-0.00051, y7+1:-0.00352, y9+1:-0.00007, y10+1:-0.00211, y14+2:0.00678, y15+2:-0.00851]	[b1+1:0.54, b2+1:0.68];[y2+1:0.28, y3+1:1.97, y4+1:1.73, y5+1:0.61, y6+1:-0.80, y7+1:-4.36, y9+1:-0.07, y10+1:-2.03, y14+2:4.38, y15+2:-5.16]	[b1+1:8867, b2+1:13247];[y2+1:39672, y3+1:8649, y4+1:155608, y5+1:23620, y6+1:86714, y7+1:18200, y9+1:30869, y10+1:19171, y14+2:33264, y15+2:14264]	12	-1	752	0	0	708	0	0
230227-MA-4-calib	11856	40.864	113	7.28794e+06	11855	4	550.251	2196.97	12.178	7.178	0	QEFEVMEDHAGTYGLGDRK	QEFEVM[Common Variable:Oxidation on M]EDHAGTYGLGDRK	QEFEVMEDHAGTYGLGDRK	1	77	Oxidation on M	O	O	1	1	2196.97	0.00024	0.11	P10636-8	Isoform Tau-F of Microtubule-associated protein tau	primary:MAPT	Homo sapiens	N	N	full	[6 to 24]	R	D		T	[b1+1, b2+1];[y2+1, y3+1, y4+1, y5+1, y6+2, y7+1, y9+1, y10+2, y11+2, y14+2]	[b1+1:129.06578, b2+1:258.10861];[y2+1:303.21353, y3+1:418.24283, y4+1:475.26219, y5+1:588.34779, y6+2:323.18758, y7+1:808.43112, y9+1:966.49952, y10+2:519.27311, y11+2:587.80290, y14+2:783.35307]	[b1+1:-0.00008, b2+1:0.00016];[y2+1:-0.00039, y3+1:0.00198, y4+1:-0.00013, y5+1:0.00140, y6+2:0.00003, y7+1:-0.00005, y9+1:-0.00080, y10+2:0.00151, y11+2:0.00217, y14+2:-0.00243]	[b1+1:-0.59, b2+1:0.62];[y2+1:-1.28, y3+1:4.74, y4+1:-0.27, y5+1:2.39, y6+2:0.05, y7+1:-0.07, y9+1:-0.83, y10+2:1.45, y11+2:1.85, y14+2:-1.55]	[b1+1:35572, b2+1:60408];[y2+1:148531, y3+1:28993, y4+1:556779, y5+1:76161, y6+2:54970, y7+1:57954, y9+1:75752, y10+2:27698, y11+2:97979, y14+2:76254]	12	-1	753	0	0	709	0	0
230227-MA-4-calib	11563	40.3572	109	2.64913e+06	11562	4	550.251	2196.98	12.171	7.171	0	QEFEVMEDHAGTYGLGDRK	QEFEVM[Common Variable:Oxidation on M]EDHAGTYGLGDRK	QEFEVMEDHAGTYGLGDRK	1	77	Oxidation on M	O	O	1	1	2196.97	0.00139	0.63	P10636-8	Isoform Tau-F of Microtubule-associated protein tau	primary:MAPT	Homo sapiens	N	N	full	[6 to 24]	R	D		T	[b1+1, b2+1];[y2+1, y3+1, y4+1, y5+1, y6+2, y7+1, y9+1, y10+2, y11+2, y13+2]	[b1+1:129.06592, b2+1:258.10813];[y2+1:303.21371, y3+1:418.24202, y4+1:475.26236, y5+1:588.34603, y6+2:323.18769, y7+1:808.42973, y9+1:966.49968, y10+2:519.27154, y11+2:587.80035, y13+2:709.83693]	[b1+1:0.00007, b2+1:-0.00032];[y2+1:-0.00021, y3+1:0.00116, y4+1:0.00004, y5+1:-0.00036, y6+2:0.00024, y7+1:-0.00145, y9+1:-0.00064, y10+2:-0.00162, y11+2:-0.00292, y13+2:0.00069]	[b1+1:0.52, b2+1:-1.24];[y2+1:-0.68, y3+1:2.79, y4+1:0.09, y5+1:-0.61, y6+2:0.38, y7+1:-1.79, y9+1:-0.66, y10+2:-1.57, y11+2:-2.49, y13+2:0.49]	[b1+1:21321, b2+1:18417];[y2+1:45988, y3+1:18815, y4+1:185719, y5+1:43444, y6+2:21995, y7+1:20647, y9+1:18579, y10+2:15448, y11+2:17482, y13+2:26140]	12	-1	754	0	0	710	0	0
230227-MA-4-calib	12940	42.8839	141	945255	12939	4	550.251	2196.98	12.169	7.169	0	QEFEVMEDHAGTYGLGDRK	QEFEVM[Common Variable:Oxidation on M]EDHAGTYGLGDRK	QEFEVMEDHAGTYGLGDRK	1	77	Oxidation on M	O	O	1	1	2196.97	0.0005	0.23	P10636-8	Isoform Tau-F of Microtubule-associated protein tau	primary:MAPT	Homo sapiens	N	N	full	[6 to 24]	R	D		T	[b1+1, b2+1];[y2+1, y3+1, y4+1, y5+1, y6+1, y7+1, y8+1, y9+1, y10+1, y11+2]	[b1+1:129.06580, b2+1:258.10828];[y2+1:303.21417, y3+1:418.23999, y4+1:475.26371, y5+1:588.34811, y6+1:645.36824, y7+1:808.43118, y8+1:909.47312, y9+1:966.49592, y10+1:1037.53494, y11+2:587.80122]	[b1+1:-0.00006, b2+1:-0.00016];[y2+1:0.00025, y3+1:-0.00087, y4+1:0.00139, y5+1:0.00173, y6+1:0.00039, y7+1:-0.00000, y8+1:-0.00574, y9+1:-0.00440, y10+1:-0.00249, y11+2:-0.00119]	[b1+1:-0.43, b2+1:-0.64];[y2+1:0.84, y3+1:-2.09, y4+1:2.93, y5+1:2.94, y6+1:0.61, y7+1:-0.00, y8+1:-6.31, y9+1:-4.55, y10+1:-2.41, y11+2:-1.01]	[b1+1:4022, b2+1:7179];[y2+1:16010, y3+1:2417, y4+1:58394, y5+1:12411, y6+1:30022, y7+1:8873, y8+1:3339, y9+1:8090, y10+1:4327, y11+2:4478]	12	-1	755	0	0	711	0	0
230227-MA-4-calib	13578	43.7694	106	940224	13567	3	556.312	1665.91	12.165	7.165	0	LQTAPVPMPDLKNVK	LQTAPVPM[Common Variable:Oxidation on M]PDLKNVK	LQTAPVPMPDLKNVK	1	35	Oxidation on M	O	O	1	1	1665.91	0.00085	0.51	P10636-8	Isoform Tau-F of Microtubule-associated protein tau	primary:MAPT	Homo sapiens	N	N	full	[243 to 257]	R	S		T	[y1+1, y2+1, y3+1, y4+1, y5+1, y7+2, y9+1, y11+2, y13+2];[b2+1, b3+1, b6+1]	[y1+1:147.11282, y2+1:246.18122, y3+1:360.22306, y4+1:488.32100, y5+1:601.40352, y7+2:407.24567, y9+1:1057.57064, y11+2:627.34907, y13+2:713.39175];[b2+1:242.14992, b3+1:343.19774, b6+1:610.35348]	[y1+1:0.00002, y2+1:0.00001, y3+1:-0.00109, y4+1:0.00189, y5+1:0.00034, y7+2:0.00119, y9+1:-0.00040, y11+2:-0.00136, y13+2:-0.00079];[b2+1:0.00001, b3+1:0.00015, b6+1:-0.00241]	[y1+1:0.13, y2+1:0.02, y3+1:-3.02, y4+1:3.88, y5+1:0.57, y7+2:1.46, y9+1:-0.38, y11+2:-1.09, y13+2:-0.55];[b2+1:0.03, b3+1:0.43, b6+1:-3.96]	[y1+1:6922, y2+1:2362, y3+1:4574, y4+1:3484, y5+1:7796, y7+2:6986, y9+1:36006, y11+2:18947, y13+2:3312];[b2+1:47053, b3+1:13875, b6+1:3467]	12	-1	757	0	0	713	0	0
230227-MA-4-calib	15480	46.9374	140	1.16332e+06	15478	3	690.634	2068.88	12.152	7.152	0	QEFEVMEDHAGTYGLGDR	QEFEVM[Common Variable:Oxidation on M]EDHAGTYGLGDR	QEFEVMEDHAGTYGLGDR	1	19	Oxidation on M	O	O	1	0	2068.88	-4e-05	-0.02	P10636-8	Isoform Tau-F of Microtubule-associated protein tau	primary:MAPT	Homo sapiens	N	N	full	[6 to 23]	R	K		T	[b1+1, b2+1];[y1+1, y3+1, y5+1, y6+1, y7+1, y8+1, y9+1, y10+1, y11+1, y14+2]	[b1+1:129.06611, b2+1:258.10910];[y1+1:175.11912, y3+1:347.16809, y5+1:517.27409, y6+1:680.33636, y7+1:781.38489, y8+1:838.40402, y9+1:909.44266, y10+1:1046.50354, y11+1:1161.52673, y14+2:768.84076]	[b1+1:0.00026, b2+1:0.00065];[y1+1:0.00017, y3+1:0.00073, y5+1:0.00121, y6+1:0.00015, y7+1:0.00100, y8+1:-0.00134, y9+1:0.00018, y10+1:0.00216, y11+1:-0.00159, y14+2:-0.00049]	[b1+1:2.04, b2+1:2.53];[y1+1:0.96, y3+1:2.11, y5+1:2.34, y6+1:0.22, y7+1:1.28, y8+1:-1.60, y9+1:0.20, y10+1:2.06, y11+1:-1.37, y14+2:-0.32]	[b1+1:5742, b2+1:11807];[y1+1:24854, y3+1:8349, y5+1:16718, y6+1:8503, y7+1:8931, y8+1:36626, y9+1:33772, y10+1:5822, y11+1:4064, y14+2:11430]	12	-1	759	0	0	714	0	0
230227-MA-4-calib	14654	45.3336	91	511760	14653	5	869.781	4343.87	12.149	1.007	0	QEFEVMEDHAGTYGLGDRKDQGGYTMHQDQEGDTDAGLK	QEFEVM[Common Variable:Oxidation on M]EDHAGTYGLGDRKDQGGYTMHQDQEGDTDAGLK	QEFEVMEDHAGTYGLGDRKDQGGYTMHQDQEGDTDAGLK	1	1	Oxidation on M	O	O	1	2	4343.86	0.0054	1.24	P10636-8	Isoform Tau-F of Microtubule-associated protein tau	primary:MAPT	Homo sapiens	N	N	full	[6 to 44]	R	E		T	[y1+1, y3+1, y4+1, y6+1, y8+1, y10+1, y11+1, y12+1, y30+3, y34+4, y37+4];[b2+1]	[y1+1:147.11281, y3+1:317.21737, y4+1:388.25627, y6+1:604.32757, y8+1:776.37741, y10+1:1033.47412, y11+1:1148.50145, y12+1:1276.56945, y30+3:1062.14334, y34+4:928.90136, y37+4:1022.69567];[b2+1:258.10892]	[y1+1:0.00001, y3+1:-0.00096, y4+1:0.00083, y6+1:-0.00250, y8+1:-0.00106, y10+1:-0.00553, y11+1:-0.00514, y12+1:0.00429, y30+3:-0.00816, y34+4:-0.00384, y37+4:-0.00603];[b2+1:0.00047]	[y1+1:0.06, y3+1:-3.04, y4+1:2.13, y6+1:-4.15, y8+1:-1.37, y10+1:-5.35, y11+1:-4.48, y12+1:3.36, y30+3:-2.56, y34+4:-1.03, y37+4:-1.47];[b2+1:1.82]	[y1+1:4793, y3+1:4054, y4+1:17809, y6+1:2998, y8+1:3179, y10+1:3469, y11+1:5667, y12+1:3612, y30+3:3776, y34+4:13691, y37+4:6429];[b2+1:6558]	12	-1	762	0	0	717	0	0
230227-MA-4-calib	11852	40.8576	125	5.65825e+06	11850	4	550.251	2196.97	12.148	7.148	0	QEFEVMEDHAGTYGLGDRK	QEFEVM[Common Variable:Oxidation on M]EDHAGTYGLGDRK	QEFEVMEDHAGTYGLGDRK	1	77	Oxidation on M	O	O	1	1	2196.97	0.0001	0.04	P10636-8	Isoform Tau-F of Microtubule-associated protein tau	primary:MAPT	Homo sapiens	N	N	full	[6 to 24]	R	D		T	[b1+1, b2+1, b3+1];[y2+1, y3+1, y4+1, y5+1, y6+2, y7+1, y9+1, y10+1, y11+2]	[b1+1:129.06587, b2+1:258.10809, b3+1:405.17906];[y2+1:303.21417, y3+1:418.24048, y4+1:475.26248, y5+1:588.34681, y6+2:323.18776, y7+1:808.42849, y9+1:966.50027, y10+1:1037.54209, y11+2:587.80227]	[b1+1:0.00001, b2+1:-0.00036, b3+1:0.00220];[y2+1:0.00025, y3+1:-0.00038, y4+1:0.00016, y5+1:0.00042, y6+2:0.00039, y7+1:-0.00269, y9+1:-0.00005, y10+1:0.00466, y11+2:0.00092]	[b1+1:0.11, b2+1:-1.40, b3+1:5.44];[y2+1:0.83, y3+1:-0.91, y4+1:0.33, y5+1:0.71, y6+2:0.61, y7+1:-3.33, y9+1:-0.06, y10+1:4.49, y11+2:0.78]	[b1+1:48585, b2+1:26506, b3+1:13837];[y2+1:117266, y3+1:25860, y4+1:350160, y5+1:82350, y6+2:48013, y7+1:19417, y9+1:49285, y10+1:21212, y11+2:35899]	12	-1	763	0	0	718	0	0
230227-MA-4-calib	12941	42.8851	142	4.70253e+06	12939	3	523.62	1567.84	12.136	7.136	0	SRLQTAPVPMPDLK	SRLQTAPVPM[Common Variable:Oxidation on M]PDLK	SRLQTAPVPMPDLK	1	104	Oxidation on M	O	O	1	1	1567.84	-0.00042	-0.27	P10636-8	Isoform Tau-F of Microtubule-associated protein tau	primary:MAPT	Homo sapiens	N	N	full	[241 to 254]	K	N		T	[y1+1, y2+1, y4+1, y5+1, y6+1, y8+1];[b2+1, b4+1, b5+1, b6+1, b7+2, b8+1]	[y1+1:147.11298, y2+1:260.19692, y4+1:472.27684, y5+1:619.31126, y6+1:716.36424, y8+1:912.48588];[b2+1:244.14046, b4+1:485.28308, b5+1:586.33065, b6+1:657.36778, b7+2:377.71387, b8+1:853.48860]	[y1+1:0.00018, y2+1:0.00006, y4+1:0.00026, y5+1:-0.00072, y6+1:-0.00050, y8+1:-0.00004];[b2+1:0.00005, b4+1:0.00002, b5+1:-0.00008, b6+1:-0.00007, b7+2:-0.00016, b8+1:-0.00043]	[y1+1:1.22, y2+1:0.21, y4+1:0.56, y5+1:-1.16, y6+1:-0.69, y8+1:-0.04];[b2+1:0.19, b4+1:0.05, b5+1:-0.15, b6+1:-0.11, b7+2:-0.21, b8+1:-0.51]	[y1+1:36587, y2+1:69025, y4+1:88603, y5+1:7284, y6+1:122221, y8+1:36315];[b2+1:8022, b4+1:33789, b5+1:63782, b6+1:126656, b7+2:34820, b8+1:12673]	12	-1	765	0	0	720	0	0
230227-MA-4-calib	12955	42.9059	134	877853	12948	4	663.559	2650.21	12.129	7.129	0	AEPRQEFEVMEDHAGTYGLGDRK	AEPRQEFEVM[Common Variable:Oxidation on M]EDHAGTYGLGDRK	AEPRQEFEVMEDHAGTYGLGDRK	1	52	Oxidation on M	O	O	1	2	2650.21	-0.0023	-0.87	P10636-8	Isoform Tau-F of Microtubule-associated protein tau	primary:MAPT	Homo sapiens	N	N	full:M cleaved	[2 to 24]	M	D		T	[y1+1, y2+1, y3+1, y4+1, y5+1, y6+1, y7+1, y9+1, y10+1];[b2+1, b7+1, b8+1]	[y1+1:147.11301, y2+1:303.21408, y3+1:418.23910, y4+1:475.26302, y5+1:588.34927, y6+1:645.36736, y7+1:808.43264, y9+1:966.49605, y10+1:1037.53177];[b2+1:201.08697, b7+1:858.41335, b8+1:987.45056]	[y1+1:0.00021, y2+1:0.00016, y3+1:-0.00175, y4+1:0.00070, y5+1:0.00289, y6+1:-0.00049, y7+1:0.00147, y9+1:-0.00427, y10+1:-0.00566];[b2+1:-0.00002, b7+1:0.00291, b8+1:-0.00247]	[y1+1:1.44, y2+1:0.53, y3+1:-4.21, y4+1:1.47, y5+1:4.92, y6+1:-0.76, y7+1:1.82, y9+1:-4.42, y10+1:-5.46];[b2+1:-0.09, b7+1:3.39, b8+1:-2.51]	[y1+1:6467, y2+1:11998, y3+1:2995, y4+1:23546, y5+1:5707, y6+1:16159, y7+1:3190, y9+1:8387, y10+1:6562];[b2+1:20655, b7+1:2920, b8+1:4602]	12	-1	767	0	0	722	0	0
230227-MA-4-calib	14324	44.8115	200	4.80232e+06	14323	5	527.85	2634.21	12.126	7.126	0	AEPRQEFEVMEDHAGTYGLGDRK	AEPRQEFEVMEDHAGTYGLGDRK	AEPRQEFEVMEDHAGTYGLGDRK	1	31				0	2	2634.21	-0.00026	-0.1	P10636-8	Isoform Tau-F of Microtubule-associated protein tau	primary:MAPT	Homo sapiens	N	N	full:M cleaved	[2 to 24]	M	D		T	[y1+1, y2+1, y3+1, y4+1, y5+1, y6+1, y7+1, y9+1, y10+1, y11+2, y12+2];[b2+1]	[y1+1:147.11289, y2+1:303.21398, y3+1:418.24119, y4+1:475.26231, y5+1:588.34763, y6+1:645.36752, y7+1:808.42902, y9+1:966.50154, y10+1:1037.53733, y11+2:587.80067, y12+2:645.31452];[b2+1:201.08690]	[y1+1:0.00009, y2+1:0.00007, y3+1:0.00034, y4+1:-0.00001, y5+1:0.00125, y6+1:-0.00033, y7+1:-0.00216, y9+1:0.00122, y10+1:-0.00011, y11+2:-0.00229, y12+2:-0.00152];[b2+1:-0.00009]	[y1+1:0.60, y2+1:0.22, y3+1:0.81, y4+1:-0.03, y5+1:2.12, y6+1:-0.52, y7+1:-2.68, y9+1:1.26, y10+1:-0.10, y11+2:-1.95, y12+2:-1.18];[b2+1:-0.43]	[y1+1:7870, y2+1:70617, y3+1:14649, y4+1:160677, y5+1:30510, y6+1:80458, y7+1:22494, y9+1:44748, y10+1:38618, y11+2:16530, y12+2:6875];[b2+1:113132]	12	-1	768	0	0	723	0	0
230227-MA-4-calib	10630	38.8414	40	236896	10624	3	739.038	2214.09	11.478	6.478	0	TDHGAEIVYKSPVVSGDTSPR	TDHGAEIVYKSPVVSGDTSPR	TDHGAEIVYKSPVVSGDTSPR	1	61				0	1	2214.09	0.00018	0.08	P10636-8	Isoform Tau-F of Microtubule-associated protein tau	primary:MAPT	Homo sapiens	N	N	full	[386 to 406]	K	H		T	[b3+1, b6+1, b7+1, b8+1, b9+1];[y4+1, y6+1, y7+1, y8+1, y10+1, y11+1]	[b3+1:354.13977, b6+1:611.24092, b7+1:724.32461, b8+1:823.39198, b9+1:986.45848];[y4+1:460.25241, y6+1:632.29802, y7+1:719.33119, y8+1:818.39929, y10+1:1014.52008, y11+1:1101.55466]	[b3+1:-0.00104, b6+1:-0.00106, b7+1:-0.00143, b8+1:-0.00248, b9+1:0.00070];[y4+1:0.00099, y6+1:-0.00181, y7+1:-0.00066, y8+1:-0.00099, y10+1:-0.00137, y11+1:0.00118]	[b3+1:-2.95, b6+1:-1.74, b7+1:-1.98, b8+1:-3.01, b9+1:0.71];[y4+1:2.15, y6+1:-2.86, y7+1:-0.93, y8+1:-1.21, y10+1:-1.35, y11+1:1.08]	[b3+1:3124, b6+1:6925, b7+1:9956, b8+1:11997, b9+1:6666];[y4+1:6819, y6+1:5411, y7+1:17256, y8+1:12120, y10+1:17811, y11+1:15088]	11	-1	780	0	0	735	0	0
230227-MA-4-calib	10048	37.8394	58	4.52045e+06	10047	2	533.798	1065.58	11.46	6.331	0	TPSLPTPPTR	TPSLPTPPTR	TPSLPTPPTR	1	5				0	0	1065.58	0.0001	0.09	P10636-8	Isoform Tau-F of Microtubule-associated protein tau	primary:MAPT	Homo sapiens	N	N	full	[212 to 221]	R	E		T	[y1+1, y3+1, y4+2, y5+1, y6+1, y7+1, y8+1, y9+1];[b2+1, b3+1, b4+1]	[y1+1:175.11905, y3+1:373.21856, y4+2:235.63976, y5+1:571.31988, y6+1:668.37242, y7+1:781.45717, y8+1:868.48892, y9+1:965.54053];[b2+1:199.10773, b3+1:286.13977, b4+1:399.22490]	[y1+1:0.00010, y3+1:-0.00084, y4+2:0.00009, y5+1:0.00004, y6+1:-0.00018, y7+1:0.00051, y8+1:0.00023, y9+1:-0.00092];[b2+1:0.00002, b3+1:0.00002, b4+1:0.00109]	[y1+1:0.55, y3+1:-2.25, y4+2:0.19, y5+1:0.08, y6+1:-0.27, y7+1:0.65, y8+1:0.26, y9+1:-0.96];[b2+1:0.08, b3+1:0.08, b4+1:2.73]	[y1+1:32358, y3+1:20709, y4+2:47415, y5+1:73605, y6+1:1048662, y7+1:78789, y8+1:202061, y9+1:14498];[b2+1:314664, b3+1:212332, b4+1:35970]	11	-1	784	0	0	739	0	0
230227-MA-4-calib	12615	42.3242	35	127731	12614	4	554.531	2214.09	11.443	6.443	0	TDHGAEIVYKSPVVSGDTSPR	TDHGAEIVYKSPVVSGDTSPR	TDHGAEIVYKSPVVSGDTSPR	1	61				0	1	2214.09	0.00153	0.69	P10636-8	Isoform Tau-F of Microtubule-associated protein tau	primary:MAPT	Homo sapiens	N	N	full	[386 to 406]	K	H		T	[y2+1, y3+1, y4+1, y5+1, y6+1, y7+1, y8+1];[b6+1, b7+1, b8+1, b9+1]	[y2+1:272.17187, y3+1:359.20221, y4+1:460.25177, y5+1:575.27787, y6+1:632.29914, y7+1:719.33024, y8+1:818.39578];[b6+1:611.23996, b7+1:724.32643, b8+1:823.39664, b9+1:986.45071]	[y2+1:0.00016, y3+1:-0.00153, y4+1:0.00034, y5+1:-0.00049, y6+1:-0.00069, y7+1:-0.00162, y8+1:-0.00449];[b6+1:-0.00202, b7+1:0.00039, b8+1:0.00219, b9+1:-0.00707]	[y2+1:0.58, y3+1:-4.28, y4+1:0.75, y5+1:-0.86, y6+1:-1.10, y7+1:-2.26, y8+1:-5.49];[b6+1:-3.31, b7+1:0.53, b8+1:2.66, b9+1:-7.18]	[y2+1:3951, y3+1:2598, y4+1:8447, y5+1:3178, y6+1:6387, y7+1:9386, y8+1:2772];[b6+1:5555, b7+1:6366, b8+1:5221, b9+1:2711]	11	-1	786	0	0	741	0	0
230227-MA-4-calib	8628	34.4379	45	189641	8627	5	483.652	2413.22	11.395	6.395	0	AKTDHGAEIVYKSPVVSGDTSPR	AKTDHGAEIVYKSPVVSGDTSPR	AKTDHGAEIVYKSPVVSGDTSPR	1	7				0	2	2413.22	0.00092	0.38	P10636-8	Isoform Tau-F of Microtubule-associated protein tau	primary:MAPT	Homo sapiens	N	N	full	[384 to 406]	K	H		T	[y1+1, y2+1, y3+1, y4+1, y5+1, y6+1, y7+1];[b2+1, b8+1, b9+2, b10+1]	[y1+1:175.11879, y2+1:272.17205, y3+1:359.20411, y4+1:460.25099, y5+1:575.27748, y6+1:632.30085, y7+1:719.33486];[b2+1:200.13967, b8+1:810.37474, b9+2:462.23344, b10+1:1022.52177]	[y1+1:-0.00016, y2+1:0.00034, y3+1:0.00037, y4+1:-0.00044, y5+1:-0.00088, y6+1:0.00102, y7+1:0.00300];[b2+1:0.00032, b8+1:0.00068, b9+2:0.00148, b10+1:-0.00476]	[y1+1:-0.93, y2+1:1.24, y3+1:1.03, y4+1:-0.95, y5+1:-1.54, y6+1:1.61, y7+1:4.18];[b2+1:1.60, b8+1:0.84, b9+2:1.61, b10+1:-4.66]	[y1+1:4327, y2+1:8375, y3+1:9942, y4+1:14767, y5+1:5185, y6+1:5296, y7+1:11156];[b2+1:2393, b8+1:4448, b9+2:6007, b10+1:3066]	11	-1	789	0	0	744	0	0
230227-MA-4-calib	15453	46.884	86	3.64527e+06	15452	2	663.36	1324.71	11.394	6.394	0	LQTAPVPMPDLK	LQTAPVPM[Common Variable:Oxidation on M]PDLK	LQTAPVPMPDLK	1	37	Oxidation on M	O	O	1	0	1324.71	0.00025	0.19	P10636-8	Isoform Tau-F of Microtubule-associated protein tau	primary:MAPT	Homo sapiens	N	N	full	[243 to 254]	R	N		T	[y1+1, y2+1, y4+1, y6+1, y7+1, y8+1, y9+1, y10+1];[b2+1, b3+1, b4+1]	[y1+1:147.11289, y2+1:260.19693, y4+1:472.27696, y6+1:716.36461, y7+1:815.43152, y8+1:912.48535, y9+1:983.51955, y10+1:1084.56974];[b2+1:242.15035, b3+1:343.19838, b4+1:414.23453]	[y1+1:0.00008, y2+1:0.00006, y4+1:0.00038, y6+1:-0.00013, y7+1:-0.00163, y8+1:-0.00056, y9+1:-0.00349, y10+1:-0.00097];[b2+1:0.00043, b3+1:0.00078, b4+1:-0.00018]	[y1+1:0.56, y2+1:0.23, y4+1:0.82, y6+1:-0.18, y7+1:-2.01, y8+1:-0.62, y9+1:-3.55, y10+1:-0.90];[b2+1:1.78, b3+1:2.28, b4+1:-0.43]	[y1+1:17141, y2+1:36793, y4+1:103428, y6+1:347063, y7+1:17263, y8+1:284402, y9+1:44044, y10+1:117052];[b2+1:334060, b3+1:109708, b4+1:23776]	11	-1	790	0	0	745	0	0
230227-MA-4-calib	28946	78.3583	38	181983	28945	3	1081.87	3242.6	11.385	6.385	0	HLSNVSSTGSIDMVDSPQLATLADEVSASLAK	HLSNVSSTGSIDMVDSPQLATLADEVSASLAK	HLSNVSSTGSIDMVDSPQLATLADEVSASLAK	1	20				0	0	3242.6	-0.00052	-0.16	P10636-8	Isoform Tau-F of Microtubule-associated protein tau	primary:MAPT	Homo sapiens	N	N	full	[407 to 438]	R	Q		T	[b2+1, b5+1, b12+1, b13+1];[y2+1, y4+1, y6+1, y9+1, y10+1, y12+1, y13+1]	[b2+1:251.14992, b5+1:551.29474, b12+1:1198.56799, b13+1:1329.60751];[y2+1:218.15035, y4+1:418.26681, y6+1:576.33509, y9+1:919.47829, y10+1:990.50838, y12+1:1204.63857, y13+1:1275.68098]	[b2+1:-0.00034, b5+1:0.00112, b12+1:-0.00186, b13+1:-0.00283];[y2+1:0.00043, y4+1:0.00080, y6+1:-0.00007, y9+1:0.00519, y10+1:-0.00183, y12+1:-0.00339, y13+1:0.00191]	[b2+1:-1.34, b5+1:2.03, b12+1:-1.56, b13+1:-2.13];[y2+1:1.99, y4+1:1.92, y6+1:-0.12, y9+1:5.65, y10+1:-1.85, y12+1:-2.82, y13+1:1.50]	[b2+1:4500, b5+1:7315, b12+1:6910, b13+1:5667];[y2+1:4367, y4+1:7470, y6+1:6584, y9+1:4058, y10+1:10699, y12+1:6793, y13+1:5750]	11	-1	791	0	0	746	0	0
230227-MA-4-calib	15148	46.2596	82	1.04378e+06	15145	2	663.36	1324.71	11.377	6.377	0	LQTAPVPMPDLK	LQTAPVPM[Common Variable:Oxidation on M]PDLK	LQTAPVPMPDLK	1	37	Oxidation on M	O	O	1	0	1324.71	-6e-05	-0.05	P10636-8	Isoform Tau-F of Microtubule-associated protein tau	primary:MAPT	Homo sapiens	N	N	full	[243 to 254]	R	N		T	[y1+1, y2+1, y4+1, y6+1, y7+1, y8+1, y9+1, y10+1];[b2+1, b3+1, b4+1]	[y1+1:147.11283, y2+1:260.19735, y4+1:472.27662, y6+1:716.36412, y7+1:815.43096, y8+1:912.48560, y9+1:983.52736, y10+1:1084.57108];[b2+1:242.15037, b3+1:343.19790, b4+1:414.23403]	[y1+1:0.00002, y2+1:0.00048, y4+1:0.00004, y6+1:-0.00062, y7+1:-0.00219, y8+1:-0.00031, y9+1:0.00433, y10+1:0.00038];[b2+1:0.00045, b3+1:0.00030, b4+1:-0.00068]	[y1+1:0.17, y2+1:1.87, y4+1:0.09, y6+1:-0.86, y7+1:-2.69, y8+1:-0.34, y9+1:4.41, y10+1:0.35];[b2+1:1.87, b3+1:0.88, b4+1:-1.64]	[y1+1:4221, y2+1:13364, y4+1:31455, y6+1:90806, y7+1:4052, y8+1:73133, y9+1:13687, y10+1:30162];[b2+1:88854, b3+1:35747, b4+1:8431]	11	-1	795	0	0	750	0	0
230227-MA-4-calib	12099	41.2933	76	768944	12097	3	637.356	1909.05	11.325	6.325	0	SRLQTAPVPMPDLKNVK	SRLQTAPVPM[Common Variable:Oxidation on M]PDLKNVK	SRLQTAPVPMPDLKNVK	1	80	Oxidation on M	O	O	1	2	1909.05	0.00072	0.38	P10636-8	Isoform Tau-F of Microtubule-associated protein tau	primary:MAPT	Homo sapiens	N	N	full	[241 to 257]	K	S		T	[y1+1, y3+1, y4+1, y5+1, y6+1, y7+1, y9+2];[b4+1, b5+1, b6+1, b8+1]	[y1+1:147.11296, y3+1:360.22225, y4+1:488.31913, y5+1:601.40442, y6+1:716.43302, y7+1:813.48378, y9+2:529.28936];[b4+1:485.28470, b5+1:586.32940, b6+1:657.36811, b8+1:853.48747]	[y1+1:0.00015, y3+1:-0.00190, y4+1:0.00002, y5+1:0.00125, y6+1:0.00290, y7+1:0.00090, y9+2:0.00039];[b4+1:0.00164, b5+1:-0.00134, b6+1:0.00026, b8+1:-0.00155]	[y1+1:1.06, y3+1:-5.28, y4+1:0.03, y5+1:2.08, y6+1:4.06, y7+1:1.11, y9+2:0.37];[b4+1:3.39, b5+1:-2.29, b6+1:0.39, b8+1:-1.82]	[y1+1:5161, y3+1:4712, y4+1:3052, y5+1:13098, y6+1:3091, y7+1:60892, y9+2:27843];[b4+1:2783, b5+1:6457, b6+1:51732, b8+1:71328]	11	-1	800	0	0	755	0	0
230227-MA-4-calib	11191	39.8214	83	6.44696e+06	11188	3	637.356	1909.05	11.325	6.325	0	SRLQTAPVPMPDLKNVK	SRLQTAPVPM[Common Variable:Oxidation on M]PDLKNVK	SRLQTAPVPMPDLKNVK	1	80	Oxidation on M	O	O	1	2	1909.05	0.00144	0.75	P10636-8	Isoform Tau-F of Microtubule-associated protein tau	primary:MAPT	Homo sapiens	N	N	full	[241 to 257]	K	S		T	[y1+1, y3+1, y4+1, y5+1, y6+1, y7+1, y9+2];[b4+1, b5+1, b6+1, b8+1]	[y1+1:147.11302, y3+1:360.22422, y4+1:488.31862, y5+1:601.40461, y6+1:716.42694, y7+1:813.48275, y9+2:529.28950];[b4+1:485.28291, b5+1:586.32921, b6+1:657.36788, b8+1:853.48693]	[y1+1:0.00021, y3+1:0.00007, y4+1:-0.00049, y5+1:0.00144, y6+1:-0.00317, y7+1:-0.00012, y9+2:0.00067];[b4+1:-0.00015, b5+1:-0.00153, b6+1:0.00003, b8+1:-0.00210]	[y1+1:1.47, y3+1:0.20, y4+1:-1.00, y5+1:2.39, y6+1:-4.44, y7+1:-0.15, y9+2:0.64];[b4+1:-0.30, b5+1:-2.61, b6+1:0.04, b8+1:-2.47]	[y1+1:45018, y3+1:64795, y4+1:64994, y5+1:116864, y6+1:23451, y7+1:491052, y9+2:223565];[b4+1:38104, b5+1:86719, b6+1:427435, b8+1:514835]	11	-1	801	0	0	756	0	0
230227-MA-4-calib	13387	43.492	95	939102	13386	3	523.621	1567.84	11.315	6.315	0	SRLQTAPVPMPDLK	SRLQTAPVPM[Common Variable:Oxidation on M]PDLK	SRLQTAPVPMPDLK	1	104	Oxidation on M	O	O	1	1	1567.84	0.00136	0.87	P10636-8	Isoform Tau-F of Microtubule-associated protein tau	primary:MAPT	Homo sapiens	N	N	full	[241 to 254]	K	N		T	[y1+1, y2+1, y4+1, y6+1, y8+1];[b2+1, b3+1, b4+1, b5+1, b6+1, b8+1]	[y1+1:147.11257, y2+1:260.19695, y4+1:472.27633, y6+1:716.36514, y8+1:912.48400];[b2+1:244.14125, b3+1:357.22427, b4+1:485.28250, b5+1:586.32993, b6+1:657.36785, b8+1:853.48704]	[y1+1:-0.00023, y2+1:0.00008, y4+1:-0.00025, y6+1:0.00040, y8+1:-0.00192];[b2+1:0.00084, b3+1:-0.00021, b4+1:-0.00056, b5+1:-0.00080, b6+1:-0.00000, b8+1:-0.00199]	[y1+1:-1.59, y2+1:0.32, y4+1:-0.53, y6+1:0.56, y8+1:-2.10];[b2+1:3.44, b3+1:-0.58, b4+1:-1.15, b5+1:-1.37, b6+1:-0.00, b8+1:-2.33]	[y1+1:4466, y2+1:33045, y4+1:57190, y6+1:70360, y8+1:9998];[b2+1:4313, b3+1:5013, b4+1:14003, b5+1:30457, b6+1:58844, b8+1:8358]	11	-1	805	0	0	760	0	0
230227-MA-4-calib	12176	41.4463	62	311561	12175	5	934.009	4665.01	11.311	6.311	0	KDQGGYTMHQDQEGDTDAGLKESPLQTPTEDGSEEPGSETSDAK	KDQGGYTMHQDQEGDTDAGLKESPLQTPTEDGSEEPGSETSDAK	KDQGGYTMHQDQEGDTDAGLKESPLQTPTEDGSEEPGSETSDAK	1	3				0	2	4665.01	0.00463	0.99	P10636-8	Isoform Tau-F of Microtubule-associated protein tau	primary:MAPT	Homo sapiens	N	N	full	[24 to 67]	R	S		T	[b1+1, b11+2, b18+2, b20+2];[y2+1, y4+1, y5+1, y7+1, y8+1, y9+1, y10+1]	[b1+1:129.10254, b11+2:631.26603, b18+2:989.39827, b20+2:1074.44884];[y2+1:218.15004, y4+1:420.21279, y5+1:521.25460, y7+1:737.32785, y8+1:794.35331, y9+1:891.40500, y10+1:1020.45039]	[b1+1:0.00030, b11+2:-0.00182, b18+2:0.00133, b20+2:-0.00306];[y2+1:0.00013, y4+1:0.00390, y5+1:-0.00197, y7+1:-0.00334, y8+1:0.00066, y9+1:-0.00042, y10+1:0.00238]	[b1+1:2.36, b11+2:-1.44, b18+2:0.67, b20+2:-1.42];[y2+1:0.58, y4+1:9.30, y5+1:-3.79, y7+1:-4.53, y8+1:0.83, y9+1:-0.47, y10+1:2.33]	[b1+1:7892, b11+2:3980, b18+2:3255, b20+2:7467];[y2+1:7519, y4+1:3115, y5+1:4159, y7+1:4106, y8+1:5076, y9+1:44603, y10+1:5733]	11	-1	806	0	0	761	0	0
230227-MA-4-calib	11325	40.0093	109	3.29238e+06	11321	3	523.621	1567.84	11.306	6.306	0	SRLQTAPVPMPDLK	SRLQTAPVPM[Common Variable:Oxidation on M]PDLK	SRLQTAPVPMPDLK	1	104	Oxidation on M	O	O	1	1	1567.84	0.00203	1.29	P10636-8	Isoform Tau-F of Microtubule-associated protein tau	primary:MAPT	Homo sapiens	N	N	full	[241 to 254]	K	N		T	[y1+1, y2+1, y4+1, y5+1, y6+1, y8+1];[b2+1, b4+1, b5+1, b6+1, b8+1]	[y1+1:147.11267, y2+1:260.19676, y4+1:472.27638, y5+1:619.31357, y6+1:716.36389, y8+1:912.48709];[b2+1:244.14044, b4+1:485.28243, b5+1:586.32981, b6+1:657.36713, b8+1:853.48594]	[y1+1:-0.00013, y2+1:-0.00010, y4+1:-0.00020, y5+1:0.00160, y6+1:-0.00085, y8+1:0.00118];[b2+1:0.00002, b4+1:-0.00063, b5+1:-0.00093, b6+1:-0.00072, b8+1:-0.00309]	[y1+1:-0.92, y2+1:-0.40, y4+1:-0.42, y5+1:2.58, y6+1:-1.19, y8+1:1.29];[b2+1:0.10, b4+1:-1.29, b5+1:-1.59, b6+1:-1.09, b8+1:-3.62]	[y1+1:27402, y2+1:112368, y4+1:168188, y5+1:14108, y6+1:234259, y8+1:41053];[b2+1:20201, b4+1:49674, b5+1:109139, b6+1:203397, b8+1:28662]	11	-1	807	0	0	762	0	0
230227-MA-4-calib	12808	42.7141	60	675310	12806	2	784.927	1567.84	11.305	6.305	0	SRLQTAPVPMPDLK	SRLQTAPVPM[Common Variable:Oxidation on M]PDLK	SRLQTAPVPMPDLK	1	104	Oxidation on M	O	O	1	1	1567.84	0.00039	0.25	P10636-8	Isoform Tau-F of Microtubule-associated protein tau	primary:MAPT	Homo sapiens	N	N	full	[241 to 254]	K	N		T	[y1+1, y2+1, y4+1, y6+1, y8+1];[b4+1, b5+1, b6+1, b8+1, b10+1, b12+1]	[y1+1:147.11287, y2+1:260.19681, y4+1:472.27686, y6+1:716.36479, y8+1:912.48886];[b4+1:485.28344, b5+1:586.32991, b6+1:657.36831, b8+1:853.48964, b10+1:1097.57865, b12+1:1309.65729]	[y1+1:0.00007, y2+1:-0.00006, y4+1:0.00029, y6+1:0.00005, y8+1:0.00294];[b4+1:0.00038, b5+1:-0.00083, b6+1:0.00046, b8+1:0.00061, b10+1:0.00146, b12+1:0.00040]	[y1+1:0.47, y2+1:-0.24, y4+1:0.62, y6+1:0.07, y8+1:3.23];[b4+1:0.78, b5+1:-1.41, b6+1:0.70, b8+1:0.71, b10+1:1.33, b12+1:0.30]	[y1+1:14358, y2+1:40104, y4+1:35375, y6+1:16487, y8+1:5165];[b4+1:3104, b5+1:2639, b6+1:8231, b8+1:58370, b10+1:16173, b12+1:6040]	11	-1	808	0	0	763	0	0
230227-MA-4-calib	10261	38.1659	63	862814	10260	2	784.927	1567.84	11.305	6.305	0	SRLQTAPVPMPDLK	SRLQTAPVPM[Common Variable:Oxidation on M]PDLK	SRLQTAPVPMPDLK	1	104	Oxidation on M	O	O	1	1	1567.84	0.00057	0.36	P10636-8	Isoform Tau-F of Microtubule-associated protein tau	primary:MAPT	Homo sapiens	N	N	full	[241 to 254]	K	N		T	[y1+1, y2+1, y3+1, y4+1, y6+1, y8+1];[b5+1, b6+1, b8+1, b10+1, b12+1]	[y1+1:147.11296, y2+1:260.19701, y3+1:375.22379, y4+1:472.27688, y6+1:716.36541, y8+1:912.48694];[b5+1:586.32893, b6+1:657.36791, b8+1:853.49036, b10+1:1097.57667, b12+1:1309.65232]	[y1+1:0.00016, y2+1:0.00014, y3+1:-0.00002, y4+1:0.00031, y6+1:0.00067, y8+1:0.00103];[b5+1:-0.00181, b6+1:0.00006, b8+1:0.00133, b10+1:-0.00052, b12+1:-0.00457]	[y1+1:1.10, y2+1:0.54, y3+1:-0.06, y4+1:0.65, y6+1:0.93, y8+1:1.13];[b5+1:-3.09, b6+1:0.10, b8+1:1.56, b10+1:-0.48, b12+1:-3.49]	[y1+1:20707, y2+1:46671, y3+1:4433, y4+1:40078, y6+1:21885, y8+1:2882];[b5+1:3170, b6+1:14610, b8+1:81861, b10+1:15854, b12+1:10962]	11	-1	809	0	0	764	0	0
230227-MA-4-calib	16020	48.0198	47	226102	16019	3	690.635	2068.88	11.304	6.304	0	QEFEVMEDHAGTYGLGDR	QEFEVM[Common Variable:Oxidation on M]EDHAGTYGLGDR	QEFEVMEDHAGTYGLGDR	1	19	Oxidation on M	O	O	1	0	2068.88	0.00481	2.32	P10636-8	Isoform Tau-F of Microtubule-associated protein tau	primary:MAPT	Homo sapiens	N	N	full	[6 to 23]	R	K		T	[y1+1, y3+1, y5+1, y6+1, y7+1, y8+1, y9+1, y10+1, y13+2, y14+2];[b2+1]	[y1+1:175.11923, y3+1:347.16799, y5+1:517.27205, y6+1:680.33634, y7+1:781.38040, y8+1:838.40497, y9+1:909.44507, y10+1:1046.50286, y13+2:719.30680, y14+2:768.83855];[b2+1:258.10886]	[y1+1:0.00028, y3+1:0.00063, y5+1:-0.00084, y6+1:0.00012, y7+1:-0.00349, y8+1:-0.00039, y9+1:0.00260, y10+1:0.00147, y13+2:0.00001, y14+2:-0.00490];[b2+1:0.00042]	[y1+1:1.60, y3+1:1.83, y5+1:-1.62, y6+1:0.18, y7+1:-4.47, y8+1:-0.46, y9+1:2.86, y10+1:1.41, y13+2:0.01, y14+2:-3.19];[b2+1:1.62]	[y1+1:8812, y3+1:3991, y5+1:5190, y6+1:3641, y7+1:2827, y8+1:13807, y9+1:11626, y10+1:5695, y13+2:5540, y14+2:3020];[b2+1:4606]	11	-1	810	0	0	765	0	0
230227-MA-4-calib	11620	40.4485	98	5.72685e+06	11618	3	523.621	1567.84	11.301	6.301	0	SRLQTAPVPMPDLK	SRLQTAPVPM[Common Variable:Oxidation on M]PDLK	SRLQTAPVPMPDLK	1	104	Oxidation on M	O	O	1	1	1567.84	0.00125	0.79	P10636-8	Isoform Tau-F of Microtubule-associated protein tau	primary:MAPT	Homo sapiens	N	N	full	[241 to 254]	K	N		T	[y1+1, y2+1, y4+1, y5+1, y6+1, y8+1];[b2+1, b4+1, b5+1, b6+1, b8+1]	[y1+1:147.11271, y2+1:260.19733, y4+1:472.27591, y5+1:619.30970, y6+1:716.36394, y8+1:912.48760];[b2+1:244.14088, b4+1:485.28467, b5+1:586.33133, b6+1:657.36896, b8+1:853.48586]	[y1+1:-0.00010, y2+1:0.00046, y4+1:-0.00067, y5+1:-0.00227, y6+1:-0.00080, y8+1:0.00169];[b2+1:0.00046, b4+1:0.00161, b5+1:0.00059, b6+1:0.00111, b8+1:-0.00317]	[y1+1:-0.66, y2+1:1.79, y4+1:-1.42, y5+1:-3.67, y6+1:-1.12, y8+1:1.85];[b2+1:1.90, b4+1:3.33, b5+1:1.01, b6+1:1.69, b8+1:-3.72]	[y1+1:32439, y2+1:211952, y4+1:309216, y5+1:20807, y6+1:383056, y8+1:70404];[b2+1:32259, b4+1:77442, b5+1:186666, b6+1:347801, b8+1:49717]	11	-1	811	0	0	766	0	0
230227-MA-4-calib	14110	44.5109	83	539637	14108	3	523.621	1567.84	11.297	6.297	0	SRLQTAPVPMPDLK	SRLQTAPVPM[Common Variable:Oxidation on M]PDLK	SRLQTAPVPMPDLK	1	104	Oxidation on M	O	O	1	1	1567.84	0.00179	1.14	P10636-8	Isoform Tau-F of Microtubule-associated protein tau	primary:MAPT	Homo sapiens	N	N	full	[241 to 254]	K	N		T	[y1+1, y2+1, y4+1, y6+1, y8+1];[b2+1, b3+1, b4+1, b5+1, b6+1, b8+1]	[y1+1:147.11264, y2+1:260.19698, y4+1:472.27671, y6+1:716.36377, y8+1:912.48549];[b2+1:244.13964, b3+1:357.22495, b4+1:485.28306, b5+1:586.33142, b6+1:657.36925, b8+1:853.49270]	[y1+1:-0.00017, y2+1:0.00012, y4+1:0.00013, y6+1:-0.00097, y8+1:-0.00042];[b2+1:-0.00078, b3+1:0.00047, b4+1:0.00000, b5+1:0.00069, b6+1:0.00140, b8+1:0.00367]	[y1+1:-1.13, y2+1:0.44, y4+1:0.28, y6+1:-1.35, y8+1:-0.46];[b2+1:-3.19, b3+1:1.31, b4+1:0.01, b5+1:1.17, b6+1:2.14, b8+1:4.30]	[y1+1:4042, y2+1:15463, y4+1:34680, y6+1:36381, y8+1:4857];[b2+1:3210, b3+1:2758, b4+1:6591, b5+1:17245, b6+1:29694, b8+1:5559]	11	-1	813	0	0	768	0	0
230227-MA-4-calib	11902	40.9574	118	9.28971e+06	11901	3	523.621	1567.84	11.287	6.287	0	SRLQTAPVPMPDLK	SRLQTAPVPM[Common Variable:Oxidation on M]PDLK	SRLQTAPVPMPDLK	1	104	Oxidation on M	O	O	1	1	1567.84	0.00073	0.46	P10636-8	Isoform Tau-F of Microtubule-associated protein tau	primary:MAPT	Homo sapiens	N	N	full	[241 to 254]	K	N		T	[y1+1, y2+1, y4+1, y6+1, y8+1];[b2+1, b4+1, b5+1, b6+1, b7+2, b8+1]	[y1+1:147.11256, y2+1:260.19696, y4+1:472.27641, y6+1:716.36556, y8+1:912.48298];[b2+1:244.14065, b4+1:485.28389, b5+1:586.33118, b6+1:657.36687, b7+2:377.71471, b8+1:853.48565]	[y1+1:-0.00024, y2+1:0.00009, y4+1:-0.00016, y6+1:0.00082, y8+1:-0.00294];[b2+1:0.00023, b4+1:0.00083, b5+1:0.00045, b6+1:-0.00098, b7+2:0.00154, b8+1:-0.00338]	[y1+1:-1.65, y2+1:0.36, y4+1:-0.34, y6+1:1.14, y8+1:-3.22];[b2+1:0.96, b4+1:1.71, b5+1:0.76, b6+1:-1.49, b7+2:2.04, b8+1:-3.97]	[y1+1:56746, y2+1:269220, y4+1:567422, y6+1:557614, y8+1:97934];[b2+1:43641, b4+1:116066, b5+1:277433, b6+1:563399, b7+2:43101, b8+1:74339]	11	-1	815	0	0	770	0	0
[truncated: 691 more rows]
[truncated: 2 more columns]

## Sheet: 3-hT39
File Name	Scan Number	Scan Retention Time	Num Experimental Peaks	Total Ion Current	Precursor Scan Number	Precursor Charge	Precursor MZ	Precursor Mass	Score	Delta Score	Notch	Base Sequence	Full Sequence	Essential Sequence	Ambiguity Level	PSM Count (unambiguous, <0.01 q-value)	Mods	Mods Chemical Formulas	Mods Combined Chemical Formula	Num Variable Mods	Missed Cleavages	Peptide Monoisotopic Mass	Mass Diff (Da)	Mass Diff (ppm)	Protein Accession	Protein Name	Contaminant	Decoy	Peptide Description	Start and End Residues In Protein	Previous Amino Acid	Next Amino Acid	Theoreticals Searched	Decoy/Contaminant/Target	Matched Ion Series	Matched Ion Mass-To-Charge Ratios	Matched Ion Mass Diff (Da)	Matched Ion Mass Diff (Ppm)	Matched Ion Intensities	Matched Ion Counts	Normalized Spectral Angle	Cumulative Target	Cumulative Decoy	QValue	Cumulative Target Notch	Cumulative Decoy Notch	QValue Notch	PEP	PEP_QValue
[truncated: 1,024 more rows]
