# Supplementary material for: Polyamination with spermidine enhances pathogenic tau conformations while reducing filamentous aggregate formation in vitro
Source: Biochem J. 2025 Jun 17;482(12):877–99. doi: 10.1042/BCJ20253079 (PMC12235667; doi:10.1042/BCJ20253079)
Supplement: Online supplementary table 2 [file bcj-482-12-BCJ20253079-supp3.xlsx]

## Sheet: Table Legend
Supporting Information Table 2. Quantified Tau Peptides for Tau Isoforms.
Tab 1: Codes for tau protein samples referenced in Tabs 2 and 3. Tab 2: Quantified peptides corresponding to the 4R tau isoform (hT40). Tab 3: Quantified peptides for the 3R tau isoform (hT39). Both Tabs 2 and 3 provide signal intensities for quantified tau peptides in unmodified and SPD-tau protein samples.

## Sheet: 1-Sample_codes
Sample_code	Recombinant tau protein
230227-MA-3	Unmodified 3R Tau
230227-MA-3-5	SPD Modified 3R Tau
230227-MA-4	Unmodified 4R Tau
230227-MA-4-5	SPD Modified 4R Tau

## Sheet: 2-hT40
Sequence	Base Sequence	Protein Groups	Gene Names	Organism	Intensity_230227-MA-4-5-calib	Intensity_230227-MA-4-calib	Detection Type_230227-MA-4-5-calib	Detection Type_230227-MA-4-calib
AEPRQ[Custom Polyamines:Spermidine with DIs and NLs on Q]EFEVMEDHAGTYGLGDRK	AEPRQEFEVMEDHAGTYGLGDRK	P10636-8;UNDEFINED	MAPT;	Homo sapiens;	2.30417e+06	0	MSMS	NotDetected
AEPRQEFEVM[Common Variable:Oxidation on M]EDHAGTYGLGDR	AEPRQEFEVMEDHAGTYGLGDR	P10636-8;UNDEFINED	MAPT;	Homo sapiens;	1.36698e+06	1.6166e+06	MSMS	MSMS
AEPRQEFEVM[Common Variable:Oxidation on M]EDHAGTYGLGDRK	AEPRQEFEVMEDHAGTYGLGDRK	P10636-8;UNDEFINED	MAPT;	Homo sapiens;	5.76657e+06	4.80325e+06	MSMS	MSMS
AEPRQEFEVMEDHAGTYGLGDR	AEPRQEFEVMEDHAGTYGLGDR	P10636-8	MAPT	Homo sapiens	9.2935e+06	1.09919e+07	MSMS	MSMS
AEPRQEFEVMEDHAGTYGLGDRK	AEPRQEFEVMEDHAGTYGLGDRK	P10636-8;UNDEFINED	MAPT;	Homo sapiens;	5.1377e+07	5.06564e+07	MSMS	MSMS
AKTDHGAEIVYKSPVVSGDTSPR	AKTDHGAEIVYKSPVVSGDTSPR	P10636-8;UNDEFINED	MAPT;	Homo sapiens;	1.66283e+07	14219045	MSMS	MSMS
DNIKHVPGGGSVQ[Custom Polyamines:Spermidine with DIs and NLs on Q]IVYKPVDLSK	DNIKHVPGGGSVQIVYKPVDLSK	P10636-8	MAPT	Homo sapiens	775199	0	MSMS	NotDetected
DNIKHVPGGGSVQIVYKPVDLSK	DNIKHVPGGGSVQIVYKPVDLSK	P10636-8;UNDEFINED	MAPT;	Homo sapiens;	8.26915e+07	97289353	MSMS	MSMS
DQ[Custom Polyamines:Spermidine with DIs and NLs on Q]GGYTM[Common Variable:Oxidation on M]HQDQEGDTDAGLKESPLQTPTEDGSEEPGSETSDAK	DQGGYTMHQDQEGDTDAGLKESPLQTPTEDGSEEPGSETSDAK	P10636-8	MAPT	Homo sapiens	0	0	MSMSAmbiguousPeakfinding	NotDetected
DQ[Custom Polyamines:Spermidine with DIs and NLs on Q]GGYTMHQDQEGDTDAGLKESPLQTPTEDGSEEPGSETSDAK	DQGGYTMHQDQEGDTDAGLKESPLQTPTEDGSEEPGSETSDAK	P10636-8	MAPT	Homo sapiens	9.05535e+06	0	MSMS	NotDetected
DQGGYTM[Common Variable:Oxidation on M]HQDQEGDTDAGLKESPLQ[Custom Polyamines:Spermidine with DIs and NLs on Q]TPTEDGSEEPGSETSDAK	DQGGYTMHQDQEGDTDAGLKESPLQTPTEDGSEEPGSETSDAK	P10636-8	MAPT	Homo sapiens	0	0	MSMSAmbiguousPeakfinding	NotDetected
DQGGYTM[Common Variable:Oxidation on M]HQDQEGDTDAGLKESPLQTPTEDGSEEPGSETSDAK	DQGGYTMHQDQEGDTDAGLKESPLQTPTEDGSEEPGSETSDAK	P10636-8;UNDEFINED	MAPT;	Homo sapiens;	5.40912e+07	5.88797e+07	MSMS	MSMS
DQGGYTMHQDQEGDTDAGLKESPLQTPTEDGSEEPGSETSDAK	DQGGYTMHQDQEGDTDAGLKESPLQTPTEDGSEEPGSETSDAK	P10636-8;UNDEFINED	MAPT;	Homo sapiens;	141168135	145620575	MSMS	MSMS
ESPLQTPTEDGSEEPGSETSDAK	ESPLQTPTEDGSEEPGSETSDAK	P10636-8;UNDEFINED	MAPT;	Homo sapiens;	117898269	105714287	MSMS	MSMS
HLSNVSSTGSIDM[Common Variable:Oxidation on M]VDSPQ[Custom Polyamines:Spermidine with DIs and NLs on Q]LATLADEVSASLAK	HLSNVSSTGSIDMVDSPQLATLADEVSASLAK	P10636-8;UNDEFINED	MAPT;	Homo sapiens;	7.95899e+06	0	MSMS	NotDetected
HLSNVSSTGSIDM[Common Variable:Oxidation on M]VDSPQLATLADEVSASLAK	HLSNVSSTGSIDMVDSPQLATLADEVSASLAK	P10636-8;UNDEFINED	MAPT;	Homo sapiens;	35461572	6.11222e+07	MSMS	MSMS
HLSNVSSTGSIDMVDSPQ[Custom Polyamines:Spermidine with DIs and NLs on Q]LATLADEVSASLAK	HLSNVSSTGSIDMVDSPQLATLADEVSASLAK	P10636-8;UNDEFINED	MAPT;	Homo sapiens;	4.20721e+07	0	MSMS	NotDetected
HLSNVSSTGSIDMVDSPQLATLADEVSASLAK	HLSNVSSTGSIDMVDSPQLATLADEVSASLAK	P10636-8;UNDEFINED	MAPT;	Homo sapiens;	127669359	190663888	MSMS	MSMS
HVPGGGSVQ[Custom Polyamines:Putrescine with DIs and NLs on Q]IVYKPVDLSK	HVPGGGSVQIVYKPVDLSK	P10636-8	MAPT	Homo sapiens	1.15816e+06	0	MSMS	NotDetected
HVPGGGSVQ[Custom Polyamines:Spermidine with DIs and NLs on Q]IVYKPVDLSK	HVPGGGSVQIVYKPVDLSK	P10636-8;UNDEFINED	MAPT;	Homo sapiens;	6.57841e+06	0	MSMS	NotDetected
HVPGGGSVQIVYKPVDLSK	HVPGGGSVQIVYKPVDLSK	P10636-8;UNDEFINED	MAPT;	Homo sapiens;	229692764	344223307	MSMS	MSMS
IGSLDNITHVPGGGNK	IGSLDNITHVPGGGNK	P10636-8;UNDEFINED	MAPT;	Homo sapiens;	365895824	375751501	MSMS	MSMS
IGSLDNITHVPGGGNKK	IGSLDNITHVPGGGNKK	P10636-8;UNDEFINED	MAPT;	Homo sapiens;	2.52899e+07	9.24999e+07	MSMS	MSMS
KDQGGYTM[Common Variable:Oxidation on M]HQDQEGDTDAGLKESPLQTPTEDGSEEPGSETSDAK	KDQGGYTMHQDQEGDTDAGLKESPLQTPTEDGSEEPGSETSDAK	P10636-8	MAPT	Homo sapiens	1.21291e+07	1.70519e+07	MSMS	MSMS
KDQGGYTMHQDQEGDTDAGLKESPLQTPTEDGSEEPGSETSDAK	KDQGGYTMHQDQEGDTDAGLKESPLQTPTEDGSEEPGSETSDAK	P10636-8	MAPT	Homo sapiens	0	3.7674e+07	NotDetected	MSMS
LDLSNVQSK	LDLSNVQSK	P10636-8	MAPT	Homo sapiens	284300	0	MSMS	NotDetected
LQTAPVPM[Common Variable:Oxidation on M]PDLK	LQTAPVPMPDLK	P10636-8;UNDEFINED	MAPT;	Homo sapiens;	1.03488e+07	1.17339e+07	MSMS	MSMS
LQTAPVPM[Common Variable:Oxidation on M]PDLKNVK	LQTAPVPMPDLKNVK	P10636-8;UNDEFINED	MAPT;	Homo sapiens;	7.53143e+06	6.70467e+06	MSMS	MSMS
LQTAPVPMPDLK	LQTAPVPMPDLK	P10636-8;UNDEFINED	MAPT;	Homo sapiens;	1.34169e+07	1.42633e+07	MSMS	MSMS
LQTAPVPMPDLKNVK	LQTAPVPMPDLKNVK	P10636-8;UNDEFINED	MAPT;	Homo sapiens;	1.25465e+07	1.11921e+07	MSMS	MSMS
Q[Custom Polyamines:Spermidine with DIs and NLs on Q]AAAQPHTEIPEGTTAEEAGIGDTPSLEDEAAGHVTQAR	QAAAQPHTEIPEGTTAEEAGIGDTPSLEDEAAGHVTQAR	P10636-8	MAPT	Homo sapiens	0	0	MSMSAmbiguousPeakfinding	NotDetected
Q[Custom Polyamines:Spermidine with DIs and NLs on Q]EFEVM[Common Variable:Oxidation on M]EDHAGTYGLGDRK	QEFEVMEDHAGTYGLGDRK	P10636-8;UNDEFINED	MAPT;	Homo sapiens;	240468	0	MSMS	NotDetected
Q[Custom Polyamines:Spermidine with DIs and NLs on Q]EFEVMEDHAGTYGLGDR	QEFEVMEDHAGTYGLGDR	P10636-8	MAPT	Homo sapiens	774645	0	MSMS	NotDetected
Q[Custom Polyamines:Spermidine with DIs and NLs on Q]EFEVMEDHAGTYGLGDRK	QEFEVMEDHAGTYGLGDRK	P10636-8;UNDEFINED	MAPT;	Homo sapiens;	617572	0	MSMS	NotDetected
QAAAQPHTEIPEGTTAEEAGIGDTPSLEDEAAGHVTQ[Custom Polyamines:Spermidine with DIs and NLs on Q]AR	QAAAQPHTEIPEGTTAEEAGIGDTPSLEDEAAGHVTQAR	P10636-8	MAPT	Homo sapiens	0	0	MSMSAmbiguousPeakfinding	NotDetected
QAAAQPHTEIPEGTTAEEAGIGDTPSLEDEAAGHVTQAR	QAAAQPHTEIPEGTTAEEAGIGDTPSLEDEAAGHVTQAR	P10636-8;UNDEFINED	MAPT;	Homo sapiens;	397328786	436005694	MSMS	MSMS
QEFEVM[Common Variable:Oxidation on M]EDHAGTYGLGDR	QEFEVMEDHAGTYGLGDR	P10636-8;UNDEFINED	MAPT;	Homo sapiens;	9.1639e+06	1.16935e+07	MSMS	MSMS
QEFEVM[Common Variable:Oxidation on M]EDHAGTYGLGDRK	QEFEVMEDHAGTYGLGDRK	P10636-8;UNDEFINED	MAPT;	Homo sapiens;	1.94696e+07	1.88788e+07	MSMS	MSMS
QEFEVM[Common Variable:Oxidation on M]EDHAGTYGLGDRKDQGGYTMHQDQEGDTDAGLK	QEFEVMEDHAGTYGLGDRKDQGGYTMHQDQEGDTDAGLK	P10636-8	MAPT	Homo sapiens	0	0	NotDetected	MSMSAmbiguousPeakfinding
QEFEVMEDHAGTYGLGDR	QEFEVMEDHAGTYGLGDR	P10636-8	MAPT	Homo sapiens	3.68177e+07	4.37112e+07	MSMS	MSMS
QEFEVMEDHAGTYGLGDRK	QEFEVMEDHAGTYGLGDRK	P10636-8;UNDEFINED	MAPT;	Homo sapiens;	6.60747e+07	6.62035e+07	MSMS	MSMS
QEFEVMEDHAGTYGLGDRKDQGGYTM[Common Variable:Oxidation on M]HQDQEGDTDAGLK	QEFEVMEDHAGTYGLGDRKDQGGYTMHQDQEGDTDAGLK	P10636-8	MAPT	Homo sapiens	1.84348e+06	0	MSMS	MSMSAmbiguousPeakfinding
QEFEVMEDHAGTYGLGDRKDQGGYTMHQDQEGDTDAGLK	QEFEVMEDHAGTYGLGDRKDQGGYTMHQDQEGDTDAGLK	P10636-8	MAPT	Homo sapiens	8.16691e+06	9.83791e+06	MSMS	MSMS
SRLQTAPVPM[Common Variable:Oxidation on M]PDLK	SRLQTAPVPMPDLK	P10636-8;UNDEFINED	MAPT;	Homo sapiens;	3.68042e+07	4.65924e+07	MSMS	MSMS
SRLQTAPVPM[Common Variable:Oxidation on M]PDLKNVK	SRLQTAPVPMPDLKNVK	P10636-8;UNDEFINED	MAPT;	Homo sapiens;	37920410	3.51184e+07	MSMS	MSMS
SRLQTAPVPMPDLK	SRLQTAPVPMPDLK	P10636-8;UNDEFINED	MAPT;	Homo sapiens;	4.75227e+07	6.76482e+07	MSMS	MSMS
SRLQTAPVPMPDLKNVK	SRLQTAPVPMPDLKNVK	P10636-8;UNDEFINED	MAPT;	Homo sapiens;	7.06051e+07	5.97045e+07	MSMS	MSMS
SRTPSLPTPPTREPK	SRTPSLPTPPTREPK	P10636-8	MAPT	Homo sapiens	427293	541544	MSMS	MSMS
STPTAEDVTAPLVDEGAPGK	STPTAEDVTAPLVDEGAPGK	P10636-8;UNDEFINED	MAPT;	Homo sapiens;	857923464	972094504	MSMS	MSMS
STPTAEDVTAPLVDEGAPGKQAAAQPHTEIPEGTTAEEAGIGDTPSLEDEAAGHVTQAR	STPTAEDVTAPLVDEGAPGKQAAAQPHTEIPEGTTAEEAGIGDTPSLEDEAAGHVTQAR	P10636-8	MAPT	Homo sapiens	8.57041e+07	88609700	MSMS	MSMS
TDHGAEIVYKSPVVSGDTSPR	TDHGAEIVYKSPVVSGDTSPR	P10636-8;UNDEFINED	MAPT;	Homo sapiens;	293893689	291326708	MSMS	MSMS
TDHGAEIVYKSPVVSGDTSPRHLSNVSSTGSIDMVDSPQLATLADEVSASLAK	TDHGAEIVYKSPVVSGDTSPRHLSNVSSTGSIDMVDSPQLATLADEVSASLAK	P10636-8	MAPT	Homo sapiens	135881	0	MSMS	NotDetected
TPSLPTPPTR	TPSLPTPPTR	P10636-8	MAPT	Homo sapiens	1.95363e+07	2.74995e+07	MSMS	MSMS
TPSLPTPPTREPK	TPSLPTPPTREPK	P10636-8;UNDEFINED	MAPT;	Homo sapiens;	145736110	165434307	MSMS	MSMS
VQIINKK	VQIINKK	P10636-8	MAPT	Homo sapiens	0	143297	NotDetected	MSMS

## Sheet: 3-hT39
Sequence	Base Sequence	Protein Groups	Intensity_230227-MA-3-5-calib	Intensity_230227-MA-3-calib	Detection Type_230227-MA-3-5-calib	Detection Type_230227-MA-3-calib
AEPRQ[Custom Polyamines:Spermidine with DIs and NLs on Q]EFEVMEDHAGTYGLGDR	AEPRQEFEVMEDHAGTYGLGDR	P10636-5 - 2N3R (D) (410 aa);UNDEFINED	1.15833e+06	0	MSMS	NotDetected
AEPRQ[Custom Polyamines:Spermidine with DIs and NLs on Q]EFEVMEDHAGTYGLGDRK	AEPRQEFEVMEDHAGTYGLGDRK	P10636-5 - 2N3R (D) (410 aa);UNDEFINED	1.79045e+06	0	MSMS	NotDetected
AEPRQEFEVM[Common Variable:Oxidation on M]EDHAGTYGLGDR	AEPRQEFEVMEDHAGTYGLGDR	P10636-5 - 2N3R (D) (410 aa)	1.30333e+06	2.3051e+06	MSMS	MSMS
AEPRQEFEVM[Common Variable:Oxidation on M]EDHAGTYGLGDRK	AEPRQEFEVMEDHAGTYGLGDRK	P10636-5 - 2N3R (D) (410 aa);UNDEFINED	4.91814e+06	8.65832e+06	MSMS	MSMS
AEPRQEFEVMEDHAGTYGLGDR	AEPRQEFEVMEDHAGTYGLGDR	P10636-5 - 2N3R (D) (410 aa)	8211988	1.59431e+07	MSMS	MSMS
AEPRQEFEVMEDHAGTYGLGDRK	AEPRQEFEVMEDHAGTYGLGDRK	P10636-5 - 2N3R (D) (410 aa);UNDEFINED	3.16573e+07	6.03811e+07	MSMS	MSMS
AKTDHGAEIVYKSPVVSGDTSPR	AKTDHGAEIVYKSPVVSGDTSPR	P10636-5 - 2N3R (D) (410 aa);UNDEFINED	1.27347e+07	2.21625e+07	MSMS	MSMS
DQ[Custom Polyamines:Spermidine with DIs and NLs on Q]GGYTM[Common Variable:Oxidation on M]HQDQEGDTDAGLKESPLQTPTEDGSEEPGSETSDAK	DQGGYTMHQDQEGDTDAGLKESPLQTPTEDGSEEPGSETSDAK	P10636-5 - 2N3R (D) (410 aa);UNDEFINED	0	0	MSMSAmbiguousPeakfinding	NotDetected
DQ[Custom Polyamines:Spermidine with DIs and NLs on Q]GGYTMHQDQEGDTDAGLKESPLQTPTEDGSEEPGSETSDAK	DQGGYTMHQDQEGDTDAGLKESPLQTPTEDGSEEPGSETSDAK	P10636-5 - 2N3R (D) (410 aa)	1.11738e+07	0	MSMS	NotDetected
DQGGYTM[Common Variable:Oxidation on M]HQDQEGDTDAGLKESPLQ[Custom Polyamines:Spermidine with DIs and NLs on Q]TPTEDGSEEPGSETSDAK	DQGGYTMHQDQEGDTDAGLKESPLQTPTEDGSEEPGSETSDAK	P10636-5 - 2N3R (D) (410 aa)	0	0	MSMSAmbiguousPeakfinding	NotDetected
DQGGYTM[Common Variable:Oxidation on M]HQDQEGDTDAGLKESPLQTPTEDGSEEPGSETSDAK	DQGGYTMHQDQEGDTDAGLKESPLQTPTEDGSEEPGSETSDAK	P10636-5 - 2N3R (D) (410 aa)	3.85929e+07	7.57273e+07	MSMS	MSMS
DQGGYTMHQDQEGDTDAGLKESPLQTPTEDGSEEPGSETSDAK	DQGGYTMHQDQEGDTDAGLKESPLQTPTEDGSEEPGSETSDAK	P10636-5 - 2N3R (D) (410 aa)	8.72134e+07	1.71004e+08	MSMS	MSMS
ESPLQTPTEDGSEEPGSETSDAK	ESPLQTPTEDGSEEPGSETSDAK	P10636-5 - 2N3R (D) (410 aa)	72058847	114906789	MSMS	MSMS
HLSNVSSTGSIDM[Common Variable:Oxidation on M]VDSPQ[Custom Polyamines:Spermidine with DIs and NLs on Q]LATLADEVSASLAK	HLSNVSSTGSIDMVDSPQLATLADEVSASLAK	P10636-5 - 2N3R (D) (410 aa);UNDEFINED	1.22178e+07	0	MSMS	NotDetected
HLSNVSSTGSIDM[Common Variable:Oxidation on M]VDSPQLATLADEVSASLAK	HLSNVSSTGSIDMVDSPQLATLADEVSASLAK	P10636-5 - 2N3R (D) (410 aa)	1.41232e+07	8.06581e+07	MSMS	MSMS
HLSNVSSTGSIDMVDSPQ[Custom Polyamines:Spermidine with DIs and NLs on Q]LATLADEVSASLAK	HLSNVSSTGSIDMVDSPQLATLADEVSASLAK	P10636-5 - 2N3R (D) (410 aa);UNDEFINED	5.64451e+07	0	MSMS	NotDetected
HLSNVSSTGSIDMVDSPQLATLADEVSASLAK	HLSNVSSTGSIDMVDSPQLATLADEVSASLAK	P10636-5 - 2N3R (D) (410 aa)	5.23066e+07	3.0455e+08	MSMS	MSMS
HQPGGGKVQIVYKPVDLSK	HQPGGGKVQIVYKPVDLSK	P10636-5 - 2N3R (D) (410 aa)	1.06755e+06	1.95907e+06	MSMS	MSMS
IGSLDNITHVPGGGNK	IGSLDNITHVPGGGNK	P10636-5 - 2N3R (D) (410 aa);UNDEFINED	2.83566e+08	5.19283e+08	MSMS	MSMS
IGSLDNITHVPGGGNKK	IGSLDNITHVPGGGNKK	P10636-5 - 2N3R (D) (410 aa)	0	4.7303e+07	NotDetected	MSMS
KDQGGYTM[Common Variable:Oxidation on M]HQDQEGDTDAGLKESPLQTPTEDGSEEPGSETSDAK	KDQGGYTMHQDQEGDTDAGLKESPLQTPTEDGSEEPGSETSDAK	P10636-5 - 2N3R (D) (410 aa);UNDEFINED	9.50854e+06	21018643	MSMS	MSMS
KDQGGYTMHQDQEGDTDAGLKESPLQTPTEDGSEEPGSETSDAK	KDQGGYTMHQDQEGDTDAGLKESPLQTPTEDGSEEPGSETSDAK	P10636-5 - 2N3R (D) (410 aa);UNDEFINED	2.83386e+07	39638118	MSMS	MSMS
LQTAPVPM[Common Variable:Oxidation on M]PDLK	LQTAPVPMPDLK	P10636-5 - 2N3R (D) (410 aa);UNDEFINED	9.36188e+06	1.54757e+07	MSMS	MSMS
LQTAPVPM[Common Variable:Oxidation on M]PDLKNVK	LQTAPVPMPDLKNVK	P10636-5 - 2N3R (D) (410 aa);UNDEFINED	6.20318e+06	1.30974e+07	MSMS	MSMS
LQTAPVPMPDLK	LQTAPVPMPDLK	P10636-5 - 2N3R (D) (410 aa);UNDEFINED	9.04399e+06	1.58188e+07	MSMS	MSMS
LQTAPVPMPDLKNVK	LQTAPVPMPDLKNVK	P10636-5 - 2N3R (D) (410 aa)	9.52794e+06	1.6846e+07	MSMS	MSMS
Q[Custom Polyamines:Spermidine with DIs and NLs on Q]AAAQPHTEIPEGTTAEEAGIGDTPSLEDEAAGHVTQAR	QAAAQPHTEIPEGTTAEEAGIGDTPSLEDEAAGHVTQAR	P10636-5 - 2N3R (D) (410 aa)	0	0	MSMSAmbiguousPeakfinding	NotDetected
Q[Custom Polyamines:Spermidine with DIs and NLs on Q]EFEVM[Common Variable:Oxidation on M]EDHAGTYGLGDRK	QEFEVMEDHAGTYGLGDRK	P10636-5 - 2N3R (D) (410 aa);UNDEFINED	289243	0	MSMS	NotDetected
Q[Custom Polyamines:Spermidine with DIs and NLs on Q]EFEVMEDHAGTYGLGDR	QEFEVMEDHAGTYGLGDR	P10636-5 - 2N3R (D) (410 aa)	1.10573e+06	0	MSMS	NotDetected
Q[Custom Polyamines:Spermidine with DIs and NLs on Q]EFEVMEDHAGTYGLGDRK	QEFEVMEDHAGTYGLGDRK	P10636-5 - 2N3R (D) (410 aa);UNDEFINED	975429	0	MSMS	NotDetected
QAAAQPHTEIPEGTTAEEAGIGDTPSLEDEAAGHVTQ[Custom Polyamines:Spermidine with DIs and NLs on Q]AR	QAAAQPHTEIPEGTTAEEAGIGDTPSLEDEAAGHVTQAR	P10636-5 - 2N3R (D) (410 aa);UNDEFINED	0	0	MSMSAmbiguousPeakfinding	NotDetected
QAAAQPHTEIPEGTTAEEAGIGDTPSLEDEAAGHVTQAR	QAAAQPHTEIPEGTTAEEAGIGDTPSLEDEAAGHVTQAR	P10636-5 - 2N3R (D) (410 aa);UNDEFINED	290631577	557061838	MSMS	MSMS
QEFEVM[Common Variable:Oxidation on M]EDHAGTYGLGDR	QEFEVMEDHAGTYGLGDR	P10636-5 - 2N3R (D) (410 aa);UNDEFINED	9.07571e+06	1.41224e+07	MSMS	MSMS
QEFEVM[Common Variable:Oxidation on M]EDHAGTYGLGDRK	QEFEVMEDHAGTYGLGDRK	P10636-5 - 2N3R (D) (410 aa);UNDEFINED	1.43929e+07	2.51831e+07	MSMS	MSMS
QEFEVM[Common Variable:Oxidation on M]EDHAGTYGLGDRKDQGGYTMHQDQEGDTDAGLK	QEFEVMEDHAGTYGLGDRKDQGGYTMHQDQEGDTDAGLK	P10636-5 - 2N3R (D) (410 aa)	0	2.7693e+06	NotDetected	MSMS
QEFEVMEDHAGTYGLGDR	QEFEVMEDHAGTYGLGDR	P10636-5 - 2N3R (D) (410 aa)	2.96389e+07	4.71299e+07	MSMS	MSMS
QEFEVMEDHAGTYGLGDRK	QEFEVMEDHAGTYGLGDRK	P10636-5 - 2N3R (D) (410 aa);UNDEFINED	5.6103e+07	6.90791e+07	MSMS	MSMS
QEFEVMEDHAGTYGLGDRKDQGGYTM[Common Variable:Oxidation on M]HQDQEGDTDAGLK	QEFEVMEDHAGTYGLGDRKDQGGYTMHQDQEGDTDAGLK	P10636-5 - 2N3R (D) (410 aa)	0	1.30259e+06	NotDetected	MSMS
QEFEVMEDHAGTYGLGDRKDQGGYTMHQDQEGDTDAGLK	QEFEVMEDHAGTYGLGDRKDQGGYTMHQDQEGDTDAGLK	P10636-5 - 2N3R (D) (410 aa)	5.87793e+06	9.01394e+06	MSMS	MSMS
SRLQTAPVPM[Common Variable:Oxidation on M]PDLK	SRLQTAPVPMPDLK	P10636-5 - 2N3R (D) (410 aa);UNDEFINED	3.17051e+07	6.75661e+07	MSMS	MSMS
SRLQTAPVPM[Common Variable:Oxidation on M]PDLKNVK	SRLQTAPVPMPDLKNVK	P10636-5 - 2N3R (D) (410 aa);UNDEFINED	2.72091e+07	5.45902e+07	MSMS	MSMS
SRLQTAPVPMPDLK	SRLQTAPVPMPDLK	P10636-5 - 2N3R (D) (410 aa);UNDEFINED	3.538e+07	6.69445e+07	MSMS	MSMS
SRLQTAPVPMPDLKNVK	SRLQTAPVPMPDLKNVK	P10636-5 - 2N3R (D) (410 aa);UNDEFINED	49189788	65630604	MSMS	MSMS
SRTPSLPTPPTREPK	SRTPSLPTPPTREPK	P10636-5 - 2N3R (D) (410 aa);UNDEFINED	328151	672437	MSMS	MSMS
STPTAEDVTAPLVDEGAPGK	STPTAEDVTAPLVDEGAPGK	P10636-5 - 2N3R (D) (410 aa);UNDEFINED	814418440	1255201848	MSMS	MSMS
STPTAEDVTAPLVDEGAPGKQAAAQPHTEIPEGTTAEEAGIGDTPSLEDEAAGHVTQ[Custom Polyamines:Spermidine with DIs and NLs on Q]AR	STPTAEDVTAPLVDEGAPGKQAAAQPHTEIPEGTTAEEAGIGDTPSLEDEAAGHVTQAR	P10636-5 - 2N3R (D) (410 aa)	3.98051e+06	0	MSMS	NotDetected
STPTAEDVTAPLVDEGAPGKQAAAQPHTEIPEGTTAEEAGIGDTPSLEDEAAGHVTQAR	STPTAEDVTAPLVDEGAPGKQAAAQPHTEIPEGTTAEEAGIGDTPSLEDEAAGHVTQAR	P10636-5 - 2N3R (D) (410 aa)	7.33864e+07	1.60449e+08	MSMS	MSMS
TDHGAEIVYKSPVVSGDTSPR	TDHGAEIVYKSPVVSGDTSPR	P10636-5 - 2N3R (D) (410 aa);UNDEFINED	278912755	320233308	MSMS	MSMS
TDHGAEIVYKSPVVSGDTSPRHLSNVSSTGSIDMVDSPQLATLADEVSASLAK	TDHGAEIVYKSPVVSGDTSPRHLSNVSSTGSIDMVDSPQLATLADEVSASLAK	P10636-5 - 2N3R (D) (410 aa)	284272	0	MSMS	NotDetected
TPSLPTPPTR	TPSLPTPPTR	P10636-5 - 2N3R (D) (410 aa)	0	3.72534e+07	NotDetected	MSMS
TPSLPTPPTREPK	TPSLPTPPTREPK	P10636-5 - 2N3R (D) (410 aa);UNDEFINED	1.01798e+06	1.88375e+08	MSMS	MSMS
VQIVYKPVDLSK	VQIVYKPVDLSK	P10636-5 - 2N3R (D) (410 aa);UNDEFINED	675218528	1088731088	MSMS	MSMS
VQIVYKPVDLSKVTSK	VQIVYKPVDLSKVTSK	P10636-5 - 2N3R (D) (410 aa)	0	8.46418e+06	NotDetected	MSMS
