# Supplementary material for: Polyamination with spermidine enhances pathogenic tau conformations while reducing filamentous aggregate formation in vitro
Source: Biochem J. 2025 Jun 17;482(12):877–99. doi: 10.1042/BCJ20253079 (PMC12235667; doi:10.1042/BCJ20253079)
Supplement: Online supplementary table 3 [file bcj-482-12-BCJ20253079-supp4.xlsx]

## Sheet: Table Legend
Supporting Informaiton Table 3. Quantified Tau Peaks for Tau Isoforms.
Tab 1: Codes for tau protein samples referenced in Tabs 2 and 3. Tab 2: Quantified peaks for the 4R tau isoform (hT40). Tab 3: Quantified peaks for the 3R tau isoform (hT39). Tabs 2 and 3 contain detailed mass spectrometry data for quantified tau peaks in both unmodified and SPD-tau proteins.

## Sheet: 1-Sample_codes
Sample_code	Recombinant tau protein
230227-MA-3	Unmodified 3R Tau
230227-MA-3-5	SPD Modified 3R Tau
230227-MA-4	Unmodified 4R Tau
230227-MA-4-5	SPD Modified 4R Tau

## Sheet: 2-hT40
File Name	Base Sequence	Full Sequence	Protein Group	Peptide Monoisotopic Mass	MS2 Retention Time	Precursor Charge	Theoretical MZ	Peak intensity	Peak RT Start	Peak RT Apex	Peak RT End	Peak MZ	Peak Charge	Num Charge States Observed	Peak Detection Type	PSMs Mapped	Base Sequences Mapped	Full Sequences Mapped	Peak Split Valley RT	Peak Apex Mass Error (ppm)
230227-MA-4-calib	STPTAEDVTAPLVDEGAPGK	STPTAEDVTAPLVDEGAPGK	P10636-8	1953.95	49.0007	2	977.984	972094504	48.8423	49.1108	53.407	978.485	2	2	MSMS	10	1	1	0	0.09644
230227-MA-4-calib	QAAAQPHTEIPEGTTAEEAGIGDTPSLEDEAAGHVTQAR	QAAAQPHTEIPEGTTAEEAGIGDTPSLEDEAAGHVTQAR	P10636-8;UNDEFINED	3954.85	48.226	4	989.719	436005694	47.5013	48.2875	52.4486	990.22	4	4	MSMS	13	1	1	52.4532	-0.79779
230227-MA-4-calib	IGSLDNITHVPGGGNK	IGSLDNITHVPGGGNK	P10636-8;UNDEFINED	1577.82	39.9598	2	789.915	3.75752e+08	39.6735	40.0559	45.4618	526.946	3	2	MSMS	17	1	1	0	0.371711
230227-MA-4-calib	HVPGGGSVQIVYKPVDLSK	HVPGGGSVQIVYKPVDLSK	P10636-8;UNDEFINED	1979.08	42.97	2	990.549	3.44223e+08	42.5948	42.8067	74.5009	661.036	3	3	MSMS	42	1	1	0	-0.399584
230227-MA-4-calib	TDHGAEIVYKSPVVSGDTSPR	TDHGAEIVYKSPVVSGDTSPR	P10636-8;UNDEFINED	2214.09	37.011	3	739.038	291326708	35.2923	37.0975	42.8067	554.78	4	3	MSMS	29	1	1	0	-1.09205
230227-MA-4-calib	HLSNVSSTGSIDMVDSPQLATLADEVSASLAK	HLSNVSSTGSIDMVDSPQLATLADEVSASLAK	P10636-8;UNDEFINED	3242.6	74.4137	3	1081.87	190663888	74.1108	74.5854	114.816	1082.21	3	2	MSMS	17	1	1	74.1026	-0.519299
230227-MA-4-calib	TPSLPTPPTREPK	TPSLPTPPTREPK	P10636-8;UNDEFINED	1419.77	34.4013	3	474.265	1.65434e+08	33.7722	34.8448	42.3971	474.265	3	2	MSMS	11	1	1	0	0.980506
230227-MA-4-calib	DQGGYTMHQDQEGDTDAGLKESPLQTPTEDGSEEPGSETSDAK	DQGGYTMHQDQEGDTDAGLKESPLQTPTEDGSEEPGSETSDAK	P10636-8;UNDEFINED	4536.91	44.521	4	1135.23	1.45621e+08	44.3088	44.6381	48.2191	1135.74	4	2	MSMS	4	1	1	0	-0.0445971
230227-MA-4-calib	ESPLQTPTEDGSEEPGSETSDAK	ESPLQTPTEDGSEEPGSETSDAK	P10636-8;UNDEFINED	2390.02	37.9671	2	1196.02	1.05714e+08	37.5344	37.9701	39.8855	798.015	3	2	MSMS	5	1	1	0	-1.28599
230227-MA-4-calib	DNIKHVPGGGSVQIVYKPVDLSK	DNIKHVPGGGSVQIVYKPVDLSK	P10636-8;UNDEFINED	2449.33	44.1505	4	613.341	97289353	43.4401	43.863	44.885	613.592	4	4	MSMS	10	1	1	44.8929	0.757673
230227-MA-4-calib	IGSLDNITHVPGGGNKK	IGSLDNITHVPGGGNKK	P10636-8;UNDEFINED	1705.91	34.7207	3	569.644	9.24999e+07	34.5498	34.7651	35.811	427.486	4	3	MSMS	10	1	1	35.8151	1.31914
230227-MA-4-calib	STPTAEDVTAPLVDEGAPGKQAAAQPHTEIPEGTTAEEAGIGDTPSLEDEAAGHVTQAR	STPTAEDVTAPLVDEGAPGKQAAAQPHTEIPEGTTAEEAGIGDTPSLEDEAAGHVTQAR	P10636-8	5890.79	55.1838	5	1179.17	88609700	54.6154	54.9356	61.1027	1179.77	5	4	MSMS	2	1	1	0	0.482721
230227-MA-4-calib	SRLQTAPVPMPDLK	SRLQTAPVPMPDLK	P10636-8;UNDEFINED	1551.84	45.3239	3	518.289	6.76482e+07	44.3088	45.0134	48.1383	518.289	3	2	MSMS	5	1	1	0	0.993056
230227-MA-4-calib	QEFEVMEDHAGTYGLGDRK	QEFEVMEDHAGTYGLGDRK	P10636-8;UNDEFINED	2180.98	43.4005	3	728.001	6.62035e+07	43.1451	43.3376	48.0326	546.503	4	3	MSMS	11	1	1	0	-0.185977
230227-MA-4-calib	HLSNVSSTGSIDMVDSPQLATLADEVSASLAK	HLSNVSSTGSIDM[Common Variable:Oxidation on M]VDSPQLATLADEVSASLAK	P10636-8;UNDEFINED	3258.59	72.2223	3	1087.2	6.11222e+07	70.9334	72.6496	105.647	1087.54	3	2	MSMS	18	1	1	70.9292	1.05493
230227-MA-4-calib	SRLQTAPVPMPDLKNVK	SRLQTAPVPMPDLKNVK	P10636-8;UNDEFINED	1893.05	43.0714	3	632.024	5.97045e+07	42.3385	42.8969	45.5031	474.521	4	3	MSMS	19	1	1	0	-0.0948264
230227-MA-4-calib	DQGGYTMHQDQEGDTDAGLKESPLQTPTEDGSEEPGSETSDAK	DQGGYTM[Common Variable:Oxidation on M]HQDQEGDTDAGLKESPLQTPTEDGSEEPGSETSDAK	P10636-8;UNDEFINED	4552.91	43.012	4	1139.23	5.88797e+07	42.5496	43.4718	48.0229	1139.74	4	2	MSMS	8	1	1	42.5436	0.650689
230227-MA-4-calib	AEPRQEFEVMEDHAGTYGLGDRK	AEPRQEFEVMEDHAGTYGLGDRK	P10636-8;UNDEFINED	2634.21	45.2711	4	659.561	5.06564e+07	44.2114	44.6381	48.1914	659.811	4	3	MSMS	19	1	1	0	-0.645237
230227-MA-4-calib	SRLQTAPVPMPDLK	SRLQTAPVPM[Common Variable:Oxidation on M]PDLK	P10636-8;UNDEFINED	1567.84	41.9028	3	523.62	4.65924e+07	38.8669	41.6109	48.0855	523.621	3	3	MSMS	56	1	1	38.8513	1.96512
230227-MA-4-calib	QEFEVMEDHAGTYGLGDR	QEFEVMEDHAGTYGLGDR	P10636-8	2052.88	48.7099	3	685.302	4.37112e+07	48.54	48.7481	50.6438	685.638	3	2	MSMS	2	1	1	0	1.65957
230227-MA-4-calib	KDQGGYTMHQDQEGDTDAGLKESPLQTPTEDGSEEPGSETSDAK	KDQGGYTMHQDQEGDTDAGLKESPLQTPTEDGSEEPGSETSDAK	P10636-8	4665.01	40.6763	4	1167.26	3.7674e+07	40.4298	40.6891	41.5516	934.41	5	3	MSMS	3	1	1	41.558	0.551707
230227-MA-4-calib	SRLQTAPVPMPDLKNVK	SRLQTAPVPM[Common Variable:Oxidation on M]PDLKNVK	P10636-8;UNDEFINED	1909.05	39.7264	3	637.356	3.51184e+07	38.0331	40.0559	45.4806	478.519	4	4	MSMS	38	1	1	38.0164	0.104483
230227-MA-4-calib	HLSNVSSTGSIDMVDSPQLATLADEVSASLAK	HLSNVSSTGSIDM[Common Variable:Oxidation on M]VDSPQLATLADEVSASLAK	P10636-8	3258.59	70.2553	3	1087.2	2.99564e+07	67.1434	70.3267	70.9251	1087.54	3	2	MSMS	3	1	1	67.1395	0.0861449
230227-MA-4-calib	TPSLPTPPTR	TPSLPTPPTR	P10636-8	1065.58	37.8394	2	533.798	2.74995e+07	37.3255	38.1277	39.1053	533.798	2	2	MSMS	2	1	1	0	-0.284339
230227-MA-4-calib	DQGGYTMHQDQEGDTDAGLKESPLQTPTEDGSEEPGSETSDAK	DQGGYTM[Common Variable:Oxidation on M]HQDQEGDTDAGLKESPLQTPTEDGSEEPGSETSDAK	P10636-8	4552.91	42.1971	4	1139.23	2.28757e+07	41.7894	42.2583	42.5391	1139.74	4	2	MSMS	2	1	1	42.5436	0.794138
230227-MA-4-calib	QEFEVMEDHAGTYGLGDRK	QEFEVM[Common Variable:Oxidation on M]EDHAGTYGLGDRK	P10636-8;UNDEFINED	2196.97	38.8725	4	550.251	1.88788e+07	38.5408	41.1984	45.5633	550.502	4	3	MSMS	39	1	1	38.5351	1.22663
230227-MA-4-calib	KDQGGYTMHQDQEGDTDAGLKESPLQTPTEDGSEEPGSETSDAK	KDQGGYTM[Common Variable:Oxidation on M]HQDQEGDTDAGLKESPLQTPTEDGSEEPGSETSDAK	P10636-8	4681	39.4605	5	937.207	1.70519e+07	38.4484	39.701	42.6907	937.61	5	2	MSMS	4	1	1	0	1.46069
230227-MA-4-calib	LQTAPVPMPDLK	LQTAPVPMPDLK	P10636-8;UNDEFINED	1308.71	51.1161	2	655.363	1.42633e+07	50.81	51.1003	51.9305	655.365	2	1	MSMS	3	1	1	0	2.92199
230227-MA-4-calib	AKTDHGAEIVYKSPVVSGDTSPR	AKTDHGAEIVYKSPVVSGDTSPR	P10636-8;UNDEFINED	2413.22	33.8502	4	604.313	14219045	33.6203	33.9332	36.983	604.563	4	4	MSMS	6	1	1	0	-0.739759
230227-MA-4-calib	LQTAPVPMPDLK	LQTAPVPM[Common Variable:Oxidation on M]PDLK	P10636-8;UNDEFINED	1324.71	46.884	2	663.36	1.17339e+07	43.6818	46.7133	48.9962	663.36	2	2	MSMS	22	1	1	43.6686	-0.227504
230227-MA-4-calib	QEFEVMEDHAGTYGLGDR	QEFEVM[Common Variable:Oxidation on M]EDHAGTYGLGDR	P10636-8;UNDEFINED	2068.88	46.5012	3	690.634	1.16935e+07	43.5596	46.2618	49.0208	690.968	3	2	MSMS	11	1	1	43.5531	-0.382086
230227-MA-4-calib	LQTAPVPMPDLKNVK	LQTAPVPMPDLKNVK	P10636-8	1649.92	47.6816	3	550.98	1.11921e+07	47.0831	47.6384	48.1117	550.981	3	2	MSMS	3	1	1	0	2.52519
230227-MA-4-calib	AEPRQEFEVMEDHAGTYGLGDR	AEPRQEFEVMEDHAGTYGLGDR	P10636-8	2506.12	48.5421	4	627.537	1.09919e+07	47.9515	48.2408	49.0881	627.788	4	2	MSMS	1	1	1	0	0.29297
230227-MA-4-calib	SRLQTAPVPMPDLK	SRLQTAPVPM[Common Variable:Oxidation on M]PDLK	P10636-8;UNDEFINED	1567.84	38.0186	3	523.62	9.94617e+06	37.3704	38.1277	38.8335	523.62	3	2	MSMS	8	1	1	38.8513	0.169229
230227-MA-4-calib	QEFEVMEDHAGTYGLGDRKDQGGYTMHQDQEGDTDAGLK	QEFEVMEDHAGTYGLGDRKDQGGYTMHQDQEGDTDAGLK	P10636-8	4327.87	46.297	6	722.318	9.83791e+06	46.1865	46.3652	48.1117	866.981	5	4	MSMS	3	1	1	0	-0.0691702
230227-MA-4-calib	IGSLDNITHVPGGGNKK	IGSLDNITHVPGGGNKK	P10636-8;UNDEFINED	1705.91	36.0765	4	427.485	7.3214e+06	35.8192	36.3727	37.0874	569.647	3	3	MSMS	3	1	1	35.8151	4.82915
230227-MA-4-calib	SRLQTAPVPMPDLKNVK	SRLQTAPVPM[Common Variable:Oxidation on M]PDLKNVK	P10636-8;UNDEFINED	1909.05	37.799	4	478.269	7.19086e+06	36.6272	37.3419	38.0054	478.519	4	3	MSMS	5	1	1	38.0164	-0.0107655
230227-MA-4-calib	LQTAPVPMPDLKNVK	LQTAPVPM[Common Variable:Oxidation on M]PDLKNVK	P10636-8;UNDEFINED	1665.91	44.3437	3	556.311	6.70467e+06	41.7986	44.4649	47.2565	556.312	3	2	MSMS	18	1	1	41.7894	1.49457
230227-MA-4-calib	QEFEVMEDHAGTYGLGDRK	QEFEVM[Common Variable:Oxidation on M]EDHAGTYGLGDRK	P10636-8	2196.97	38.3269	4	550.251	6.62565e+06	37.6667	38.0526	38.527	550.501	4	3	MSMS	5	1	1	38.5351	-0.6364
230227-MA-4-calib	AEPRQEFEVMEDHAGTYGLGDRK	AEPRQEFEVM[Common Variable:Oxidation on M]EDHAGTYGLGDRK	P10636-8;UNDEFINED	2650.21	43.5501	4	663.559	4.80325e+06	40.6284	43.1342	46.5045	663.81	4	3	MSMS	33	1	1	40.6171	-0.172686
230227-MA-4-calib	AEPRQEFEVMEDHAGTYGLGDRK	AEPRQEFEVM[Common Variable:Oxidation on M]EDHAGTYGLGDRK	P10636-8	2650.21	37.4088	4	663.559	3.58068e+06	36.7625	37.3419	38.7686	663.81	4	3	MSMS	3	1	1	38.8135	0.0221413
230227-MA-4-calib	QEFEVMEDHAGTYGLGDRKDQGGYTMHQDQEGDTDAGLK	QEFEVMEDHAGTYGLGDRKDQGGYTM[Common Variable:Oxidation on M]HQDQEGDTDAGLK|QEFEVM[Common Variable:Oxidation on M]EDHAGTYGLGDRKDQGGYTMHQDQEGDTDAGLK	P10636-8	4343.86	45.8378	5	869.779	2.1827e+06	44.2644	45.7495	47.3469	870.18	5	3	MSMS	2	1	2	0	-0.293714
230227-MA-4-calib	STPTAEDVTAPLVDEGAPGK	STPTAEDVTAPLVDEGAPGK	P10636-8	1953.95	47.2019	2	977.984	2.08375e+06	47.0491	47.2069	47.9939	978.486	2	2	MSMS	2	1	1	47.045	0.435495
230227-MA-4-calib	DNIKHVPGGGSVQIVYKPVDLSK	DNIKHVPGGGSVQIVYKPVDLSK	P10636-8	2449.33	45.1692	4	613.341	1.82217e+06	44.9039	45.1318	48.1648	613.592	4	3	MSMS	3	1	1	44.8929	1.09503
230227-MA-4-calib	AEPRQEFEVMEDHAGTYGLGDR	AEPRQEFEVM[Common Variable:Oxidation on M]EDHAGTYGLGDR	P10636-8;UNDEFINED	2522.11	46.5172	4	631.536	1.6166e+06	43.8966	46.3652	47.9676	631.786	4	2	MSMS	4	1	1	47.9716	-0.632762
230227-MA-4-calib	LQTAPVPMPDLKNVK	LQTAPVPM[Common Variable:Oxidation on M]PDLKNVK	P10636-8;UNDEFINED	1665.91	40.971	3	556.311	1.29751e+06	40.2477	40.8328	41.7742	556.312	3	2	MSMS	5	1	1	41.7894	0.378083
230227-MA-4-calib	AEPRQEFEVMEDHAGTYGLGDR	AEPRQEFEVM[Common Variable:Oxidation on M]EDHAGTYGLGDR	P10636-8	2522.11	40.7504	4	631.536	863112	40.6373	40.8671	41.558	631.787	4	2	MSMS	1	1	1	0	0.721598
230227-MA-4-calib	QAAAQPHTEIPEGTTAEEAGIGDTPSLEDEAAGHVTQAR	QAAAQPHTEIPEGTTAEEAGIGDTPSLEDEAAGHVTQAR	P10636-8	3954.85	46.9097	5	791.977	861623	46.728	46.8778	47.0686	792.378	5	2	MSMS	1	1	1	0	0.352245
230227-MA-4-calib	AEPRQEFEVMEDHAGTYGLGDRK	AEPRQEFEVM[Common Variable:Oxidation on M]EDHAGTYGLGDRK	P10636-8;UNDEFINED	2650.21	39.4251	4	663.559	707597	38.8335	39.3509	40.6084	663.811	4	3	MSMS	3	1	1	38.8135	1.04401
230227-MA-4-calib	LQTAPVPMPDLKNVK	LQTAPVPM[Common Variable:Oxidation on M]PDLKNVK	P10636-8	1665.91	47.5589	3	556.311	581029	47.2713	47.6246	48.0051	556.312	3	2	MSMS	1	1	1	47.2644	0.887835
230227-MA-4-calib	SRTPSLPTPPTREPK	SRTPSLPTPPTREPK	P10636-8	1662.91	31.789	4	416.734	541544	30.9487	31.7993	34.5089	416.734	4	3	MSMS	2	1	1	0	0.200387
230227-MA-4-calib	TDHGAEIVYKSPVVSGDTSPR	TDHGAEIVYKSPVVSGDTSPR	P10636-8;UNDEFINED	2214.09	33.7364	4	554.53	493361	33.2094	33.8019	34.0084	554.781	4	3	MSMS	3	1	1	34.0162	-0.600098
230227-MA-4-calib	HLSNVSSTGSIDMVDSPQLATLADEVSASLAK	HLSNVSSTGSIDMVDSPQLATLADEVSASLAK	P10636-8	3242.6	73.8234	3	1081.87	442012	73.3895	73.7773	74.0859	1082.21	3	2	MSMS	1	1	1	73.3435	-0.269694
230227-MA-4-calib	TDHGAEIVYKSPVVSGDTSPR	TDHGAEIVYKSPVVSGDTSPR	P10636-8;UNDEFINED	2214.09	42.894	4	554.53	263793	42.8619	42.8619	45.5031	554.781	4	2	MSMS	4	1	1	0	0.199497
230227-MA-4-calib	VQIINKK	VQIINKK	P10636-8	841.539	19.1453	2	421.777	143297	19.1264	19.1478	19.1715	421.777	2	1	MSMS	1	1	1	0	0.524518
230227-MA-4-5-calib	STPTAEDVTAPLVDEGAPGK	STPTAEDVTAPLVDEGAPGK	P10636-8;UNDEFINED	1953.95	49.0343	2	977.984	857923464	48.8491	49.1039	53.495	978.486	2	2	MSMS	10	1	1	0	0.455398
230227-MA-4-5-calib	QAAAQPHTEIPEGTTAEEAGIGDTPSLEDEAAGHVTQAR	QAAAQPHTEIPEGTTAEEAGIGDTPSLEDEAAGHVTQAR	P10636-8;UNDEFINED	3954.85	48.2722	3	1319.29	397328786	47.5288	48.3197	52.3506	990.22	4	4	MSMS	11	1	1	52.3568	0.10331
230227-MA-4-5-calib	IGSLDNITHVPGGGNK	IGSLDNITHVPGGGNK	P10636-8;UNDEFINED	1577.82	40.0275	2	789.915	365895824	39.6368	40.0538	42.9506	526.947	3	3	MSMS	15	1	1	0	1.02215
230227-MA-4-5-calib	TDHGAEIVYKSPVVSGDTSPR	TDHGAEIVYKSPVVSGDTSPR	P10636-8;UNDEFINED	2214.09	36.9888	3	739.038	293893689	36.4822	37.1449	45.5908	554.78	4	3	MSMS	39	1	1	0	-1.98652
230227-MA-4-5-calib	HVPGGGSVQIVYKPVDLSK	HVPGGGSVQIVYKPVDLSK	P10636-8;UNDEFINED	1979.08	43.0432	2	990.549	229692764	42.1275	42.9387	64.2492	661.036	3	3	MSMS	40	1	1	64.2536	-0.92509
230227-MA-4-5-calib	TPSLPTPPTREPK	TPSLPTPPTREPK	P10636-8;UNDEFINED	1419.77	34.5257	3	474.265	145736110	33.798	34.8814	37.0662	474.265	3	2	MSMS	9	1	1	0	0.208002
230227-MA-4-5-calib	DQGGYTMHQDQEGDTDAGLKESPLQTPTEDGSEEPGSETSDAK	DQGGYTMHQDQEGDTDAGLKESPLQTPTEDGSEEPGSETSDAK	P10636-8;UNDEFINED	4536.91	44.9109	4	1135.23	1.41168e+08	44.2557	44.6391	48.0413	1135.74	4	2	MSMS	2	1	1	0	0.917325
230227-MA-4-5-calib	HLSNVSSTGSIDMVDSPQLATLADEVSASLAK	HLSNVSSTGSIDMVDSPQLATLADEVSASLAK	P10636-8;UNDEFINED	3242.6	74.8087	3	1081.87	1.27669e+08	74.1457	74.6354	107.477	1082.21	3	2	MSMS	7	1	1	74.0862	-1.00796
230227-MA-4-5-calib	ESPLQTPTEDGSEEPGSETSDAK	ESPLQTPTEDGSEEPGSETSDAK	P10636-8;UNDEFINED	2390.02	37.9347	2	1196.02	117898269	37.5979	37.9674	39.9809	798.016	3	2	MSMS	4	1	1	0	-0.749032
230227-MA-4-5-calib	STPTAEDVTAPLVDEGAPGKQAAAQPHTEIPEGTTAEEAGIGDTPSLEDEAAGHVTQAR	STPTAEDVTAPLVDEGAPGKQAAAQPHTEIPEGTTAEEAGIGDTPSLEDEAAGHVTQAR	P10636-8	5890.79	55.2438	5	1179.17	8.57041e+07	54.0614	54.9652	59.0028	1179.77	5	4	MSMS	2	1	1	0	0.351398
230227-MA-4-5-calib	DNIKHVPGGGSVQIVYKPVDLSK	DNIKHVPGGGSVQIVYKPVDLSK	P10636-8;UNDEFINED	2449.33	43.7989	4	613.341	8.26915e+07	43.587	43.8861	44.8774	613.592	4	4	MSMS	11	1	1	44.8854	0.631451
230227-MA-4-5-calib	SRLQTAPVPMPDLKNVK	SRLQTAPVPMPDLKNVK	P10636-8;UNDEFINED	1893.05	43.0635	3	632.024	7.06051e+07	42.3469	43.0132	45.6064	474.52	4	3	MSMS	19	1	1	0	-0.410691
230227-MA-4-5-calib	QEFEVMEDHAGTYGLGDRK	QEFEVMEDHAGTYGLGDRK	P10636-8;UNDEFINED	2180.98	43.7908	4	546.252	6.60747e+07	43.2261	43.4106	48.1866	546.503	4	3	MSMS	8	1	1	0	0.0835645
230227-MA-4-5-calib	DQGGYTMHQDQEGDTDAGLKESPLQTPTEDGSEEPGSETSDAK	DQGGYTM[Common Variable:Oxidation on M]HQDQEGDTDAGLKESPLQTPTEDGSEEPGSETSDAK	P10636-8;UNDEFINED	4552.91	43.6806	4	1139.23	5.40912e+07	42.5778	43.5145	45.9281	1139.74	4	2	MSMS	7	1	1	42.5737	0.252022
230227-MA-4-5-calib	AEPRQEFEVMEDHAGTYGLGDRK	AEPRQEFEVMEDHAGTYGLGDRK	P10636-8;UNDEFINED	2634.21	44.7233	3	879.078	5.1377e+07	44.0366	44.6391	48.2675	659.811	4	3	MSMS	18	1	1	0	0.259945
230227-MA-4-5-calib	SRLQTAPVPMPDLK	SRLQTAPVPMPDLK	P10636-8;UNDEFINED	1551.84	45.495	3	518.289	4.75227e+07	44.3672	45.0884	48.1247	518.289	3	2	MSMS	4	1	1	0	0.454516
230227-MA-4-5-calib	HLSNVSSTGSIDMVDSPQLATLADEVSASLAK	HLSNVSSTGSIDMVDSPQ[Custom Polyamines:Spermidine with DIs and NLs on Q]LATLADEVSASLAK	P10636-8;UNDEFINED	3370.73	62.3623	4	843.69	4.20721e+07	60.3343	62.4875	62.8507	843.939	4	3	MSMS	5	1	1	60.3133	-1.29482
230227-MA-4-5-calib	QAAAQPHTEIPEGTTAEEAGIGDTPSLEDEAAGHVTQAR	Q[Custom Polyamines:Spermidine with DIs and NLs on Q]AAAQPHTEIPEGTTAEEAGIGDTPSLEDEAAGHVTQAR|QAAAQPHTEIPEGTTAEEAGIGDTPSLEDEAAGHVTQ[Custom Polyamines:Spermidine with DIs and NLs on Q]AR	P10636-8	4082.98	43.5579	5	817.603	3.81474e+07	43.2418	43.5145	45.3816	818.004	5	5	MSMS	5	1	2	45.3859	0.255532
230227-MA-4-5-calib	SRLQTAPVPMPDLKNVK	SRLQTAPVPM[Common Variable:Oxidation on M]PDLKNVK	P10636-8;UNDEFINED	1909.05	40.4586	3	637.356	37920410	38.0945	40.185	45.5908	478.519	4	4	MSMS	36	1	1	38.0854	0.222799
230227-MA-4-5-calib	HLSNVSSTGSIDMVDSPQLATLADEVSASLAK	HLSNVSSTGSIDMVDSPQ[Custom Polyamines:Spermidine with DIs and NLs on Q]LATLADEVSASLAK	P10636-8	3370.73	63.5019	4	843.69	3.771e+07	62.8602	63.0985	74.5994	843.94	4	3	MSMS	11	1	1	62.8546	-0.262937
230227-MA-4-5-calib	QEFEVMEDHAGTYGLGDR	QEFEVMEDHAGTYGLGDR	P10636-8	2052.88	48.7259	3	685.302	3.68177e+07	48.5838	48.7645	50.6981	685.637	3	2	MSMS	2	1	1	0	1.15334
230227-MA-4-5-calib	SRLQTAPVPMPDLK	SRLQTAPVPM[Common Variable:Oxidation on M]PDLK	P10636-8;UNDEFINED	1567.84	41.7067	2	784.927	3.68042e+07	39.1477	41.6154	48.0413	523.621	3	2	MSMS	48	1	1	39.1436	1.28376
230227-MA-4-5-calib	HLSNVSSTGSIDMVDSPQLATLADEVSASLAK	HLSNVSSTGSIDM[Common Variable:Oxidation on M]VDSPQLATLADEVSASLAK	P10636-8;UNDEFINED	3258.59	72.3731	3	1087.2	35461572	71.0446	72.6028	99.8198	1087.54	3	2	MSMS	12	1	1	71.0405	0.767576
230227-MA-4-5-calib	IGSLDNITHVPGGGNKK	IGSLDNITHVPGGGNKK	P10636-8;UNDEFINED	1705.91	35.0152	3	569.644	2.52899e+07	34.733	34.9414	35.8304	427.485	4	3	MSMS	6	1	1	35.8343	0.536669
230227-MA-4-5-calib	HLSNVSSTGSIDMVDSPQLATLADEVSASLAK	HLSNVSSTGSIDM[Common Variable:Oxidation on M]VDSPQLATLADEVSASLAK	P10636-8	3258.59	70.6062	3	1087.2	2.19809e+07	67.2025	70.3833	71.0364	1087.54	3	2	MSMS	1	1	1	71.0405	0.428526
230227-MA-4-5-calib	TPSLPTPPTR	TPSLPTPPTR	P10636-8	1065.58	37.9012	2	533.798	1.95363e+07	37.3686	38.1443	39.2454	533.798	2	2	MSMS	3	1	1	0	-0.179514
230227-MA-4-5-calib	QEFEVMEDHAGTYGLGDRK	QEFEVM[Common Variable:Oxidation on M]EDHAGTYGLGDRK	P10636-8;UNDEFINED	2196.97	39.6832	4	550.251	1.94696e+07	38.5199	41.1589	45.6254	550.502	4	3	MSMS	38	1	1	38.5147	0.309749
230227-MA-4-5-calib	AKTDHGAEIVYKSPVVSGDTSPR	AKTDHGAEIVYKSPVVSGDTSPR	P10636-8;UNDEFINED	2413.22	33.9172	4	604.313	1.66283e+07	33.7228	33.9649	36.9758	604.563	4	4	MSMS	4	1	1	0	-1.15442
230227-MA-4-5-calib	LQTAPVPMPDLK	LQTAPVPMPDLK	P10636-8;UNDEFINED	1308.71	51.3256	2	655.363	1.34169e+07	50.8102	51.1176	51.8541	655.364	2	1	MSMS	2	1	1	0	2.21857
230227-MA-4-5-calib	LQTAPVPMPDLKNVK	LQTAPVPMPDLKNVK	P10636-8;UNDEFINED	1649.92	47.7405	3	550.98	1.25465e+07	47.1378	47.6405	48.1358	550.981	3	2	MSMS	2	1	1	0	2.69871
230227-MA-4-5-calib	KDQGGYTMHQDQEGDTDAGLKESPLQTPTEDGSEEPGSETSDAK	KDQGGYTM[Common Variable:Oxidation on M]HQDQEGDTDAGLKESPLQTPTEDGSEEPGSETSDAK	P10636-8	4681	39.8826	5	937.207	1.21291e+07	38.9384	39.7883	42.7955	937.61	5	2	MSMS	3	1	1	38.9192	1.56218
230227-MA-4-5-calib	SRLQTAPVPMPDLK	SRLQTAPVPM[Common Variable:Oxidation on M]PDLK	P10636-8	1567.84	37.9695	3	523.62	1.12168e+07	37.3868	37.9674	39.1397	523.62	3	2	MSMS	8	1	1	39.1436	-0.284917
230227-MA-4-5-calib	LQTAPVPMPDLK	LQTAPVPM[Common Variable:Oxidation on M]PDLK	P10636-8;UNDEFINED	1324.71	47.5215	2	663.36	1.03488e+07	44.4892	46.7566	48.9779	663.36	2	2	MSMS	20	1	1	44.484	-1.1287
230227-MA-4-5-calib	AEPRQEFEVMEDHAGTYGLGDR	AEPRQEFEVMEDHAGTYGLGDR	P10636-8	2506.12	48.6033	4	627.537	9.2935e+06	48.0105	48.3197	48.9779	627.788	4	2	MSMS	2	1	1	0	0.955334
230227-MA-4-5-calib	QEFEVMEDHAGTYGLGDR	QEFEVM[Common Variable:Oxidation on M]EDHAGTYGLGDR	P10636-8;UNDEFINED	2068.88	46.9735	3	690.634	9.1639e+06	43.7546	46.3357	48.4333	690.968	3	2	MSMS	10	1	1	43.7372	-0.488442
230227-MA-4-5-calib	DQGGYTMHQDQEGDTDAGLKESPLQTPTEDGSEEPGSETSDAK	DQ[Custom Polyamines:Spermidine with DIs and NLs on Q]GGYTMHQDQEGDTDAGLKESPLQTPTEDGSEEPGSETSDAK	P10636-8	4665.04	38.992	6	778.514	9.05535e+06	38.6478	39.0563	39.9809	934.417	5	3	MSMS	3	1	1	0	0.558766
230227-MA-4-5-calib	QEFEVMEDHAGTYGLGDRK	QEFEVM[Common Variable:Oxidation on M]EDHAGTYGLGDRK	P10636-8	2196.97	37.8879	4	550.251	8.52705e+06	37.7852	37.9674	38.5067	550.501	4	3	MSMS	4	1	1	38.5147	-0.570003
230227-MA-4-5-calib	QEFEVMEDHAGTYGLGDRKDQGGYTMHQDQEGDTDAGLK	QEFEVMEDHAGTYGLGDRKDQGGYTMHQDQEGDTDAGLK	P10636-8	4327.87	46.3561	5	866.58	8.16691e+06	46.154	46.3539	48.1358	866.981	5	3	MSMS	1	1	1	0	-0.123816
230227-MA-4-5-calib	HLSNVSSTGSIDMVDSPQLATLADEVSASLAK	HLSNVSSTGSIDM[Common Variable:Oxidation on M]VDSPQ[Custom Polyamines:Spermidine with DIs and NLs on Q]LATLADEVSASLAK	P10636-8;UNDEFINED	3386.72	61.9714	4	847.688	7.95899e+06	60.2991	61.7993	72.4944	847.941	4	3	MSMS	12	1	1	60.2951	1.90652
230227-MA-4-5-calib	LQTAPVPMPDLKNVK	LQTAPVPM[Common Variable:Oxidation on M]PDLKNVK	P10636-8;UNDEFINED	1665.91	43.9644	3	556.311	7.53143e+06	41.7484	44.431	47.2837	556.312	3	2	MSMS	18	1	1	41.7446	1.61969
230227-MA-4-5-calib	HLSNVSSTGSIDMVDSPQLATLADEVSASLAK	HLSNVSSTGSIDM[Common Variable:Oxidation on M]VDSPQ[Custom Polyamines:Spermidine with DIs and NLs on Q]LATLADEVSASLAK	P10636-8	3386.72	59.7196	4	847.688	7.21831e+06	59.3031	59.5792	60.2907	847.941	4	3	MSMS	4	1	1	59.2992	2.77257
230227-MA-4-5-calib	SRLQTAPVPMPDLKNVK	SRLQTAPVPM[Common Variable:Oxidation on M]PDLKNVK	P10636-8	1909.05	37.2741	4	478.269	6.82871e+06	36.6591	37.263	38.078	478.519	4	3	MSMS	5	1	1	38.0854	-1.54142
230227-MA-4-5-calib	HVPGGGSVQIVYKPVDLSK	HVPGGGSVQ[Custom Polyamines:Spermidine with DIs and NLs on Q]IVYKPVDLSK	P10636-8;UNDEFINED	2107.22	37.3242	5	422.45	6.57841e+06	36.3677	36.806	39.9173	528.062	4	4	MSMS	19	1	1	0	0.620299
230227-MA-4-5-calib	AEPRQEFEVMEDHAGTYGLGDRK	AEPRQEFEVM[Common Variable:Oxidation on M]EDHAGTYGLGDRK	P10636-8;UNDEFINED	2650.21	43.3869	4	663.559	5.76657e+06	40.4217	43.1379	46.5019	663.81	4	3	MSMS	34	1	1	40.4176	-0.426995
230227-MA-4-5-calib	HLSNVSSTGSIDMVDSPQLATLADEVSASLAK	HLSNVSSTGSIDM[Common Variable:Oxidation on M]VDSPQ[Custom Polyamines:Spermidine with DIs and NLs on Q]LATLADEVSASLAK	P10636-8	3386.72	59.2144	4	847.688	5.13592e+06	58.5949	59.0338	59.2949	847.941	4	3	MSMS	1	1	1	59.2992	2.3661
230227-MA-4-5-calib	KDQGGYTMHQDQEGDTDAGLKESPLQTPTEDGSEEPGSETSDAK	KDQGGYTM[Common Variable:Oxidation on M]HQDQEGDTDAGLKESPLQTPTEDGSEEPGSETSDAK	P10636-8	4681	38.8685	5	937.207	5.03566e+06	37.0935	38.7258	38.9026	937.609	5	3	MSMS	1	1	1	38.9192	0.732595
230227-MA-4-5-calib	AEPRQEFEVMEDHAGTYGLGDRK	AEPRQEFEVM[Common Variable:Oxidation on M]EDHAGTYGLGDRK	P10636-8;UNDEFINED	2650.21	37.309	4	663.559	4.47559e+06	36.7453	37.263	39.0419	663.809	4	3	MSMS	5	1	1	39.0495	-1.76155
230227-MA-4-5-calib	DQGGYTMHQDQEGDTDAGLKESPLQTPTEDGSEEPGSETSDAK	DQGGYTM[Common Variable:Oxidation on M]HQDQEGDTDAGLKESPLQ[Custom Polyamines:Spermidine with DIs and NLs on Q]TPTEDGSEEPGSETSDAK|DQ[Custom Polyamines:Spermidine with DIs and NLs on Q]GGYTM[Common Variable:Oxidation on M]HQDQEGDTDAGLKESPLQTPTEDGSEEPGSETSDAK	P10636-8	4681.04	38.3566	5	937.215	3.47034e+06	36.4584	38.2094	42.7433	937.616	5	3	MSMS	4	1	2	0	-0.208374
230227-MA-4-5-calib	LQTAPVPMPDLK	LQTAPVPM[Common Variable:Oxidation on M]PDLK	P10636-8	1324.71	42.819	2	663.36	3.28353e+06	42.5026	42.8467	44.4706	663.36	2	1	MSMS	3	1	1	44.484	-0.58659
230227-MA-4-5-calib	AEPRQEFEVMEDHAGTYGLGDRK	AEPRQ[Custom Polyamines:Spermidine with DIs and NLs on Q]EFEVMEDHAGTYGLGDRK	P10636-8;UNDEFINED	2762.34	39.5291	5	553.476	2.30417e+06	38.9743	39.3373	42.8208	553.677	5	4	MSMS	8	1	1	0	0.334918
230227-MA-4-5-calib	LQTAPVPMPDLKNVK	LQTAPVPM[Common Variable:Oxidation on M]PDLKNVK	P10636-8;UNDEFINED	1665.91	40.7963	3	556.311	1.92716e+06	40.4052	40.9342	41.7381	556.312	3	2	MSMS	9	1	1	41.7446	0.829054
230227-MA-4-5-calib	QEFEVMEDHAGTYGLGDRKDQGGYTMHQDQEGDTDAGLK	QEFEVMEDHAGTYGLGDRKDQGGYTM[Common Variable:Oxidation on M]HQDQEGDTDAGLK	P10636-8	4343.86	45.7185	5	869.779	1.84348e+06	44.0709	45.785	47.584	870.18	5	3	MSMS	1	1	1	0	-0.927402
230227-MA-4-5-calib	STPTAEDVTAPLVDEGAPGK	STPTAEDVTAPLVDEGAPGK	P10636-8	1953.95	47.2601	2	977.984	1.52912e+06	47.067	47.243	47.4915	978.487	2	2	MSMS	1	1	1	0	1.27959
230227-MA-4-5-calib	AEPRQEFEVMEDHAGTYGLGDR	AEPRQEFEVM[Common Variable:Oxidation on M]EDHAGTYGLGDR	P10636-8;UNDEFINED	2522.11	46.2872	4	631.536	1.36698e+06	43.5679	46.3539	48.7877	631.786	4	2	MSMS	6	1	1	0	-0.695667
230227-MA-4-5-calib	HVPGGGSVQIVYKPVDLSK	HVPGGGSVQ[Custom Polyamines:Putrescine with DIs and NLs on Q]IVYKPVDLSK	P10636-8	2050.16	39.5165	4	513.547	1.15816e+06	38.793	39.3373	39.8686	513.798	4	2	MSMS	2	1	1	0	0.377501
230227-MA-4-5-calib	AEPRQEFEVMEDHAGTYGLGDR	AEPRQEFEVM[Common Variable:Oxidation on M]EDHAGTYGLGDR	P10636-8	2522.11	40.8929	4	631.536	1.11706e+06	40.7281	40.9627	41.4876	631.787	4	2	MSMS	1	1	1	0	1.8253
230227-MA-4-5-calib	DNIKHVPGGGSVQIVYKPVDLSK	DNIKHVPGGGSVQIVYKPVDLSK	P10636-8	2449.33	45.2462	4	613.341	1.09772e+06	44.8953	45.0764	48.2408	613.591	4	2	MSMS	1	1	1	44.8854	0.0895835
230227-MA-4-5-calib	DNIKHVPGGGSVQIVYKPVDLSK	DNIKHVPGGGSVQ[Custom Polyamines:Spermidine with DIs and NLs on Q]IVYKPVDLSK	P10636-8	2577.46	38.5448	5	516.5	775199	37.9412	38.3603	39.2339	516.701	5	3	MSMS	1	1	1	0	0.13974
230227-MA-4-5-calib	QEFEVMEDHAGTYGLGDR	Q[Custom Polyamines:Spermidine with DIs and NLs on Q]EFEVMEDHAGTYGLGDR	P10636-8	2181.02	40.1476	4	546.261	774645	39.8686	40.2419	40.4617	546.513	4	2	MSMS	3	1	1	0	1.72989
230227-MA-4-5-calib	QEFEVMEDHAGTYGLGDRK	Q[Custom Polyamines:Spermidine with DIs and NLs on Q]EFEVMEDHAGTYGLGDRK	P10636-8;UNDEFINED	2309.11	36.9072	5	462.829	617572	36.3343	36.9175	38.4546	463.03	5	3	MSMS	5	1	1	0	-0.800688
230227-MA-4-5-calib	TDHGAEIVYKSPVVSGDTSPR	TDHGAEIVYKSPVVSGDTSPR	P10636-8;UNDEFINED	2214.09	33.8229	4	554.53	539815	33.2908	33.8442	34.1404	554.781	4	3	MSMS	3	1	1	34.1443	-0.601003
230227-MA-4-5-calib	SRTPSLPTPPTREPK	SRTPSLPTPPTREPK	P10636-8	1662.91	31.9037	3	555.309	427293	31.0407	31.881	34.4562	416.734	4	3	MSMS	2	1	1	0	0.106144
230227-MA-4-5-calib	LDLSNVQSK	LDLSNVQSK	P10636-8	1002.53	34.493	2	502.275	284300	34.15	34.5313	34.832	502.275	2	1	MSMS	1	1	1	0	0.5871
230227-MA-4-5-calib	QEFEVMEDHAGTYGLGDRK	Q[Custom Polyamines:Spermidine with DIs and NLs on Q]EFEVM[Common Variable:Oxidation on M]EDHAGTYGLGDRK	P10636-8;UNDEFINED	2325.11	35.7765	5	466.028	240468	35.116	35.8652	37.0285	466.23	5	3	MSMS	5	1	1	35.1081	2.8821
230227-MA-4-5-calib	TDHGAEIVYKSPVVSGDTSPRHLSNVSSTGSIDMVDSPQLATLADEVSASLAK	TDHGAEIVYKSPVVSGDTSPRHLSNVSSTGSIDMVDSPQLATLADEVSASLAK	P10636-8	5438.68	69.6276	6	907.454	135881	69.0091	69.9252	71.8473	907.952	6	3	MSMS	1	1	1	0	-3.60711
230227-MA-4-5-calib	IGSLDNITHVPGGGNKK	IGSLDNITHVPGGGNKK	P10636-8	1705.91	37.4763	3	569.644	0	-	-	-	-	-	0	MSMS	1	1	1	0	NaN

## Sheet: 3-hT39
File Name	Base Sequence	Full Sequence	Protein Group	Peptide Monoisotopic Mass	MS2 Retention Time	Precursor Charge	Theoretical MZ	Peak intensity	Peak RT Start	Peak RT Apex	Peak RT End	Peak MZ	Peak Charge	Num Charge States Observed	Peak Detection Type	PSMs Mapped	Base Sequences Mapped	Full Sequences Mapped	Peak Split Valley RT	Peak Apex Mass Error (ppm)
230227-MA-3-calib	STPTAEDVTAPLVDEGAPGK	STPTAEDVTAPLVDEGAPGK	P10636-5 - 2N3R (D) (410 aa);UNDEFINED	1953.95	48.9532	2	977.984	1255201848	48.7864	49.0094	53.3313	978.485	2	2	MSMS	12	1	1	0	0.0960949
230227-MA-3-calib	VQIVYKPVDLSK	VQIVYKPVDLSK	P10636-5 - 2N3R (D) (410 aa);UNDEFINED	1387.81	42.6211	2	694.911	1088731088	42.1705	42.316	47.9356	463.61	3	2	MSMS	26	1	1	0	0.159163
230227-MA-3-calib	QAAAQPHTEIPEGTTAEEAGIGDTPSLEDEAAGHVTQAR	QAAAQPHTEIPEGTTAEEAGIGDTPSLEDEAAGHVTQAR	P10636-5 - 2N3R (D) (410 aa)	3954.85	48.0608	3	1319.29	557061838	47.5294	48.1254	52.2584	990.22	4	4	MSMS	18	1	1	47.2856	-0.260642
230227-MA-3-calib	IGSLDNITHVPGGGNK	IGSLDNITHVPGGGNK	P10636-5 - 2N3R (D) (410 aa);UNDEFINED	1577.82	39.8521	2	789.915	5.19283e+08	39.585	39.9267	48.8848	526.946	3	3	MSMS	19	1	1	0	0.490124
230227-MA-3-calib	TDHGAEIVYKSPVVSGDTSPR	TDHGAEIVYKSPVVSGDTSPR	P10636-5 - 2N3R (D) (410 aa);UNDEFINED	2214.09	36.821	3	739.038	320233308	36.2956	36.9629	42.3977	554.781	4	4	MSMS	40	1	1	42.4073	-0.673503
230227-MA-3-calib	HLSNVSSTGSIDMVDSPQLATLADEVSASLAK	HLSNVSSTGSIDMVDSPQLATLADEVSASLAK	P10636-5 - 2N3R (D) (410 aa)	3242.6	74.8186	3	1081.87	3.0455e+08	73.993	74.4385	114.846	1082.21	3	2	MSMS	17	1	1	73.9868	-0.718638
230227-MA-3-calib	TPSLPTPPTREPK	TPSLPTPPTREPK	P10636-5 - 2N3R (D) (410 aa);UNDEFINED	1419.77	35.7196	3	474.265	1.88375e+08	33.6784	34.7403	42.2318	474.265	3	2	MSMS	19	1	1	0	0.943209
230227-MA-3-calib	DQGGYTMHQDQEGDTDAGLKESPLQTPTEDGSEEPGSETSDAK	DQGGYTMHQDQEGDTDAGLKESPLQTPTEDGSEEPGSETSDAK	P10636-5 - 2N3R (D) (410 aa)	4536.91	44.7077	4	1135.23	1.71004e+08	44.1269	44.5443	47.9608	1135.74	4	2	MSMS	4	1	1	43.9402	0.867044
230227-MA-3-calib	STPTAEDVTAPLVDEGAPGKQAAAQPHTEIPEGTTAEEAGIGDTPSLEDEAAGHVTQAR	STPTAEDVTAPLVDEGAPGKQAAAQPHTEIPEGTTAEEAGIGDTPSLEDEAAGHVTQAR	P10636-5 - 2N3R (D) (410 aa)	5890.79	54.624	5	1179.17	1.60449e+08	53.8434	54.8022	61.5625	1179.77	5	4	MSMS	4	1	1	0	1.30476
230227-MA-3-calib	ESPLQTPTEDGSEEPGSETSDAK	ESPLQTPTEDGSEEPGSETSDAK	P10636-5 - 2N3R (D) (410 aa)	2390.02	37.8301	2	1196.02	114906789	37.4642	37.8672	39.8209	798.016	3	2	MSMS	5	1	1	0	-0.711941
230227-MA-3-calib	HLSNVSSTGSIDMVDSPQLATLADEVSASLAK	HLSNVSSTGSIDM[Common Variable:Oxidation on M]VDSPQLATLADEVSASLAK	P10636-5 - 2N3R (D) (410 aa)	3258.59	73.6265	3	1087.2	8.06581e+07	70.9232	72.3625	113.475	1087.54	3	2	MSMS	27	1	1	70.9191	1.61355
230227-MA-3-calib	DQGGYTMHQDQEGDTDAGLKESPLQTPTEDGSEEPGSETSDAK	DQGGYTM[Common Variable:Oxidation on M]HQDQEGDTDAGLKESPLQTPTEDGSEEPGSETSDAK	P10636-5 - 2N3R (D) (410 aa)	4552.91	43.5824	4	1139.23	7.57273e+07	42.486	43.4245	47.888	1139.74	4	2	MSMS	7	1	1	42.4823	0.730523
230227-MA-3-calib	QEFEVMEDHAGTYGLGDRK	QEFEVMEDHAGTYGLGDRK	P10636-5 - 2N3R (D) (410 aa);UNDEFINED	2180.98	43.4046	3	728.001	6.90791e+07	43.0133	43.2708	48.0399	546.503	4	3	MSMS	15	1	1	0	0.40168
230227-MA-3-calib	SRLQTAPVPMPDLK	SRLQTAPVPM[Common Variable:Oxidation on M]PDLK	P10636-5 - 2N3R (D) (410 aa);UNDEFINED	1567.84	41.3203	3	523.62	6.75661e+07	38.9297	41.3377	47.93	523.621	3	3	MSMS	53	1	1	38.924	1.62264
230227-MA-3-calib	SRLQTAPVPMPDLK	SRLQTAPVPMPDLK	P10636-5 - 2N3R (D) (410 aa);UNDEFINED	1551.84	44.7484	3	518.289	6.69445e+07	44.2548	44.9392	47.9608	518.289	3	2	MSMS	9	1	1	0	0.315979
230227-MA-3-calib	HLSNVSSTGSIDMVDSPQLATLADEVSASLAK	HLSNVSSTGSIDM[Common Variable:Oxidation on M]VDSPQLATLADEVSASLAK	P10636-5 - 2N3R (D) (410 aa)	3258.59	70.0384	3	1087.2	6.66997e+07	68.5312	70.216	70.9152	1087.54	3	2	MSMS	3	1	1	68.527	0.124891
230227-MA-3-calib	SRLQTAPVPMPDLKNVK	SRLQTAPVPMPDLKNVK	P10636-5 - 2N3R (D) (410 aa);UNDEFINED	1893.05	43.4545	3	632.024	65630604	42.4823	42.8864	47.9608	474.521	4	3	MSMS	24	1	1	0	0.27109
230227-MA-3-calib	AEPRQEFEVMEDHAGTYGLGDRK	AEPRQEFEVMEDHAGTYGLGDRK	P10636-5 - 2N3R (D) (410 aa);UNDEFINED	2634.21	45.2275	4	659.561	6.03811e+07	43.7856	44.4722	48.8848	659.811	4	3	MSMS	22	1	1	0	0.100161
230227-MA-3-calib	SRLQTAPVPMPDLKNVK	SRLQTAPVPM[Common Variable:Oxidation on M]PDLKNVK	P10636-5 - 2N3R (D) (410 aa);UNDEFINED	1909.05	39.2368	3	637.356	5.45902e+07	37.8983	40.045	47.2122	478.519	4	4	MSMS	46	1	1	37.8932	0.139947
230227-MA-3-calib	IGSLDNITHVPGGGNKK	IGSLDNITHVPGGGNKK	P10636-5 - 2N3R (D) (410 aa)	1705.91	34.6549	3	569.644	4.7303e+07	34.4414	34.6776	39.8538	427.486	4	3	MSMS	14	1	1	0	1.19903
230227-MA-3-calib	QEFEVMEDHAGTYGLGDR	QEFEVMEDHAGTYGLGDR	P10636-5 - 2N3R (D) (410 aa)	2052.88	48.6152	3	685.302	4.71299e+07	48.4513	48.5968	50.3754	685.637	3	2	MSMS	2	1	1	0	0.561315
230227-MA-3-calib	DQGGYTMHQDQEGDTDAGLKESPLQTPTEDGSEEPGSETSDAK	DQGGYTM[Common Variable:Oxidation on M]HQDQEGDTDAGLKESPLQTPTEDGSEEPGSETSDAK	P10636-5 - 2N3R (D) (410 aa)	4552.91	42.124	4	1139.23	4.5575e+07	41.8437	42.2318	42.4757	1139.74	4	2	MSMS	2	1	1	42.4823	0.450539
230227-MA-3-calib	KDQGGYTMHQDQEGDTDAGLKESPLQTPTEDGSEEPGSETSDAK	KDQGGYTMHQDQEGDTDAGLKESPLQTPTEDGSEEPGSETSDAK	P10636-5 - 2N3R (D) (410 aa)	4665.01	40.9357	5	934.008	39638118	40.3408	40.6381	41.4664	934.41	5	2	MSMS	2	1	1	41.4743	0.908863
230227-MA-3-calib	TPSLPTPPTR	TPSLPTPPTR	P10636-5 - 2N3R (D) (410 aa)	1065.58	37.7118	2	533.798	3.72534e+07	37.2026	38.0186	39.7701	533.798	2	2	MSMS	3	1	1	0	-0.0430786
230227-MA-3-calib	QEFEVMEDHAGTYGLGDRK	QEFEVM[Common Variable:Oxidation on M]EDHAGTYGLGDRK	P10636-5 - 2N3R (D) (410 aa);UNDEFINED	2196.97	40.8005	3	733.332	2.51831e+07	38.6357	40.9782	48.8682	550.502	4	3	MSMS	42	1	1	38.6306	1.04557
230227-MA-3-calib	AKTDHGAEIVYKSPVVSGDTSPR	AKTDHGAEIVYKSPVVSGDTSPR	P10636-5 - 2N3R (D) (410 aa)	2413.22	33.6353	4	604.313	2.21625e+07	33.414	33.7016	36.3721	604.564	4	4	MSMS	9	1	1	36.3766	-0.709532
230227-MA-3-calib	KDQGGYTMHQDQEGDTDAGLKESPLQTPTEDGSEEPGSETSDAK	KDQGGYTM[Common Variable:Oxidation on M]HQDQEGDTDAGLKESPLQTPTEDGSEEPGSETSDAK	P10636-5 - 2N3R (D) (410 aa);UNDEFINED	4681	39.8179	5	937.207	21018643	38.7591	39.6695	42.2318	937.609	5	2	MSMS	6	1	1	38.7402	0.774405
230227-MA-3-calib	SRLQTAPVPMPDLK	SRLQTAPVPM[Common Variable:Oxidation on M]PDLK	P10636-5 - 2N3R (D) (410 aa);UNDEFINED	1567.84	37.9062	2	784.927	2.01027e+07	37.2026	37.8672	38.9184	523.62	3	2	MSMS	10	1	1	38.924	-0.240433
230227-MA-3-calib	LQTAPVPMPDLKNVK	LQTAPVPMPDLKNVK	P10636-5 - 2N3R (D) (410 aa)	1649.92	47.6888	3	550.98	1.6846e+07	46.9899	47.5213	48.0912	550.981	3	2	MSMS	2	1	1	0	1.56588
230227-MA-3-calib	AEPRQEFEVMEDHAGTYGLGDR	AEPRQEFEVMEDHAGTYGLGDR	P10636-5 - 2N3R (D) (410 aa)	2506.12	48.3374	4	627.537	1.59431e+07	47.79	48.0399	48.9752	627.788	4	2	MSMS	2	1	1	0	0.523426
230227-MA-3-calib	LQTAPVPMPDLK	LQTAPVPMPDLK	P10636-5 - 2N3R (D) (410 aa)	1308.71	51.1974	2	655.363	1.58188e+07	50.6867	50.9871	52.1693	655.365	2	1	MSMS	3	1	1	0	2.60575
230227-MA-3-calib	LQTAPVPMPDLK	LQTAPVPM[Common Variable:Oxidation on M]PDLK	P10636-5 - 2N3R (D) (410 aa);UNDEFINED	1324.71	45.7681	2	663.36	1.54757e+07	43.7293	46.5841	48.8848	663.36	2	1	MSMS	23	1	1	43.7225	-0.827437
230227-MA-3-calib	QEFEVMEDHAGTYGLGDR	QEFEVM[Common Variable:Oxidation on M]EDHAGTYGLGDR	P10636-5 - 2N3R (D) (410 aa)	2068.88	45.2006	3	690.634	1.41224e+07	43.6452	46.0853	48.8848	690.968	3	2	MSMS	12	1	1	43.6364	0.488606
230227-MA-3-calib	LQTAPVPMPDLKNVK	LQTAPVPM[Common Variable:Oxidation on M]PDLKNVK	P10636-5 - 2N3R (D) (410 aa);UNDEFINED	1665.91	43.741	3	556.311	1.30974e+07	42.4625	44.1568	47.9356	556.312	3	2	MSMS	18	1	1	0	0.209298
230227-MA-3-calib	QEFEVMEDHAGTYGLGDRK	QEFEVM[Common Variable:Oxidation on M]EDHAGTYGLGDRK	P10636-5 - 2N3R (D) (410 aa);UNDEFINED	2196.97	38.1666	4	550.251	1.24385e+07	37.5953	37.8672	38.6128	550.501	4	3	MSMS	7	1	1	38.6306	-0.659408
230227-MA-3-calib	SRLQTAPVPMPDLKNVK	SRLQTAPVPM[Common Variable:Oxidation on M]PDLKNVK	P10636-5 - 2N3R (D) (410 aa)	1909.05	37.1817	3	637.356	1.22474e+07	36.3864	37.1975	37.8672	478.519	4	4	MSMS	8	1	1	37.8932	-0.482733
230227-MA-3-calib	QEFEVMEDHAGTYGLGDRKDQGGYTMHQDQEGDTDAGLK	QEFEVMEDHAGTYGLGDRKDQGGYTMHQDQEGDTDAGLK	P10636-5 - 2N3R (D) (410 aa)	4327.87	46.0765	5	866.58	9.01394e+06	45.851	46.0853	47.9608	866.982	5	4	MSMS	2	1	1	0	0.689176
230227-MA-3-calib	AEPRQEFEVMEDHAGTYGLGDRK	AEPRQEFEVM[Common Variable:Oxidation on M]EDHAGTYGLGDRK	P10636-5 - 2N3R (D) (410 aa);UNDEFINED	2650.21	43.2289	4	663.559	8.65832e+06	38.9433	42.7556	48.8848	663.811	4	3	MSMS	33	1	1	38.9353	0.719808
230227-MA-3-calib	VQIVYKPVDLSKVTSK	VQIVYKPVDLSKVTSK	P10636-5 - 2N3R (D) (410 aa)	1803.05	44.7014	4	451.77	8.46418e+06	44.5663	44.7594	45.2465	451.77	4	3	MSMS	1	1	1	0	0.321681
230227-MA-3-calib	LQTAPVPMPDLK	LQTAPVPM[Common Variable:Oxidation on M]PDLK	P10636-5 - 2N3R (D) (410 aa)	1324.71	42.8064	2	663.36	5.20622e+06	42.3926	42.6252	43.7039	663.361	2	1	MSMS	3	1	1	43.7225	0.529725
230227-MA-3-calib	AEPRQEFEVMEDHAGTYGLGDRK	AEPRQEFEVM[Common Variable:Oxidation on M]EDHAGTYGLGDRK	P10636-5 - 2N3R (D) (410 aa)	2650.21	37.1362	4	663.559	5.03478e+06	36.5064	37.1635	38.9297	663.81	4	3	MSMS	8	1	1	38.9353	-0.244587
230227-MA-3-calib	LQTAPVPMPDLKNVK	LQTAPVPM[Common Variable:Oxidation on M]PDLKNVK	P10636-5 - 2N3R (D) (410 aa);UNDEFINED	1665.91	40.9032	3	556.311	3.16215e+06	40.1806	40.7602	42.2465	556.312	3	2	MSMS	6	1	1	0	0.539952
230227-MA-3-calib	STPTAEDVTAPLVDEGAPGK	STPTAEDVTAPLVDEGAPGK	P10636-5 - 2N3R (D) (410 aa)	1953.95	47.134	3	652.325	2.87816e+06	47.0158	47.1769	47.3531	978.487	2	2	MSMS	1	1	1	46.9704	1.2819
230227-MA-3-calib	QEFEVMEDHAGTYGLGDRKDQGGYTMHQDQEGDTDAGLK	QEFEVM[Common Variable:Oxidation on M]EDHAGTYGLGDRKDQGGYTMHQDQEGDTDAGLK	P10636-5 - 2N3R (D) (410 aa)	4343.86	45.165	5	869.779	2.7693e+06	44.4489	45.4506	47.207	870.18	5	3	MSMS	1	1	1	44.4355	-0.00204275
230227-MA-3-calib	AEPRQEFEVMEDHAGTYGLGDR	AEPRQEFEVM[Common Variable:Oxidation on M]EDHAGTYGLGDR	P10636-5 - 2N3R (D) (410 aa)	2522.11	46.1513	4	631.536	2.3051e+06	43.3082	45.9599	48.4117	631.787	4	2	MSMS	6	1	1	0	0.395213
230227-MA-3-calib	QAAAQPHTEIPEGTTAEEAGIGDTPSLEDEAAGHVTQAR	QAAAQPHTEIPEGTTAEEAGIGDTPSLEDEAAGHVTQAR	P10636-5 - 2N3R (D) (410 aa)	3954.85	52.4881	4	989.719	2.12953e+06	52.2727	52.5883	54.7154	990.222	4	2	MSMS	2	1	1	52.2668	1.81285
230227-MA-3-calib	HQPGGGKVQIVYKPVDLSK	HQPGGGKVQIVYKPVDLSK	P10636-5 - 2N3R (D) (410 aa)	2049.14	36.0547	4	513.292	1.95907e+06	35.6198	35.9352	36.9093	513.544	4	3	MSMS	4	1	1	0	3.50491
230227-MA-3-calib	AEPRQEFEVMEDHAGTYGLGDR	AEPRQEFEVM[Common Variable:Oxidation on M]EDHAGTYGLGDR	P10636-5 - 2N3R (D) (410 aa)	2522.11	40.7349	4	631.536	1.92443e+06	40.5167	40.8046	41.422	631.787	4	2	MSMS	1	1	1	0	1.23909
230227-MA-3-calib	TDHGAEIVYKSPVVSGDTSPR	TDHGAEIVYKSPVVSGDTSPR	P10636-5 - 2N3R (D) (410 aa);UNDEFINED	2214.09	46.3067	4	554.53	1.44948e+06	42.4138	42.4296	48.8848	554.78	4	2	MSMS	21	1	1	42.4073	-1.0074
230227-MA-3-calib	QEFEVMEDHAGTYGLGDRKDQGGYTMHQDQEGDTDAGLK	QEFEVMEDHAGTYGLGDRKDQGGYTM[Common Variable:Oxidation on M]HQDQEGDTDAGLK	P10636-5 - 2N3R (D) (410 aa)	4343.86	44.159	5	869.779	1.30259e+06	43.4586	44.1568	44.4279	870.181	5	3	MSMS	1	1	1	43.4414	0.380086
230227-MA-3-calib	TDHGAEIVYKSPVVSGDTSPR	TDHGAEIVYKSPVVSGDTSPR	P10636-5 - 2N3R (D) (410 aa);UNDEFINED	2214.09	44.2757	3	739.038	832628	42.4757	43.6313	47.888	554.781	4	2	MSMS	2	1	1	42.4073	0.899163
230227-MA-3-calib	VQIVYKPVDLSK	VQIVYKPVDLSK	P10636-5 - 2N3R (D) (410 aa)	1387.81	46.7879	3	463.61	684813	46.6012	46.6413	48.9107	463.611	3	2	MSMS	5	1	1	0	2.58893
230227-MA-3-calib	SRTPSLPTPPTREPK	SRTPSLPTPPTREPK	P10636-5 - 2N3R (D) (410 aa)	1662.91	31.7146	3	555.309	672437	30.8878	31.6793	34.4891	416.734	4	3	MSMS	2	1	1	0	0.121507
230227-MA-3-calib	AKTDHGAEIVYKSPVVSGDTSPR	AKTDHGAEIVYKSPVVSGDTSPR	P10636-5 - 2N3R (D) (410 aa);UNDEFINED	2413.22	37.0776	4	604.313	507553	36.3807	37.1274	39.7969	604.564	4	3	MSMS	3	1	1	36.3766	-0.0638746
230227-MA-3-calib	TDHGAEIVYKSPVVSGDTSPR	TDHGAEIVYKSPVVSGDTSPR	P10636-5 - 2N3R (D) (410 aa);UNDEFINED	2214.09	33.7391	4	554.53	443593	33.1035	33.6493	33.9291	554.781	4	3	MSMS	2	1	1	33.9445	-0.265166
230227-MA-3-calib	TDHGAEIVYKSPVVSGDTSPR	TDHGAEIVYKSPVVSGDTSPR	P10636-5 - 2N3R (D) (410 aa);UNDEFINED	2214.09	49.1952	4	554.53	191326	49.167	49.4332	53.3822	554.781	4	2	MSMS	5	1	1	0	0.430667
230227-MA-3-5-calib	STPTAEDVTAPLVDEGAPGK	STPTAEDVTAPLVDEGAPGK	P10636-5 - 2N3R (D) (410 aa);UNDEFINED	1953.95	49.0363	2	977.984	814418440	48.856	49.1164	53.4483	978.486	2	2	MSMS	9	1	1	0	0.64074
230227-MA-3-5-calib	VQIVYKPVDLSK	VQIVYKPVDLSK	P10636-5 - 2N3R (D) (410 aa);UNDEFINED	1387.81	42.4906	2	694.911	675218528	40.5444	42.5132	49.029	463.61	3	2	MSMS	22	1	1	0	-0.077395
230227-MA-3-5-calib	QAAAQPHTEIPEGTTAEEAGIGDTPSLEDEAAGHVTQAR	QAAAQPHTEIPEGTTAEEAGIGDTPSLEDEAAGHVTQAR	P10636-5 - 2N3R (D) (410 aa);UNDEFINED	3954.85	48.1348	4	989.719	290631577	47.5132	48.3408	52.1537	990.221	4	4	MSMS	12	1	1	52.1612	0.247102
230227-MA-3-5-calib	IGSLDNITHVPGGGNK	IGSLDNITHVPGGGNK	P10636-5 - 2N3R (D) (410 aa);UNDEFINED	1577.82	39.9187	2	789.915	2.83566e+08	38.9482	39.9672	48.1923	526.946	3	2	MSMS	11	1	1	0	0.327514
230227-MA-3-5-calib	TDHGAEIVYKSPVVSGDTSPR	TDHGAEIVYKSPVVSGDTSPR	P10636-5 - 2N3R (D) (410 aa);UNDEFINED	2214.09	36.956	3	739.038	278912755	36.3449	37.0703	42.4562	554.779	4	3	MSMS	25	1	1	0	-4.0919
230227-MA-3-5-calib	DQGGYTMHQDQEGDTDAGLKESPLQTPTEDGSEEPGSETSDAK	DQGGYTMHQDQEGDTDAGLKESPLQTPTEDGSEEPGSETSDAK	P10636-5 - 2N3R (D) (410 aa)	4536.91	44.8017	4	1135.23	8.72134e+07	44.3065	44.6008	48.2383	1135.74	4	2	MSMS	2	1	1	0	0.4029
230227-MA-3-5-calib	STPTAEDVTAPLVDEGAPGKQAAAQPHTEIPEGTTAEEAGIGDTPSLEDEAAGHVTQAR	STPTAEDVTAPLVDEGAPGKQAAAQPHTEIPEGTTAEEAGIGDTPSLEDEAAGHVTQAR	P10636-5 - 2N3R (D) (410 aa)	5890.79	55.1876	5	1179.17	7.33864e+07	54.5076	54.9406	58.7426	1179.77	5	4	MSMS	1	1	1	54.4838	0.678422
230227-MA-3-5-calib	ESPLQTPTEDGSEEPGSETSDAK	ESPLQTPTEDGSEEPGSETSDAK	P10636-5 - 2N3R (D) (410 aa)	2390.02	37.8892	2	1196.02	72058847	37.5414	37.9339	39.8523	798.016	3	2	MSMS	5	1	1	0	-0.857063
230227-MA-3-5-calib	QAAAQPHTEIPEGTTAEEAGIGDTPSLEDEAAGHVTQAR	Q[Custom Polyamines:Spermidine with DIs and NLs on Q]AAAQPHTEIPEGTTAEEAGIGDTPSLEDEAAGHVTQAR|QAAAQPHTEIPEGTTAEEAGIGDTPSLEDEAAGHVTQ[Custom Polyamines:Spermidine with DIs and NLs on Q]AR	P10636-5 - 2N3R (D) (410 aa);UNDEFINED	4082.98	43.2727	5	817.603	6.27795e+07	43.1385	43.5226	48.1326	818.004	5	5	MSMS	8	1	2	0	0.468113
230227-MA-3-5-calib	HLSNVSSTGSIDMVDSPQLATLADEVSASLAK	HLSNVSSTGSIDMVDSPQ[Custom Polyamines:Spermidine with DIs and NLs on Q]LATLADEVSASLAK	P10636-5 - 2N3R (D) (410 aa);UNDEFINED	3370.73	63.4222	4	843.69	5.64451e+07	62.694	62.9333	101.909	843.943	4	3	MSMS	16	1	1	62.6873	3.39588
230227-MA-3-5-calib	QEFEVMEDHAGTYGLGDRK	QEFEVMEDHAGTYGLGDRK	P10636-5 - 2N3R (D) (410 aa);UNDEFINED	2180.98	43.3499	3	728.001	5.6103e+07	43.2404	43.431	48.1923	546.503	4	3	MSMS	6	1	1	0	-0.0615905
230227-MA-3-5-calib	HLSNVSSTGSIDMVDSPQLATLADEVSASLAK	HLSNVSSTGSIDMVDSPQLATLADEVSASLAK	P10636-5 - 2N3R (D) (410 aa)	3242.6	74.7757	3	1081.87	5.23066e+07	74.0719	74.6605	93.6414	1082.21	3	2	MSMS	3	1	1	73.9912	-0.810779
230227-MA-3-5-calib	SRLQTAPVPMPDLKNVK	SRLQTAPVPMPDLKNVK	P10636-5 - 2N3R (D) (410 aa);UNDEFINED	1893.05	43.623	3	632.024	49189788	42.6123	43.1016	48.3408	632.358	3	4	MSMS	12	1	1	0	-0.146692
230227-MA-3-5-calib	HLSNVSSTGSIDMVDSPQLATLADEVSASLAK	HLSNVSSTGSIDMVDSPQ[Custom Polyamines:Spermidine with DIs and NLs on Q]LATLADEVSASLAK	P10636-5 - 2N3R (D) (410 aa);UNDEFINED	3370.73	62.4181	4	843.69	4.73182e+07	58.7426	62.353	62.6802	843.942	4	3	MSMS	4	1	1	62.6873	2.61728
230227-MA-3-5-calib	DQGGYTMHQDQEGDTDAGLKESPLQTPTEDGSEEPGSETSDAK	DQGGYTM[Common Variable:Oxidation on M]HQDQEGDTDAGLKESPLQTPTEDGSEEPGSETSDAK	P10636-5 - 2N3R (D) (410 aa)	4552.91	43.5759	4	1139.23	3.85929e+07	42.5132	43.4776	45.8819	1139.74	4	2	MSMS	6	1	1	42.5054	0.523707
230227-MA-3-5-calib	SRLQTAPVPMPDLK	SRLQTAPVPMPDLK	P10636-5 - 2N3R (D) (410 aa);UNDEFINED	1551.84	44.991	3	518.289	3.538e+07	44.2797	45.0454	48.1923	518.289	3	2	MSMS	5	1	1	0	1.10493
230227-MA-3-5-calib	SRLQTAPVPMPDLK	SRLQTAPVPM[Common Variable:Oxidation on M]PDLK	P10636-5 - 2N3R (D) (410 aa);UNDEFINED	1567.84	40.6223	3	523.62	3.17051e+07	38.8979	41.7229	48.1048	523.621	3	3	MSMS	34	1	1	38.8881	1.75999
230227-MA-3-5-calib	AEPRQEFEVMEDHAGTYGLGDRK	AEPRQEFEVMEDHAGTYGLGDRK	P10636-5 - 2N3R (D) (410 aa);UNDEFINED	2634.21	45.193	4	659.561	3.16573e+07	43.941	44.3961	48.3851	659.812	4	3	MSMS	16	1	1	0	0.836784
230227-MA-3-5-calib	QEFEVMEDHAGTYGLGDR	QEFEVMEDHAGTYGLGDR	P10636-5 - 2N3R (D) (410 aa)	2052.88	48.7047	3	685.302	2.96389e+07	48.5563	48.7542	50.6274	685.637	3	2	MSMS	3	1	1	0	1.37296
230227-MA-3-5-calib	KDQGGYTMHQDQEGDTDAGLKESPLQTPTEDGSEEPGSETSDAK	KDQGGYTMHQDQEGDTDAGLKESPLQTPTEDGSEEPGSETSDAK	P10636-5 - 2N3R (D) (410 aa);UNDEFINED	4665.01	41.07	5	934.008	2.83386e+07	38.5079	40.7738	41.5257	934.41	5	2	MSMS	1	1	1	41.5315	1.01448
230227-MA-3-5-calib	SRLQTAPVPMPDLKNVK	SRLQTAPVPM[Common Variable:Oxidation on M]PDLKNVK	P10636-5 - 2N3R (D) (410 aa);UNDEFINED	1909.05	40.5915	3	637.356	2.72091e+07	37.9118	40.4613	48.1923	478.52	4	4	MSMS	39	1	1	37.9067	0.731127
230227-MA-3-5-calib	QEFEVMEDHAGTYGLGDRK	QEFEVM[Common Variable:Oxidation on M]EDHAGTYGLGDRK	P10636-5 - 2N3R (D) (410 aa);UNDEFINED	2196.97	42.3068	4	550.251	1.43929e+07	38.5176	41.2607	47.3292	550.502	4	3	MSMS	34	1	1	38.5119	0.728854
230227-MA-3-5-calib	HLSNVSSTGSIDMVDSPQLATLADEVSASLAK	HLSNVSSTGSIDM[Common Variable:Oxidation on M]VDSPQLATLADEVSASLAK	P10636-5 - 2N3R (D) (410 aa)	3258.59	73.1284	3	1087.2	1.41232e+07	71.055	72.5535	84.4094	1087.54	3	2	MSMS	9	1	1	71.0509	0.238426
230227-MA-3-5-calib	AKTDHGAEIVYKSPVVSGDTSPR	AKTDHGAEIVYKSPVVSGDTSPR	P10636-5 - 2N3R (D) (410 aa);UNDEFINED	2413.22	33.9383	4	604.313	1.27347e+07	33.7184	33.9402	36.8928	604.564	4	4	MSMS	3	1	1	0	-0.115614
230227-MA-3-5-calib	HLSNVSSTGSIDMVDSPQLATLADEVSASLAK	HLSNVSSTGSIDM[Common Variable:Oxidation on M]VDSPQ[Custom Polyamines:Spermidine with DIs and NLs on Q]LATLADEVSASLAK	P10636-5 - 2N3R (D) (410 aa);UNDEFINED	3386.72	60.9006	4	847.688	1.22178e+07	60.0546	60.8474	74.5244	847.941	4	3	MSMS	19	1	1	60.0493	2.65026
230227-MA-3-5-calib	DQGGYTMHQDQEGDTDAGLKESPLQTPTEDGSEEPGSETSDAK	DQ[Custom Polyamines:Spermidine with DIs and NLs on Q]GGYTMHQDQEGDTDAGLKESPLQTPTEDGSEEPGSETSDAK	P10636-5 - 2N3R (D) (410 aa)	4665.04	39.129	5	934.016	1.11738e+07	38.6112	38.9563	42.4123	934.416	5	3	MSMS	1	1	1	0	-0.884253
230227-MA-3-5-calib	LQTAPVPMPDLKNVK	LQTAPVPMPDLKNVK	P10636-5 - 2N3R (D) (410 aa)	1649.92	47.6814	3	550.98	9.52794e+06	47.0761	47.611	48.2885	550.981	3	2	MSMS	2	1	1	0	3.01683
230227-MA-3-5-calib	KDQGGYTMHQDQEGDTDAGLKESPLQTPTEDGSEEPGSETSDAK	KDQGGYTM[Common Variable:Oxidation on M]HQDQEGDTDAGLKESPLQTPTEDGSEEPGSETSDAK	P10636-5 - 2N3R (D) (410 aa);UNDEFINED	4681	39.7789	5	937.207	9.50854e+06	38.9188	39.8648	42.4123	937.609	5	3	MSMS	4	1	1	38.9054	0.404069
230227-MA-3-5-calib	LQTAPVPMPDLK	LQTAPVPM[Common Variable:Oxidation on M]PDLK	P10636-5 - 2N3R (D) (410 aa);UNDEFINED	1324.71	46.0718	2	663.36	9.36188e+06	43.7784	46.6953	49.0029	663.361	2	2	MSMS	18	1	1	43.7562	0.39934
230227-MA-3-5-calib	QEFEVMEDHAGTYGLGDR	QEFEVM[Common Variable:Oxidation on M]EDHAGTYGLGDR	P10636-5 - 2N3R (D) (410 aa);UNDEFINED	2068.88	46.6874	3	690.634	9.07571e+06	43.6696	46.3045	48.9978	690.968	3	2	MSMS	7	1	1	43.6644	-0.597227
230227-MA-3-5-calib	LQTAPVPMPDLK	LQTAPVPMPDLK	P10636-5 - 2N3R (D) (410 aa);UNDEFINED	1308.71	51.044	2	655.363	9.04399e+06	50.7796	51.0632	51.7213	655.364	2	1	MSMS	3	1	1	0	1.49032
230227-MA-3-5-calib	SRLQTAPVPMPDLK	SRLQTAPVPM[Common Variable:Oxidation on M]PDLK	P10636-5 - 2N3R (D) (410 aa)	1567.84	37.8847	3	523.62	8.51042e+06	37.2998	37.9339	38.8749	523.62	3	2	MSMS	5	1	1	38.8881	-0.575388
230227-MA-3-5-calib	AEPRQEFEVMEDHAGTYGLGDR	AEPRQEFEVMEDHAGTYGLGDR	P10636-5 - 2N3R (D) (410 aa)	2506.12	48.548	4	627.537	8211988	47.9602	48.2885	49.1451	627.788	4	2	MSMS	1	1	1	0	1.35956
230227-MA-3-5-calib	HLSNVSSTGSIDMVDSPQLATLADEVSASLAK	HLSNVSSTGSIDM[Common Variable:Oxidation on M]VDSPQ[Custom Polyamines:Spermidine with DIs and NLs on Q]LATLADEVSASLAK	P10636-5 - 2N3R (D) (410 aa);UNDEFINED	3386.72	59.5805	4	847.688	8.18034e+06	59.1226	59.3958	60.0455	847.941	4	3	MSMS	8	1	1	59.1186	2.6822
230227-MA-3-5-calib	HLSNVSSTGSIDMVDSPQLATLADEVSASLAK	HLSNVSSTGSIDM[Common Variable:Oxidation on M]VDSPQLATLADEVSASLAK	P10636-5 - 2N3R (D) (410 aa)	3258.59	70.1052	3	1087.2	7.09417e+06	67.7442	70.3093	71.0468	1087.54	3	2	MSMS	2	1	1	71.0509	-0.00287177
230227-MA-3-5-calib	SRLQTAPVPMPDLKNVK	SRLQTAPVPM[Common Variable:Oxidation on M]PDLKNVK	P10636-5 - 2N3R (D) (410 aa)	1909.05	37.244	4	478.269	6.26097e+06	36.5583	37.41	37.8911	478.519	4	3	MSMS	4	1	1	37.9067	-0.0704156
230227-MA-3-5-calib	LQTAPVPMPDLKNVK	LQTAPVPM[Common Variable:Oxidation on M]PDLKNVK	P10636-5 - 2N3R (D) (410 aa);UNDEFINED	1665.91	43.7708	3	556.311	6.20318e+06	42.5924	44.2797	47.0253	556.312	3	2	MSMS	13	1	1	47.0293	0.777962
230227-MA-3-5-calib	HLSNVSSTGSIDMVDSPQLATLADEVSASLAK	HLSNVSSTGSIDM[Common Variable:Oxidation on M]VDSPQ[Custom Polyamines:Spermidine with DIs and NLs on Q]LATLADEVSASLAK	P10636-5 - 2N3R (D) (410 aa)	3386.72	59.0754	4	847.688	6099396	58.4151	58.8784	59.1113	847.941	4	3	MSMS	1	1	1	59.1186	1.88347
230227-MA-3-5-calib	QEFEVMEDHAGTYGLGDRKDQGGYTMHQDQEGDTDAGLK	QEFEVMEDHAGTYGLGDRKDQGGYTMHQDQEGDTDAGLK	P10636-5 - 2N3R (D) (410 aa)	4327.87	46.3107	5	866.58	5.87793e+06	46.144	46.321	48.0693	866.982	5	3	MSMS	2	1	1	0	0.185151
230227-MA-3-5-calib	AEPRQEFEVMEDHAGTYGLGDRK	AEPRQEFEVM[Common Variable:Oxidation on M]EDHAGTYGLGDRK	P10636-5 - 2N3R (D) (410 aa);UNDEFINED	2650.21	43.011	4	663.559	4.91814e+06	38.8749	43.1016	46.5249	663.81	4	3	MSMS	28	1	1	38.8617	0.314728
230227-MA-3-5-calib	QEFEVMEDHAGTYGLGDRK	QEFEVM[Common Variable:Oxidation on M]EDHAGTYGLGDRK	P10636-5 - 2N3R (D) (410 aa)	2196.97	38.1533	4	550.251	4.74482e+06	37.7413	37.9674	38.5079	550.501	4	3	MSMS	4	1	1	38.5119	-0.868557
230227-MA-3-5-calib	DQGGYTMHQDQEGDTDAGLKESPLQTPTEDGSEEPGSETSDAK	DQ[Custom Polyamines:Spermidine with DIs and NLs on Q]GGYTM[Common Variable:Oxidation on M]HQDQEGDTDAGLKESPLQTPTEDGSEEPGSETSDAK|DQGGYTM[Common Variable:Oxidation on M]HQDQEGDTDAGLKESPLQ[Custom Polyamines:Spermidine with DIs and NLs on Q]TPTEDGSEEPGSETSDAK	P10636-5 - 2N3R (D) (410 aa);UNDEFINED	4681.04	38.7669	5	937.215	4.21931e+06	36.4256	38.1793	42.4048	937.615	5	3	MSMS	7	1	2	0	-0.958326
230227-MA-3-5-calib	STPTAEDVTAPLVDEGAPGKQAAAQPHTEIPEGTTAEEAGIGDTPSLEDEAAGHVTQAR	STPTAEDVTAPLVDEGAPGKQAAAQPHTEIPEGTTAEEAGIGDTPSLEDEAAGHVTQ[Custom Polyamines:Spermidine with DIs and NLs on Q]AR	P10636-5 - 2N3R (D) (410 aa)	6018.92	51.0614	7	860.853	3.98051e+06	50.3916	51.0517	52.0962	1004.66	6	3	MSMS	3	1	1	52.1002	1.97795
230227-MA-3-5-calib	LQTAPVPMPDLK	LQTAPVPM[Common Variable:Oxidation on M]PDLK	P10636-5 - 2N3R (D) (410 aa);UNDEFINED	1324.71	42.7679	2	663.36	2.41707e+06	42.5194	42.732	43.7452	663.361	2	1	MSMS	3	1	1	43.7562	0.763232
230227-MA-3-5-calib	AEPRQEFEVMEDHAGTYGLGDRK	AEPRQEFEVM[Common Variable:Oxidation on M]EDHAGTYGLGDRK	P10636-5 - 2N3R (D) (410 aa)	2650.21	37.357	4	663.559	2.36034e+06	36.7119	37.1607	38.8264	663.808	4	3	MSMS	4	1	1	38.8617	-2.64914
230227-MA-3-5-calib	AEPRQEFEVMEDHAGTYGLGDRK	AEPRQ[Custom Polyamines:Spermidine with DIs and NLs on Q]EFEVMEDHAGTYGLGDRK	P10636-5 - 2N3R (D) (410 aa);UNDEFINED	2762.34	39.6521	5	553.476	1.79045e+06	39.1569	39.4528	42.4247	553.677	5	4	MSMS	11	1	1	0	1.16173
230227-MA-3-5-calib	LQTAPVPMPDLKNVK	LQTAPVPM[Common Variable:Oxidation on M]PDLKNVK	P10636-5 - 2N3R (D) (410 aa);UNDEFINED	1665.91	41.0498	3	556.311	1.45314e+06	40.2653	40.8065	42.4681	556.312	3	2	MSMS	5	1	1	0	0.439584
230227-MA-3-5-calib	AEPRQEFEVMEDHAGTYGLGDR	AEPRQEFEVM[Common Variable:Oxidation on M]EDHAGTYGLGDR	P10636-5 - 2N3R (D) (410 aa)	2522.11	46.2017	4	631.536	1.30333e+06	43.6319	46.321	48.7112	631.786	4	2	MSMS	4	1	1	0	0.0432013
230227-MA-3-5-calib	AEPRQEFEVMEDHAGTYGLGDR	AEPRQ[Custom Polyamines:Spermidine with DIs and NLs on Q]EFEVMEDHAGTYGLGDR	P10636-5 - 2N3R (D) (410 aa);UNDEFINED	2634.25	42.1429	4	659.57	1.15833e+06	41.4842	42.5465	43.3541	659.821	4	3	MSMS	4	1	1	0	1.00972
230227-MA-3-5-calib	STPTAEDVTAPLVDEGAPGK	STPTAEDVTAPLVDEGAPGK	P10636-5 - 2N3R (D) (410 aa)	1953.95	47.2156	2	977.984	1.10752e+06	47.0636	47.2191	47.9374	978.486	2	2	MSMS	1	1	1	0	1.0258
230227-MA-3-5-calib	QEFEVMEDHAGTYGLGDR	Q[Custom Polyamines:Spermidine with DIs and NLs on Q]EFEVMEDHAGTYGLGDR	P10636-5 - 2N3R (D) (410 aa)	2181.02	40.0357	4	546.261	1.10573e+06	39.9746	40.3319	40.694	546.513	4	2	MSMS	3	1	1	0	2.18676
230227-MA-3-5-calib	HQPGGGKVQIVYKPVDLSK	HQPGGGKVQIVYKPVDLSK	P10636-5 - 2N3R (D) (410 aa)	2049.14	36.2941	4	513.292	1.06755e+06	35.7348	36.1006	36.9424	513.542	4	3	MSMS	2	1	1	0	-0.252407
230227-MA-3-5-calib	TPSLPTPPTREPK	TPSLPTPPTREPK	P10636-5 - 2N3R (D) (410 aa);UNDEFINED	1419.77	34.8884	3	474.265	1.01798e+06	34.1655	35.0055	36.9268	474.265	3	2	MSMS	2	1	1	0	-0.115334
230227-MA-3-5-calib	QEFEVMEDHAGTYGLGDRK	Q[Custom Polyamines:Spermidine with DIs and NLs on Q]EFEVMEDHAGTYGLGDRK	P10636-5 - 2N3R (D) (410 aa);UNDEFINED	2309.11	37.2725	4	578.285	975429	36.5832	37.0975	39.3575	463.028	5	3	MSMS	9	1	1	0	-4.49612
230227-MA-3-5-calib	QAAAQPHTEIPEGTTAEEAGIGDTPSLEDEAAGHVTQAR	QAAAQPHTEIPEGTTAEEAGIGDTPSLEDEAAGHVTQAR	P10636-5 - 2N3R (D) (410 aa)	3954.85	52.7148	4	989.719	910781	52.1681	52.6711	53.4674	990.222	4	2	MSMS	1	1	1	52.1612	2.08414
230227-MA-3-5-calib	AEPRQEFEVMEDHAGTYGLGDR	AEPRQEFEVM[Common Variable:Oxidation on M]EDHAGTYGLGDR	P10636-5 - 2N3R (D) (410 aa)	2522.11	40.9894	4	631.536	683330	40.6607	40.9355	41.3705	631.787	4	2	MSMS	1	1	1	0	1.59877
230227-MA-3-5-calib	TDHGAEIVYKSPVVSGDTSPR	TDHGAEIVYKSPVVSGDTSPR	P10636-5 - 2N3R (D) (410 aa);UNDEFINED	2214.09	42.9585	4	554.53	438283	42.599	42.6089	49.029	554.78	4	2	MSMS	9	1	1	0	-1.53467
230227-MA-3-5-calib	SRTPSLPTPPTREPK	SRTPSLPTPPTREPK	P10636-5 - 2N3R (D) (410 aa);UNDEFINED	1662.91	31.9606	4	416.734	328151	31.1724	31.93	33.9353	416.733	4	3	MSMS	2	1	1	0	-0.443492
230227-MA-3-5-calib	QEFEVMEDHAGTYGLGDRK	Q[Custom Polyamines:Spermidine with DIs and NLs on Q]EFEVM[Common Variable:Oxidation on M]EDHAGTYGLGDRK	P10636-5 - 2N3R (D) (410 aa);UNDEFINED	2325.11	35.904	5	466.028	289243	34.0393	36.0131	37.0188	466.23	5	3	MSMS	8	1	1	34.0325	1.49637
230227-MA-3-5-calib	TDHGAEIVYKSPVVSGDTSPRHLSNVSSTGSIDMVDSPQLATLADEVSASLAK	TDHGAEIVYKSPVVSGDTSPRHLSNVSSTGSIDMVDSPQLATLADEVSASLAK	P10636-5 - 2N3R (D) (410 aa)	5438.68	69.4921	6	907.454	284272	68.8982	69.1074	71.2088	1089.34	5	3	MSMS	1	1	1	0	-3.09498
